# Supplementary material for: Hypoxia and loss of GCM1 expression prevents differentiation and contact inhibition in human trophoblast stem cells
Source: bioRxiv. 2024 Sep 10:2024.09.10.612343. Preprint. [Version 1] doi: 10.1101/2024.09.10.612343 (PMC11419009; doi:10.1101/2024.09.10.612343)
Supplement: Supplement 4 [file media-4.xlsx]

## Sheet: FPKM_merge
Gene ID	Gene Name	CT1-TSC-GCM1KO1_c1_rep1	CT1-TSC-GCM1KO1_c1_rep2	CT1-TSC-GCM1KO1_c3	CT3-TSC-GCM1KO1_c2	CT3-TSC-GCM1KO1_c3	TSC-GCM1KO1	SEM	CT1-EVT-GCM1KO1_c3	CT1-EVT-GCM1KO1_c1_rep1	CT1-EVT-GCM1KO1_c1_rep2	CT3-EVT-GCM1KO1_c1_rep1	CT3-EVT-GCM1KO1_c1_rep2	CT3-EVT-GCM1KO1_c2	EVT-GCM1KO1	SEM	CT3-STB3D-GCM1KO1_c2	CT1-STB3D-GCM1KO1_c2	CT1-STB3D-GCM1KO1_c1	CT3-STB3D-GCM1KO1_c3	STB3D-GCM1KO1	SEM	CT1-STB-GCM1KO1_c2	CT1-STB-GCM1KO1_c3	CT1-STB-GCM1KO1_c4	CT3-STB-GCM1KO1_c1	CT3-STB-GCM1KO1_c2	STB-GCM1KO1	SEM	CT1-TSC-non-target_c1_rep1	CT1-TSC-non-target_c2	CT3-TSC-non-target_c2	CT1-TSC-non-target_c1_rep2	CT3-TSC-non-target_c4	CT3-TSC-non-target2_c5	CT3-TSC-non-target2_c2	CT3-TSC-non-target2_c3	TSC-NonTarget	SEM	CT1-EVT-non-target_c1_rep1	CT1-EVT-non-target_c1_rep2	CT1-EVT-non-target_c2	CT3-EVT-non-target_c1_rep1	CT3-EVT-non-target_c1_rep2	CT3-EVT-non-target_c3	CT3-EVT-non-target2_c1	CT3-EVT-non-target2_c2	CT3-EVT-non-target2_c4	EVT-NonTarget
ENSG00000000003	TSPAN6	5.58952	3.52065	4.34727	3.32054	3.81768	4.11913	0.406256	5.29074	5.98937	7.1116	8.02513	4.57524	5.98996	6.16367	0.506928	2.63127	6.3751	5.74507	3.51906	4.56762	0.889864	5.27351	4.85593	7.07671	7.2386	5.24652	5.93825	0.503923	4.26746	4.33741	4.06351	5.50268	4.05225	4.73641	6.16456	6.89546	5.00247	0.378484	3.24591	2.54054	3.03161	4.55026	4.96582	5.26891	4.70177	4.59412	5.16717	4.22957
ENSG00000000005	TNMD	0	0	0	0	0	0	0	0	0	0	0	0	0	0	0	0	0	0	0	0	0	0	0.036817	0	0	0	0.0073634	0.0073634	0	0	0	0	0	0	0	0	0	0	0	0	0	0	0	0	0	0	0	0
ENSG00000000419	DPM1	31.3675	38.1901	41.8242	28.0395	26.5268	33.1896	2.94786	19.0766	17.515	28.6548	37.6151	24.7401	27.5011	25.8505	2.97542	13.7962	25.8404	26.0076	17.62	20.816	3.05081	23.8955	19.4963	32.1159	32.5188	19.3128	25.4678	2.91486	39.4406	36.119	26.7701	25.3913	27.7667	42.9902	56.9782	53.3629	38.6024	4.25444	20.2205	15.5963	18.9655	24.9934	20.0631	17.5801	19.8947	24.6797	24.3337	20.703
ENSG00000000457	SCYL3	0.675421	1.63029	1.18877	1.08335	1.31173	1.17791	0.155581	1.29144	1.35684	1.57341	1.68928	1.74274	2.44591	1.68327	0.16905	1.86235	2.24093	1.89571	0.891978	1.72274	0.289842	1.37047	1.06287	1.4132	1.50779	1.62532	1.39593	0.094077	1.7867	1.70773	1.29554	0.821422	1.42833	1.97174	1.87992	2.08069	1.62151	0.147522	1.10064	1.26265	1.32246	1.12087	1.228	1.07265	1.24663	1.62472	1.42014	1.26653
ENSG00000000460	C1orf112	2.99913	3.52434	3.42302	3.23139	3.70236	3.37605	0.121174	2.90354	2.50609	1.94507	1.46674	0.763933	1.89532	1.91345	0.308425	3.49504	2.868	3.77048	2.79445	3.23199	0.238591	2.95003	2.93144	3.843	3.48935	4.19127	3.48102	0.246937	1.77599	2.60112	3.35562	2.0227	3.25889	2.32428	2.07855	2.23909	2.45703	0.204067	1.14651	1.38626	1.08784	0.411989	0.537053	0.372611	0.775573	0.715459	0.761218	0.79939
ENSG00000000938	FGR	0	0	0.01847	0.059651	0	0.0156242	0.0115733	0	0	0	0	0	0	0	0	0	0	0	0	0	0	0	0	0	0	0	0	0	0	0	0.037471	0	0	0	0.053943	0	0.0114267	0.00764077	0.062333	0.032248	0	0.012329	0.018556	0	0	0	0	0.0139407
ENSG00000000971	CFH	0	0	0.010287	0	0	0.0020574	0.0020574	0	0	0	0	0	0	0	0	0	0	0	0	0	0	0	0	0	0	0	0	0	0	0.00925	0	0	0	0	0	0	0.00115625	0.00115625	0	0	0	0	0	0	0	0	0	0
ENSG00000001036	FUCA2	28.1743	18.8271	24.7409	17.3527	18.7398	21.567	2.08555	26.7416	31.7083	63.4065	63.8755	50.2805	38.041	45.6756	6.52864	32.2772	39.1471	39.4664	28.5962	34.8717	2.66932	57.1969	36.472	39.2792	45.0062	30.8522	41.7613	4.48292	21.0923	24.0255	19.0414	22.9995	21.6182	36.6713	39.755	42.6128	28.477	3.36629	31.1917	27.466	25.4335	61.0118	60.2159	48.201	50.1411	52.0579	47.8862	44.845
ENSG00000001084	GCLC	5.84183	6.35889	8.92008	3.77956	4.7934	5.93875	0.867415	6.07518	4.81087	8.42187	6.05439	4.01562	3.1427	5.42011	0.760972	3.24703	7.3113	6.21347	2.31083	4.77066	1.18704	6.57099	6.27034	8.28082	5.92466	3.00154	6.00967	0.854319	6.22514	6.43091	4.16025	4.30488	4.8403	7.67595	8.40554	8.20036	6.28041	0.607209	5.07189	5.84013	5.2363	6.63413	6.11438	4.52501	5.30445	6.2293	5.99741	5.66144
ENSG00000001167	NFYA	3.21096	4.03916	3.53014	3.31633	4.20474	3.66027	0.197119	3.96276	5.51667	4.48621	3.08626	1.87641	1.67454	3.43381	0.615548	3.75197	3.59515	3.17197	2.58517	3.27606	0.260843	4.19507	3.73628	3.94934	3.4894	3.22941	3.7199	0.169175	2.23401	4.53233	3.33837	3.6057	4.26136	2.85224	3.45318	3.48544	3.47033	0.257056	4.19518	3.24931	3.87916	3.10586	1.74189	1.34265	3.38719	3.66977	2.74306	3.0349
ENSG00000001460	STPG1	1.39173	1.45848	1.41241	1.29833	1.46368	1.40493	0.0299277	1.07514	1.27733	3.59663	1.62365	1.59147	1.51576	1.78	0.37325	1.41565	1.80947	2.79291	1.62223	1.91007	0.305072	1.5917	1.91148	1.60162	1.97035	2.21336	1.8577	0.117986	1.19167	1.33372	1.38643	1.24619	1.47265	1.4156	1.82194	1.60487	1.43413	0.0716937	1.81786	1.37013	1.1416	1.47069	1.3058	0.611457	1.83539	1.96656	1.53502	1.4505
ENSG00000001461	NIPAL3	1.22113	1.32566	1.6742	2.6832	2.5342	1.88768	0.304677	4.93263	5.17087	27.9931	12.0654	10.4684	8.25743	11.4813	3.49812	9.80839	8.89993	8.22215	6.91814	8.46215	0.608658	11.1382	10.378	12.9141	9.33437	6.57482	10.0679	1.05077	4.04062	2.96458	5.21964	2.90132	3.37898	4.64597	4.35124	3.65928	3.8952	0.290409	7.44892	3.83244	3.92654	12.7487	12.9199	9.03918	8.58041	8.44102	9.80104	8.52647
ENSG00000001497	LAS1L	29.8259	28.682	27.4294	24.7747	25.597	27.2618	0.937471	25.4832	24.3593	18.4871	11.858	8.97844	15.1167	17.3805	2.71907	17.2612	15.8301	17.0572	15.7155	16.466	0.403075	15.2949	18.6111	17.8801	14.8467	21.5959	17.6457	1.22376	22.2627	24.1362	25.1233	27.423	24.0905	15.9896	18.1693	15.7497	21.618	1.56334	16.274	16.9573	20.2108	11.3136	9.5368	11.2738	11.2541	13.3512	10.6575	13.4255
ENSG00000001561	ENPP4	0.532871	0.69286	1.11838	0.778552	0.772024	0.778938	0.0957154	0.900467	0.843906	3.01391	0.518711	0.355997	0.816089	1.07485	0.397354	0.415554	1.50602	1.23687	0.75938	0.979457	0.243234	1.43939	1.67937	3.28003	1.55083	1.50946	1.89182	0.349245	1.16257	1.72108	1.11444	0.556457	1.15027	3.05794	3.37353	3.28913	1.92818	0.400793	0.975392	0.382509	0.517083	0.538793	0.541348	0.194921	0.206303	0.512054	0.583154	0.494617
ENSG00000001617	SEMA3F	0.81045	1.1702	1.01108	2.14291	1.89383	1.40569	0.259543	3.89166	3.45016	1.75207	3.64396	7.63082	3.54705	3.98595	0.793322	2.41778	0.732861	0.635933	0.68016	1.11668	0.43415	0.80987	0.751737	0.336594	0.841917	1.10077	0.768177	0.123354	0.682789	0.637828	1.65105	0.58653	1.47312	0.993171	0.75819	1.23238	1.00188	0.144107	2.07463	0.537903	0.825583	4.21604	3.45742	2.9008	2.04397	1.83129	2.43902	2.25852
ENSG00000001626	CFTR	0	0	0.003734	0	0	0.0007468	0.0007468	0	0.005504	0.005049	0.014166	0.010766	0	0.00591417	0.00232741	0.041705	0	0	0	0.0104262	0.0104262	0	0.001779	0.000793	0	0	0.0005144	0.000351472	0	0.002135	0.00257	0.006728	0	0.014199	0.017013	0.060196	0.0128551	0.00713268	0.008951	0	0.080133	0.091868	0.077632	0.044988	0.053955	0.003639	0.02767	0.043204
ENSG00000001629	ANKIB1	4.12028	4.88477	7.05817	7.40162	7.37377	6.16772	0.693107	7.7148	7.87519	13.0779	10.0132	5.91986	5.98587	8.43113	1.1136	5.8508	7.6318	8.01062	7.87081	7.34101	0.502854	11.5414	8.92129	12.1448	14.3335	10.5955	11.5073	0.892021	6.05234	6.26906	8.54172	4.04217	8.44523	11.7257	12.846	12.6817	8.82549	1.17091	8.8404	10.3727	9.14136	10.8078	8.51239	5.93863	8.03376	10.8429	10.2991	9.19879
ENSG00000001630	CYP51A1	13.1191	11.6233	14.215	14.1335	13.9472	13.4076	0.486675	14.7435	17.5592	21.5413	22.5257	15.7571	19.7896	18.6527	1.28451	22.122	16.4034	16.9358	22.2205	19.4204	1.59202	25.7246	22.9219	32.6973	25.3637	21.4125	25.624	1.9384	20.5991	14.4645	15.6854	13.4409	15.3072	20.238	21.1215	19.1815	17.5048	1.09247	16.277	11.5351	11.838	17.3256	20.0254	16.0321	19.7914	19.1421	22.9277	17.2105
ENSG00000001631	KRIT1	2.94227	3.32971	3.7335	4.87076	3.67566	3.71038	0.322731	3.84998	3.44555	5.777	6.63799	3.5988	6.16732	4.91277	0.586116	3.70607	4.97554	4.39541	3.86475	4.23544	0.287373	6.28925	4.64851	7.60231	8.07476	4.97942	6.31885	0.682477	2.23942	3.03052	3.41739	2.54859	4.56867	3.0499	4.92756	5.67143	3.68169	0.434147	3.72117	3.09675	4.30215	6.48556	3.38145	2.81131	4.22052	6.5534	5.46144	4.44819
ENSG00000002016	RAD52	1.59521	2.71342	4.47857	4.59534	4.78555	3.63362	0.631177	6.97218	4.22172	4.56891	4.04681	2.60527	3.52211	4.32283	0.598809	2.8624	2.43619	3.47627	2.59134	2.84155	0.229168	5.03171	4.20811	4.08184	3.92418	4.64145	4.37746	0.202395	2.68425	3.40687	5.12596	1.1997	4.32708	2.60653	2.43241	2.75144	3.06678	0.428666	2.62838	2.57965	2.24166	2.43302	2.47525	1.96255	1.58839	1.88667	3.31982	2.34615
ENSG00000002079	MYH16	0	0	0.017881	0.008166	0	0.0052094	0.00354065	0.006845	0	0.029652	0	0.005347	0	0.006974	0.00470059	0	0	0.030455	0	0.00761375	0.00761375	0	0.023157	0.042504	0	0	0.0131322	0.00860396	0	0.040681	0.034263	0	0.009102	0	0	0	0.0105058	0.00601898	0.01374	0	0	0	0	0	0.015273	0	0.007854	0.00409633
ENSG00000002330	BAD	95.9506	70.8806	112.964	112.268	105.903	99.5931	7.80037	50.5356	37.929	43.0313	47.0565	96.786	83.3626	59.7835	9.88419	56.3139	58.4118	63.0482	82.7057	65.1199	6.02839	50.7072	65.5591	61.5941	68.8485	72.2173	63.7852	3.71294	250.929	238.015	103.508	122.926	89.9984	102.06	102.84	94.1024	138.047	23.5023	93.1525	118.823	175.816	85.1438	72.992	110.023	103.068	93.0045	82.0407	103.785
ENSG00000002549	LAP3	16.1383	18.3928	16.4488	17.5042	17.4414	17.1851	0.40398	15.9637	23.2503	21.6323	42.9983	21.9051	30.8095	26.0932	3.89938	13.1187	11.4418	11.928	10.8638	11.8381	0.479081	10.9888	13.5675	15.014	11.2244	14.0423	12.9674	0.795515	17.1402	22.4585	16.6972	21.9701	23.0918	19.8526	19.0793	18.5663	19.857	0.859116	40.3238	19.0715	22.8041	17.3447	15.5602	14.2645	14.6402	15.928	17.6369	19.7304
ENSG00000002586	CD99	193.75	169.703	183.931	187.747	184.653	183.957	3.9619	158.606	206.559	313.075	353.431	424.44	648.672	350.797	71.4899	182.312	170.328	175.074	245.22	193.233	17.5029	185.357	192.003	235.105	201.652	229.925	208.808	10.0525	239.281	181.773	191.261	158.579	167.34	169.989	201.618	204.076	189.24	9.18807	109.55	54.3854	64.968	219.349	155.207	261.724	110.665	91.9093	131.361	133.235
ENSG00000002587	HS3ST1	0.274944	0.20121	0.170565	0.076144	0.06111	0.156795	0.0398633	0.132706	0	0.106808	0.154234	0.109058	0.018913	0.0869532	0.0256211	0.009217	0.038493	0	0.006351	0.0135153	0.00854572	0.270308	0.055321	0.023393	0.240015	0.05214	0.128235	0.0523346	0.150163	0.132408	0.05439	0.157823	0.068464	0.069979	0.066645	0.026805	0.0908346	0.0172607	1.97221	2.37227	1.93023	1.23118	1.29004	1.8733	3.58607	2.72895	1.74252	2.08075
ENSG00000002726	AOC1	0.106942	0.327576	0.224612	0.010593	0.032727	0.14049	0.0598704	0.184152	0.486038	0.141328	0.04308	0.552829	0	0.234571	0.0944197	2.55674	4.42567	3.40415	0	2.59664	0.946112	0.330606	1.37037	0.812298	1.04428	0.061402	0.72379	0.23685	0.798259	0.292797	0.009677	0.183524	0.030699	0.041206	0.03643	0.085352	0.184743	0.0940113	1.7462	0.602106	0.536389	0.080805	0.104066	0.427905	0.041367	0	0.049932	0.398752
ENSG00000002745	WNT16	0	0	0.01289	0	0	0.002578	0.002578	0	0	0	0	0.003684	0	0.000614	0.000614	0	0	0	0	0	0	0	0.01285	0.026541	0	0.006131	0.0091044	0.00496329	0	0.015679	0	0	0	0	0	0	0.00195987	0.00195987	0	0	0	0	0	0.086238	0	0	0	0.009582
ENSG00000002746	HECW1	0.187145	0.016977	0.017712	0	0	0.0443668	0.0359048	0.005728	0	0.703026	0	0	0.005786	0.11909	0.116793	0.070913	0.582629	0.413485	0	0.266757	0.13869	0.070984	0.171343	0.058988	0	0.001111	0.0604852	0.0312935	0.209357	0.2194	0	0.220436	0	0	0	0	0.0811491	0.0396136	0.037214	0.174787	0.097097	0	0.007007	0.003557	0	0	0	0.035518
ENSG00000002822	MAD1L1	27.6739	24.1293	23.0564	15.4497	14.1621	20.8943	2.60835	19.2963	17.7819	16.381	11.4079	18.8335	18.6854	17.0643	1.20715	11.4313	18.1454	19.0618	10.8897	14.882	2.1596	11.0595	15.463	10.9282	10.2111	9.48147	11.4287	1.04729	22.2282	22.8274	12.7399	21.0903	13.7374	13.419	11.0487	11.1187	16.0262	1.80307	15.2404	11.4076	14.4493	9.46858	11.7151	14.1589	8.04953	6.34451	8.27679	11.0123
ENSG00000002834	LASP1	73.8676	40.6922	56.4878	79.1507	86.3973	67.3191	8.28601	116.233	117.807	219.268	99.7408	77.179	89.1779	119.901	20.8704	54.7204	76.0031	78.9703	69.7538	69.8619	5.40025	135.211	129.005	135.746	78.3203	97.1163	115.08	11.6194	46.4205	71.7842	96.2008	85.7042	74.3621	37.962	45.56	49.744	63.4672	7.56394	96.8759	57.2889	68.4263	60.4191	48.1479	49.8445	44.8284	41.2124	46.0446	57.0098
ENSG00000002919	SNX11	8.66479	10.9399	13.1971	6.89359	6.76013	9.2911	1.23534	7.2783	7.35471	10.5939	6.75974	8.57129	8.75174	8.21828	0.571825	6.93401	11.2195	10.1396	7.57207	8.9663	1.02175	7.7541	7.93378	9.19903	6.39389	7.48308	7.75277	0.449651	10.1717	8.34706	6.54222	6.42974	7.21163	8.04639	10.4525	7.23893	8.05502	0.544796	9.68644	8.09162	8.23732	6.91451	7.28095	8.01067	8.13549	6.81523	7.38789	7.84002
ENSG00000002933	TMEM176A	0.2063	0.728555	0.784634	0	0	0.343898	0.172869	0.134077	0.351941	0	0	0.008452	0	0.0824117	0.0580691	0.356169	2.42677	1.07922	0	0.965538	0.536324	0.156323	0.493212	0.822388	0.077782	0	0.309941	0.153256	0.39673	1.12115	0	0.315282	0.140766	0	0	0	0.24674	0.136704	0.124133	0.075012	0.062572	0	0	0	0	0	0	0.0290797
ENSG00000003056	M6PR	35.8918	42.6863	44.8953	42.5018	44.667	42.1284	1.63473	34.9404	37.8134	40.3468	31.61	20.444	25.9487	31.8505	3.0675	27.4635	31.2636	29.876	21.9432	27.6366	2.05375	28.4515	24.8858	27.4445	27.7861	25.9432	26.9022	0.650427	34.2198	41.0369	41.7407	37.5371	44.0298	43.1409	43.6023	45.5294	41.3546	1.32664	25.0535	22.3396	21.4664	19.7893	17.4496	14.8854	17.8564	18.1313	20.7108	19.7425
ENSG00000003096	KLHL13	0.737525	0.311045	0.573398	0.053092	0.112831	0.357578	0.131475	0.207055	0.17086	0.10981	0.038975	0.015299	0.010546	0.0920908	0.0342068	0.013477	0.06378	0.179384	0	0.0641603	0.040786	0.023247	0.070602	0.078645	0	0.011154	0.0367296	0.0159518	0.235454	0.439997	0.114117	0.12669	0.118579	0.086237	0.075929	0.118096	0.164387	0.0429146	0.051969	0	0	0	0.007008	0.010897	0	0.019334	0	0.009912
ENSG00000003137	CYP26B1	1.50885	1.14269	2.89218	3.40622	2.57315	2.30462	0.425099	2.88905	1.87347	1.47144	0.822889	1.13976	1.28301	1.57994	0.298147	0.509234	1.19005	1.3601	0.538928	0.899578	0.219638	1.00226	1.26909	0.78039	0.869456	1.60278	1.10479	0.149351	1.9471	1.92141	1.18461	0.786564	3.43585	0.575591	0.897302	0.796838	1.44316	0.338585	1.93945	5.06729	2.1246	0.885859	1.1494	0.73195	0.621351	0.961037	0.881415	1.59582
ENSG00000003147	ICA1	2.20526	1.45056	2.32611	1.51534	2.19072	1.9376	0.187372	8.07845	4.49369	9.79178	13.8267	9.88263	7.5425	8.93596	1.26437	1.60432	6.31034	6.06192	2.50328	4.11996	1.208	7.03332	4.58521	5.00384	3.52087	2.53067	4.53478	0.758609	2.42674	2.31843	1.71703	2.66584	2.93024	4.54695	4.05967	4.21737	3.11028	0.364896	3.76941	2.48949	2.33377	7.76056	6.41434	5.96008	4.5789	4.64768	7.11575	5.00778
ENSG00000003249	DBNDD1	24.1017	20.5135	25.3736	32.1765	30.6213	26.5573	2.14534	29.1894	25.0645	12.4334	20.9999	18.5022	6.66682	18.8094	3.36581	5.07685	23.2992	24.9607	7.81157	15.2871	5.14706	8.40604	15.6949	10.3733	18.5002	18.6628	14.3274	2.10684	20.3639	32.3363	28.0966	34.3481	31.5204	28.1651	31.6156	33.4575	29.9879	1.58725	10.8531	6.0943	9.01354	11.6715	4.57291	7.0083	5.03164	3.66911	6.2788	7.13258
ENSG00000003393	ALS2	2.2363	3.43615	4.19699	3.91978	3.71825	3.50149	0.339902	2.90598	3.42119	7.55817	3.67702	2.34564	3.38901	3.88284	0.759927	2.23013	3.10109	2.94982	2.10859	2.59741	0.250289	6.48615	4.24061	6.28458	4.32059	3.14431	4.89525	0.643652	2.35381	2.88747	3.9559	1.75243	3.90991	4.00193	5.17191	5.28119	3.66432	0.445667	2.30027	1.93318	2.0426	2.95046	2.38033	2.41906	2.49906	2.82846	2.15049	2.38932
ENSG00000003400	CASP10	1.34378	1.45747	1.77755	1.41709	1.65602	1.53038	0.0805741	1.3499	2.42833	2.87038	2.73654	2.63728	1.49196	2.2524	0.270071	0.588451	1.38154	1.33871	0.547355	0.964012	0.229015	4.24802	2.34688	2.32931	1.84407	1.61218	2.47609	0.464961	1.59517	2.0705	2.39087	1.66628	1.21719	1.58982	1.9997	1.89494	1.80306	0.127811	1.1081	0.727073	1.27334	1.99425	1.37945	1.39404	0.563434	0.906257	1.12538	1.16348
ENSG00000003402	CFLAR	1.86108	2.09087	2.19088	2.4736	2.40076	2.20344	0.109992	7.37101	6.29127	27.0821	11.8282	11.0636	15.694	13.2217	3.09345	5.35076	10.4762	9.53804	4.33031	7.42382	1.51806	15.1558	10.744	16.4669	7.12663	4.61966	10.8226	2.26691	3.30911	2.63888	5.66279	1.28464	2.40606	5.21701	5.65214	4.25201	3.80283	0.582051	7.92947	3.54477	4.10642	13.4466	9.85981	7.69546	6.96798	7.64543	8.209	7.71166
ENSG00000003436	TFPI	0.115054	0.377944	0.392908	3.33417	2.50864	1.34574	0.658228	0.352342	0.283288	3.3625	20.6453	12.1609	10.4448	7.87486	3.27944	4.54875	0.81415	0.781192	14.3927	5.1342	3.21033	6.52334	0.845623	0.260374	10.2241	5.40533	4.65175	1.85597	0.974816	0.185161	4.39972	0.067163	2.86849	16.3132	12.1335	7.03338	5.49694	2.11144	4.61128	7.07338	4.19553	94.1757	159.679	92.0573	85.44	123.729	89.2912	73.3614
ENSG00000003509	NDUFAF7	4.5946	6.66479	6.4405	3.3301	4.27152	5.0603	0.64467	4.79829	6.4187	4.97019	5.16697	4.00892	4.0617	4.90413	0.360076	2.93459	3.54212	3.71666	2.84925	3.26065	0.216551	3.86913	3.2265	4.8421	4.56106	3.66391	4.03254	0.295552	4.69973	4.69927	2.92028	2.78035	4.32429	4.53125	5.67399	6.09962	4.4661	0.411704	2.85328	3.25045	3.14904	5.47194	4.0232	4.3284	2.91715	4.14174	4.20415	3.81548
ENSG00000003756	RBM5	12.3479	19.4164	18.7058	18.0111	20.7003	17.8363	1.44237	30.8822	34.0824	40.5463	47.3242	45.4232	52.8987	41.8595	3.40166	29.1215	28.1538	28.658	23.4834	27.3542	1.30529	29.5919	28.358	31.245	22.5195	22.0577	26.7544	1.88123	21.1495	19.3786	19.6032	13.309	19.4397	23.8556	25.2138	26.7413	21.0863	1.49404	30.7868	23.7732	28.848	43.5942	38.3885	30.7395	27.1045	33.2357	35.5953	32.4517
ENSG00000003987	MTMR7	1.23162	1.59364	1.51293	1.0618	1.18126	1.31625	0.101429	1.88571	1.50859	0.928695	1.52153	0.524306	0.486549	1.14256	0.23722	0.27148	0.553854	0.577446	0.389286	0.448016	0.072208	1.36714	1.16002	1.30398	1.82424	0.973338	1.32574	0.141835	0.929995	1.59354	0.9397	1.30158	2.01771	1.77285	1.7173	2.66959	1.61778	0.204136	0.94198	0.250424	0.502733	0.876193	0.610414	0.412699	0.379768	0.504368	0.757896	0.581831
ENSG00000003989	SLC7A2	23.1338	20.8075	19.7855	22.3793	23.7335	21.9679	0.73334	42.0461	33.5682	17.6876	20.9254	11.5387	13.4683	23.2057	4.92925	24.5713	35.7898	36.7066	25.5606	30.6571	3.23976	26.0948	28.6636	33.809	31.153	19.8536	27.9148	2.38835	23.7882	23.6112	12.574	28.7246	28.4399	24.5961	25.1913	26.5066	24.179	1.79576	28.9041	21.662	22.7249	21.966	29.8032	16.6391	25.9558	34.2766	32.7646	26.0774
ENSG00000004059	ARF5	99.0496	118.742	109.719	127.751	125.564	116.165	5.30899	108.3	112.166	76.4949	102.871	161.872	179.145	123.475	15.878	103.916	105.577	107.247	101.258	104.499	1.2766	82.3959	104.091	104.287	80.412	108.167	95.8707	5.95887	114.026	124.072	104.008	100.991	102.741	90.1986	93.2027	89.1444	102.298	4.26491	79.8596	87.4529	104.596	65.0031	53.868	98.0748	72.3764	72.5375	71.6302	78.3776
ENSG00000004139	SARM1	0.180863	0.185198	0.123436	0.106556	0.135647	0.14634	0.0156899	0.355875	0.145277	0.761612	0.2007	0.291734	0.17126	0.321076	0.0938055	0.183091	0.180037	0.300744	0.121634	0.196377	0.0375527	1.02607	0.96741	0.331699	0.345162	0.157349	0.565539	0.179368	0.141354	0.135427	0.053365	0.086161	0.095502	0.151169	0.312398	0.310536	0.160739	0.0348196	0.963486	1.069	0.914138	0.373445	0.291045	0.175074	0.48763	0.691016	0.532032	0.610763
ENSG00000004142	POLDIP2	40.5793	38.8179	39.7	31.7673	34.7714	37.1272	1.66843	30.8574	29.3728	29.8994	26.2113	28.8719	28.8234	29.006	0.638281	26.0248	32.7477	32.3742	20.389	27.8839	2.93611	24.9821	30.4557	28.9006	25.1677	27.6879	27.4388	1.06051	33.8797	41.002	30.8206	36.299	31.2801	29.4751	31.2482	30.3672	33.0465	1.37455	25.7828	24.4143	23.9844	23.0507	22.6219	26.1585	24.7665	25.5539	24.0038	24.4819
ENSG00000004399	PLXND1	20.4191	28.5234	27.8002	61.8143	55.9426	38.8999	8.33048	33.0139	35.7434	42.0597	40.5173	38.5259	43.6082	38.9114	1.62805	75.4451	30.5744	33.1233	67.6126	51.6889	11.5774	40.5301	52.0329	37.7559	54.6218	72.0187	51.3919	6.08369	50.471	33.2382	54.2428	37.0028	53.5513	62.1453	54.1171	46.9948	48.9704	3.39571	50.1246	53.4758	53.1612	47.795	44.3718	40.0999	33.2899	32.9065	45.5954	44.5356
ENSG00000004455	AK2	48.4484	57.7109	36.9085	35.2072	40.4356	43.7421	4.16984	20.6514	34.7967	27.1464	18.9897	20.5788	24.5346	24.4496	2.4053	47.7278	62.9608	47.3434	39.843	49.4688	4.84974	29.2338	27.2794	46.4339	30.7755	35.4896	33.8424	3.42767	68.8397	44.0787	26.5695	44.3035	28.0672	42.1882	37.1667	35.3212	40.8168	4.66565	24.5004	25.3391	35.5328	17.9934	13.988	27.1583	26.3141	22.5926	22.3649	23.9759
ENSG00000004468	CD38	0.026701	0.014247	0.08105	0.004437	0	0.025287	0.0146757	0.04465	0	0.138205	0.025919	0	0	0.0347957	0.0219861	0	0.031642	0	0.006949	0.00964775	0.00751215	0.09152	0.107457	0.106641	0.024244	0.053024	0.0765772	0.0163924	0	0.027333	0.011089	0.023743	0.009415	0	0.04581	0.024203	0.0176991	0.00551087	0.028625	0.052246	0.027024	0	0.027289	0	0	0.025741	0	0.0178806
ENSG00000004478	FKBP4	113.97	83.166	104.309	62.213	71.0073	86.933	9.77706	93.6705	71.1459	48.6358	31.5399	34.2624	39.2942	53.0914	10.0031	33.8555	42.6617	42.5235	32.188	37.8072	2.7839	37.079	39.768	45.3571	37.1021	37.7573	39.4127	1.56505	92.6399	70.9402	56.9333	90.9998	64.5513	41.8703	41.1491	35.4319	61.8145	7.83474	44.4654	49.7572	34.8847	27.7206	30.4929	28.9751	31.4463	28.0492	31.2227	34.1127
ENSG00000004487	KDM1A	114.803	159.389	160.86	91.506	78.7055	121.053	16.9701	86.3091	119.007	53.941	28.7803	31.0616	48.8456	61.3242	14.3024	97.677	124.31	118.632	113.263	113.471	5.72729	54.27	72.9515	89.2682	75.4791	61.6686	70.7275	6.01745	134.332	107.685	59.3678	83.8761	81.4099	70.0817	64.8151	67.2777	83.6057	9.01186	52.7315	64.7634	70.0841	40.6309	46.4111	37.7778	49.9728	54.8948	51.3789	52.0717
ENSG00000004534	RBM6	10.4659	20.804	16.7218	12.5787	12.0813	14.5304	1.87734	19.5464	24.3182	25.6581	26.0081	24.1016	33.4021	25.5057	1.8396	10.0912	15.4842	16.7347	12.8805	13.7976	1.47336	19.3194	16.2189	21.5282	17.9615	13.0523	17.6161	1.43363	12.5584	12.0844	9.78147	8.32633	13.2239	12.0285	12.2244	15.0008	11.9035	0.722301	14.2109	19.2925	15.1758	27.0985	17.3034	16.8449	18.0787	20.042	22.3578	18.9338
ENSG00000004660	CAMKK1	1.15682	1.9004	1.5169	1.40163	1.32249	1.45965	0.124786	0.860951	1.13009	0.792861	0.321491	0.653426	0.487631	0.707742	0.116859	0.326012	0.369065	0.700219	0.32307	0.429592	0.0908195	0.362929	0.54971	0.739214	0.55566	0.480751	0.537653	0.0611812	1.37845	0.97701	0.900044	0.806049	1.13609	1.21817	0.973858	0.880863	1.03382	0.0685572	0.714668	0.620366	0.320125	0.835812	0.855385	0.962934	0.583976	0.521591	0.952266	0.707458
ENSG00000004700	RECQL	2.56865	2.23043	3.7116	3.48758	3.62774	3.1252	0.303158	3.58764	2.7746	5.48792	3.14305	2.23079	3.43749	3.44358	0.45493	1.40016	3.27453	3.46522	3.38556	2.88137	0.495281	5.49238	4.2731	6.45525	7.47994	6.8852	6.11718	0.563572	2.08597	2.75443	3.73239	1.64864	3.84518	3.61735	3.72307	4.04611	3.18164	0.319235	3.3197	4.144	4.33815	3.14383	3.02764	2.74146	2.01856	4.08427	2.57028	3.26532
ENSG00000004766	VPS50	0.942647	1.36652	1.67122	1.10764	1.18563	1.25473	0.124453	1.33674	1.52089	3.14016	2.18863	2.00716	2.06665	2.04337	0.258083	1.40416	1.29153	1.59391	1.08624	1.34396	0.106171	2.49304	1.64257	2.34288	2.57305	1.57767	2.12584	0.214007	1.12997	1.68708	1.48753	1.05656	1.84317	2.61262	2.88233	2.78397	1.9354	0.259368	1.37815	1.18043	1.27061	2.06365	1.93426	1.86149	1.16186	1.62906	1.50857	1.55423
ENSG00000004776	HSPB6	0	0	0	0.061815	0.074963	0.0273556	0.0168803	0	0.086293	0	0	0	0	0.0143822	0.0143822	0	0	0	0	0	0	0.037547	0.067872	0	0	0.099289	0.0409416	0.0193567	0	0.033626	0.042771	0	0	0	0	0	0.00954963	0.00631113	0.049348	0	0	0	0	0	0.039686	0	0	0.00989267
ENSG00000004777	ARHGAP33	0.575354	1.57721	1.11717	1.81174	1.93147	1.40259	0.249339	0.954904	1.28557	0.385609	0.450089	0.361989	1.23596	0.77902	0.176371	0.692675	0.391864	0.527288	0.957056	0.642221	0.12164	0.508338	0.69307	0.205719	0.607838	1.63723	0.73044	0.241181	1.18201	1.17277	1.42877	0.471011	2.09413	0.7264	0.477625	0.830583	1.04791	0.19281	1.08572	1.14663	1.6763	0.836965	0.719096	0.476052	1.292	1.7425	1.04652	1.11353
ENSG00000004779	NDUFAB1	62.307	89.1527	82.9918	65.3199	66.391	73.2325	5.37345	47.2829	44.5377	39.4675	52.7582	62.1781	78.0252	54.0416	5.74883	45.1688	63.603	65.6308	44.8044	54.8017	5.68236	40.9405	48.5295	56.1144	59.1055	60.5457	53.0471	3.66961	94.4506	97.335	65.9173	58.0951	66.2836	59.2216	57.7629	63.7211	70.3484	5.70341	39.1411	41.4557	50.7039	41.6135	30.9581	49.0348	46.1273	46.8205	38.3285	42.6871
ENSG00000004799	PDK4	0	0	0.010365	0.015079	0.0516	0.0154088	0.00951371	0	0	0.04846	0.014118	0.032033	0.03382	0.0214052	0.00810043	0.10961	0.112154	0.065097	0.012729	0.0748975	0.0233702	0.029812	0.043387	0.060997	0.177563	0.021034	0.0665586	0.0285593	0.032971	0.054832	0.045454	0	0.026644	0.009276	0.039093	0	0.0260338	0.00739433	0.136403	0.065434	0.032237	0.063956	0.308319	0.107055	0.17213	0.148429	0.156843	0.132312
ENSG00000004809	SLC22A16	0	0.037887	0.091893	0	0	0.025956	0.0180433	0.010005	0.034196	0.011696	0	0	0	0.00931617	0.00543298	0	0	0	0	0	0	0.002233	0	0	0	0	0.0004466	0.0004466	0.057798	0.017088	0	0	0	0	0	0.018914	0.011725	0.00718449	0.013393	0	0.021944	0	0.021061	0.014044	0	0	0	0.00782689
ENSG00000004838	ZMYND10	0.25108	0.160866	0.357988	0.461659	0.351529	0.316624	0.051245	0.16359	0.203711	0.517923	0.263332	0.127048	0.392693	0.27805	0.0611903	0.14154	0.045017	0.046404	0.085789	0.0796875	0.0226804	0.073842	0.212301	0.039615	0	0.479053	0.160962	0.0871898	0.166123	0.137056	0.295377	0.060126	0.339116	0.18519	0.159553	0.120312	0.182857	0.0324529	0.176364	0.340228	0.111816	0.147641	0.029905	0.094244	0.064336	0.161816	0.07296	0.133257
ENSG00000004846	ABCB5	0	0	0	0	0	0	0	0	0	0	0	0	0	0	0	0	0	0	0	0	0	0	0	0	0	0	0	0	0	0	0	0	0	0	0	0	0	0	0	0	0	0	0	0.009362	0	0	0	0.00104022
ENSG00000004848	ARX	0.044852	0.069642	0.026204	0	0	0.0281396	0.0133962	0.082011	0.131102	0.131415	0.032396	0.017033	0	0.0656595	0.0235627	0	0.085023	0.083952	0	0.0422437	0.0243904	0.046768	0.080339	0.056283	0	0	0.036678	0.0159421	0.020795	0.047186	0.021991	0.022694	0.038359	0.051602	0.012411	0	0.0268798	0.00621866	0.128616	0.054721	0.030249	0	0.008629	0.050835	0.020282	0.079398	0	0.0414144
ENSG00000004864	SLC25A13	19.8086	20.6566	21.674	16.1339	16.8155	19.0177	1.08473	18.8956	19.9681	24.9124	17.9359	12.485	12.7123	17.8182	1.9204	12.5257	17.0696	17.5735	9.46734	14.159	1.9324	18.972	16.8948	21.9216	17.0351	12.5117	17.467	1.53586	17.0012	21.9809	15.2936	20.1529	16.0257	23.0483	22.8431	25.716	20.2577	1.339	13.6892	13.2611	18.3531	13.8819	11.0426	9.52766	14.49	17.6191	16.0908	14.2173
ENSG00000004866	ST7	1.98948	2.42248	2.60818	3.42246	4.1169	2.9119	0.380482	4.0581	3.98993	6.59699	8.6726	5.75996	5.26615	5.72396	0.717623	7.22585	6.97002	6.82956	8.59778	7.4058	0.405705	6.72084	6.76458	7.39211	8.13694	6.8301	7.16891	0.270735	5.64879	5.86746	5.28534	4.48756	4.64507	5.83879	5.54383	6.35721	5.45925	0.223503	8.17766	12.0222	10.6785	9.98459	6.78739	5.32514	10.6077	9.0343	9.10602	9.08039
ENSG00000004897	CDC27	7.27496	5.77717	6.78884	7.34856	9.46299	7.33051	0.602377	8.30479	9.22425	8.48542	8.24948	5.10681	5.07351	7.40738	0.746486	4.95122	6.93657	6.33845	6.51767	6.18598	0.43024	10.9236	8.03577	11.7676	16.1102	12.3035	11.8281	1.29934	4.80274	6.38011	7.20787	5.32814	8.78301	9.15939	11.4879	11.7956	8.1181	0.935708	5.82523	5.74301	6.94895	6.37283	4.22837	3.28344	7.25609	10.2717	7.85921	6.42098
ENSG00000004939	SLC4A1	0	0	0	0	0	0	0	0	0	0	0	0	0.004113	0.0006855	0.0006855	0	0	0	0	0	0	0	0	0	0	0	0	0	0.005738	0	0.004287	0.006698	0	0	0.017465	0	0.0042735	0.00213429	0	0.009684	0.010897	0	0.009616	0	0	0.011067	0	0.00458489
ENSG00000004948	CALCR	0.038804	0	0.016171	0.047502	0.067157	0.0339268	0.0117869	0	0	0	0.092826	0.093295	0	0.0310202	0.019619	0.06465	0.069628	0.032765	0.018388	0.0463578	0.0123935	0.052941	0.0121	0	0.067128	0	0.0264338	0.0140741	0.015392	0	0	0	0.030892	0.020218	0.043133	0.079675	0.0236638	0.00975483	0.022541	0	0	0.110689	0.108713	0.075235	0.02894	0.066815	0.057346	0.0522532
ENSG00000004961	HCCS	12.7923	9.98193	12.9665	8.57877	10.3108	10.9261	0.849288	9.82226	7.46835	11.7745	10.4639	8.4763	7.31188	9.21954	0.723373	9.59944	9.77053	9.67531	7.75329	9.19964	0.483386	9.14286	10.8972	15.4195	11.31	8.23159	11.0002	1.24	11.1082	11.3843	8.40804	10.4658	8.20335	9.52974	10.9947	10.4935	10.0735	0.433727	7.17072	6.06207	6.90383	6.35375	5.23696	6.38514	6.51032	9.28533	6.66556	6.73041
ENSG00000004975	DVL2	19.3999	22.4385	27.2906	22.226	19.6936	22.2097	1.41587	16.0796	14.0704	14.2129	7.87047	8.70313	8.93013	11.6444	1.44239	26.018	19.4432	18.2239	16.6504	20.0839	2.05897	12.0439	15.793	13.2648	10.5045	10.3324	12.3877	1.00634	19.5004	18.1931	19.2974	12.8489	20.8529	13.0086	12.8686	11.1699	15.9675	1.35943	15.0492	11.9689	14.6014	11.2521	13.0926	11.4419	15.8938	13.8737	19.553	14.0807
ENSG00000005001	PRSS22	23.8283	24.3253	28.585	36.993	32.4224	29.2308	2.49104	33.1822	40.5788	61.6002	43.0458	79.77	89.6008	57.963	9.36045	32.8808	31.9707	36.6723	44.3802	36.476	2.82456	38.4192	36.9547	32.3284	17.0116	30.7258	31.0879	3.7946	34.8325	23.3491	41.413	21.0686	36.8467	35.5543	41.2598	38.9465	34.1588	2.75096	68.4075	69.5784	58.5469	83.162	90.6338	102.142	78.9307	91.6529	79.3268	80.2645
ENSG00000005007	UPF1	28.2287	30.2381	33.5356	36.2003	38.6494	33.3704	1.89937	38.9541	32.7663	29.8027	25.5758	30.6995	26.1271	30.6542	2.00301	43.1371	34.0329	34.5539	30.4302	35.5385	2.69366	30.4827	36.6323	30.5039	29.0989	32.0924	31.762	1.30654	26.7272	29.4213	32.616	23.0973	32.7508	23.0152	24.509	23.5162	26.9566	1.46376	37.0208	27.1231	35.7043	29.1573	30.8036	26.7566	24.5301	22.3987	24.8969	28.7102
ENSG00000005020	SKAP2	2.91778	3.54201	4.19632	2.93353	3.27248	3.37242	0.236313	3.03999	3.50642	4.54393	3.15429	1.64717	2.48025	3.06201	0.397609	1.781	3.6927	4.24386	2.19476	2.97808	0.588747	4.7021	3.54626	5.33391	5.86216	3.27074	4.54303	0.500159	3.30128	3.75054	2.77639	3.33033	3.43936	4.14172	3.73988	4.43159	3.61389	0.183798	3.08359	3.40726	3.44994	2.17866	2.1046	1.55186	2.07248	2.67495	2.16783	2.52124
ENSG00000005022	SLC25A5	297.321	278.101	308.25	257.951	261.01	280.527	9.86684	201.958	156.736	109.124	118.582	112.122	130.654	138.196	14.5785	180.983	232.152	231.663	125.353	192.538	25.4089	119.517	166.475	153.381	175.943	188.01	160.665	11.7497	229.966	340.027	233.073	284.677	249.255	216.738	215.614	214.824	248.022	15.5211	109.072	95.6764	133.194	98.4157	73.3338	111.447	115.9	100.612	110.738	105.377
ENSG00000005059	MCUB	22.543	16.4877	23.895	16.6299	17.3607	19.3833	1.58739	19.1197	22.2569	18.4785	23.6538	15.7791	14.3915	18.9466	1.46226	17.2727	27.6811	28.8366	23.9944	24.4462	2.60453	21.5128	20.4038	26.1916	23.8169	18.6811	22.1212	1.31525	14.1068	18.3418	13.2603	19.2543	14.3155	21.3101	21.3128	21.7918	17.9617	1.26197	10.747	10.5719	12.8203	11.8034	9.14855	11.3562	13.3837	14.9702	15.9532	12.306
ENSG00000005073	HOXA11	0.010529	0.019738	0.013768	0	0.025177	0.0138424	0.00427684	0	0	0.12445	0	0.014807	0	0.0232095	0.020392	0.012885	0.19108	0.09714	0	0.0752763	0.0442038	0.064401	0.0236	0.050566	0	0.017231	0.0311596	0.0116269	0.127484	0	0.050474	0.010945	0.089452	0.014354	0	0	0.0365886	0.0171222	0	0.041656	0	0	0.031372	0	0.014843	0	0	0.00976344
ENSG00000005075	POLR2J	58.2891	67.8148	60.4599	57.827	55.8342	60.045	2.07697	38.8263	35.8653	28.8897	25.2707	30.6609	22.5002	30.3355	2.52925	39.3183	46.1453	47.8316	31.4364	41.1829	3.73388	29.2116	37.319	32.612	33.4379	33.8865	33.2934	1.29814	37.8421	61.7833	53.5944	48.8774	51.5819	49.449	50.1498	48.2595	50.1922	2.33912	32.3643	32.4232	35.9619	32.3509	20.0948	31.2361	38.4009	37.1713	32.1861	32.4655
ENSG00000005100	DHX33	5.24137	5.41097	6.22715	5.69908	6.86268	5.88825	0.2955	6.44482	5.83922	5.4097	4.30346	2.4293	2.38849	4.46916	0.711397	4.04829	4.92683	4.83331	3.12074	4.23229	0.419623	5.33415	5.71698	6.13866	4.72774	4.67037	5.31758	0.282909	4.18118	5.28262	5.99019	4.6628	6.71955	5.75194	5.77268	6.30893	5.58374	0.297344	4.76401	4.68822	5.16244	2.86731	2.65671	2.04887	3.07391	3.26112	3.18596	3.52317
ENSG00000005102	MEOX1	0.032585	0.094183	0	0.053946	0.107955	0.0577338	0.0197873	0.02063	0.140678	0.023564	0	0.007716	0	0.032098	0.0220975	0.041289	0	0	0	0.0103222	0.0103222	0.056007	0.069331	0.074752	0.184733	0.323035	0.141572	0.0508904	0	0	0.161293	0.06337	0.036331	0.039252	0.03069	0.059737	0.0488341	0.0180891	0.0213	0.060163	0.015228	0.025293	0.016105	0.013958	0.049268	0.043295	0	0.0271789
ENSG00000005108	THSD7A	0.242669	0.435451	1.09914	1.51547	1.75838	1.01022	0.295162	0.509143	1.22391	1.25574	8.46602	6.11504	2.37684	3.32445	1.31325	6.58635	4.33679	3.7904	5.60089	5.07861	0.62954	5.87022	2.54572	1.60827	10.4777	1.79099	4.45858	1.69	1.08589	0.581115	0.39851	0.375808	0.854242	8.00156	8.74689	8.93567	3.62246	1.45128	0.613645	0.391292	0.416422	6.59199	6.69304	4.85814	8.86492	8.62524	13.0368	5.56572
ENSG00000005156	LIG3	4.92931	6.48229	5.90273	4.65038	4.96831	5.3866	0.345907	6.68571	7.59119	2.80415	2.8199	2.6727	3.23827	4.30199	0.907877	5.8635	5.68414	6.54084	5.12986	5.80458	0.290874	4.45485	5.65827	7.11976	5.01576	4.78737	5.4072	0.471185	3.83774	5.49433	4.43942	3.0753	5.88252	4.7996	4.48756	4.73661	4.59413	0.311881	5.38697	7.45913	7.91188	4.37986	4.58195	4.20716	6.26978	6.2993	6.23488	5.85899
ENSG00000005175	RPAP3	4.33139	5.74448	5.2172	3.54445	3.53379	4.47426	0.443557	4.02728	4.08305	6.55263	5.51708	4.53483	4.99269	4.95126	0.394427	0.668731	5.8076	5.24239	2.35677	3.51887	1.2139	4.53963	4.30505	6.27766	9.83579	6.39048	6.26972	0.989561	3.85357	3.94244	3.69354	3.53524	3.50605	5.88202	7.2489	5.7084	4.67127	0.499818	3.39012	1.78303	3.58302	4.00278	3.20748	3.32035	2.16626	2.68509	2.45261	2.95453
ENSG00000005187	ACSM3	0.132926	0.298172	0.121177	0.159457	0.190814	0.180509	0.0317635	0.236833	0.867111	0.367096	0.732833	0.451663	0.420022	0.512593	0.0972426	0.001423	0.149854	0.15199	0	0.0758167	0.0433652	0.535463	0.110171	0.237554	0.131098	0.115549	0.225967	0.0807846	0.334794	0.318818	0.165913	0.242495	0.279967	0.303869	0.285262	0.333814	0.283116	0.0199765	0.24111	0.218191	0.225803	0.215161	0.261826	0.196755	0.08681	0.303965	0.252988	0.222512
ENSG00000005189	REXO5	1.70903	2.00283	2.40602	2.05519	2.08728	2.05207	0.111047	1.99714	2.33862	1.64926	0.671939	0.466558	2.39432	1.58631	0.340662	1.39532	1.6015	1.49802	1.19256	1.42185	0.0872502	2.05169	1.94898	2.11077	1.24696	1.89266	1.85021	0.155556	1.25683	1.52419	2.45872	0.992664	2.01295	0.651618	0.839439	1.28116	1.3772	0.214755	0.613471	1.0423	1.73309	0.654272	0.388492	0.518052	1.10471	0.958412	0.818347	0.870128
ENSG00000005194	CIAPIN1	33.0466	45.7781	45.734	30.4532	32.4866	37.4997	3.39817	33.0312	30.1366	30.3288	26.4752	30.6487	28.3685	29.8315	0.906489	25.6665	44.4711	44.7004	17.0874	32.9814	6.92505	23.1736	27.116	30.1373	26.4935	25.9819	26.5805	1.11603	41.7198	42.2968	30.0337	31.4002	33.3556	27.9191	30.0278	30.5933	33.4183	1.95025	19.3711	18.4915	20.3424	20.3528	19.3867	21.3942	21.8479	21.7045	21.7612	20.5169
ENSG00000005206	SPPL2B	11.0585	25.9049	25.6722	33.468	33.0456	25.8298	4.05359	36.4359	35.8445	23.1704	24.6421	33.7105	34.4227	31.371	2.40125	27.2485	27.4237	32.4341	26.6138	28.43	1.34599	23.4154	25.1716	18.7468	16.9339	26.2313	22.0998	1.81886	29.9545	28.5282	28.4936	15.3451	34.8577	20.342	20.1654	21.6198	24.9133	2.29917	32.0551	27.8884	33.5383	29.6165	31.3028	29.176	24.4492	23.3136	26.4377	28.642
ENSG00000005238	FAM214B	2.25152	4.37199	4.31237	4.23023	3.26439	3.6861	0.411982	3.51405	3.9313	9.20874	2.80433	3.21624	2.94372	4.26973	1.00158	4.39174	4.02926	4.44772	5.09711	4.49146	0.222168	3.58673	3.41622	5.54581	4.61491	3.71358	4.17545	0.40046	6.329	5.07408	5.5627	3.69506	3.97976	5.35289	6.48307	5.08624	5.19535	0.349957	7.15794	7.53361	5.6089	6.98375	10.2465	7.05015	7.76607	9.94736	7.19819	7.72138
ENSG00000005243	COPZ2	0.332022	0	0.29134	0.160765	0.15874	0.188573	0.0584644	0.070166	0	0.367892	0.286766	0.543586	1.03957	0.384664	0.153937	0.20119	0.32721	0.27954	0.124732	0.233168	0.0445114	0.356938	0.872162	0.206306	0.291389	0.671935	0.479746	0.125749	0.217521	0.445983	0	0.033976	0.076574	0.129723	0.04213	0.08506	0.128871	0.051097	0.547734	0.672787	0.579575	1.79478	2.50712	1.35521	3.00883	4.23461	1.87224	1.84143
ENSG00000005249	PRKAR2B	1.37933	1.14005	1.89948	0.826058	0.667008	1.18238	0.217644	0.40748	0.147105	1.24401	0.070704	0.1051	0.046343	0.33679	0.189108	0.095636	0.197628	0.15477	0	0.112008	0.0427914	0.255792	0.527904	0.41979	0.485796	0.091578	0.356172	0.0807551	0.962972	1.14295	0.573011	0.701934	0.8676	1.01251	1.2632	1.65351	1.02221	0.119751	0.97376	1.32363	1.39569	0.868235	1.23157	0.588354	0.959666	1.27167	0.651358	1.02932
ENSG00000005302	MSL3	3.52341	3.55256	4.90425	4.34122	5.61539	4.38737	0.40129	5.27261	4.45293	5.36238	6.33614	5.21356	8.81624	5.90898	0.630926	5.05802	4.90683	5.15863	5.97243	5.27398	0.238498	6.13356	4.25025	5.25828	5.02461	6.86512	5.50636	0.453379	4.81559	4.23924	3.98436	3.77419	4.49967	4.01804	4.18184	5.2349	4.34348	0.17102	4.44252	5.87015	6.70396	5.98421	3.80036	6.94279	5.55123	5.92705	5.32432	5.61629
ENSG00000005339	CREBBP	2.99684	2.53124	2.61727	3.28505	4.0046	3.087	0.266351	6.08991	4.88603	5.16982	4.29744	3.44354	2.8011	4.44797	0.488284	6.61196	3.53821	3.78445	4.18737	4.53049	0.706603	5.94831	7.02876	5.79546	5.16728	4.37184	5.66233	0.440288	1.51025	2.07924	3.26995	2.71695	3.62902	3.99073	3.53411	4.22937	3.11995	0.334847	4.2502	3.25813	3.81451	4.45018	3.22856	2.61389	4.38747	4.3427	5.14279	3.94316
ENSG00000005379	TSPOAP1	0.574552	0.527629	0.576692	0.291532	0.532656	0.500612	0.0532571	0.082735	0.080076	0.366392	0.016043	0.025799	0.039743	0.101798	0.0541066	0.296311	0.200879	0.231691	0.588211	0.329273	0.0885732	0.225407	0.389316	0.308797	0.079735	0.210699	0.242791	0.051839	0.261875	0.199031	0.121017	0.077084	0.088909	0.124752	0.178598	0.126653	0.14724	0.0218552	0.7262	1.0846	0.859238	0.664668	0.68112	0.170704	0.718785	0.847525	0.676783	0.714403
ENSG00000005381	MPO	0.207088	0.744647	0.349782	0.116664	0.037556	0.291147	0.124683	0.031528	0	0	0	0	0	0.00525467	0.00525467	0.04892	0.05452	0.064434	0.043101	0.0527438	0.00454075	0.004662	0.006733	0	0	0	0.002279	0.0014335	0.148275	0.165022	0.042206	0.047267	0.038798	0.013045	0.015577	0	0.0587737	0.0221668	0.073209	0	0.129024	0	0.018968	0	0.056072	0.039375	0	0.0351831
ENSG00000005421	PON1	0	0	0.0106	0	0	0.00212	0.00212	0	0	0.020977	0	0.009272	0	0.0050415	0.00352848	0.05917	0	0	0.263337	0.0806267	0.0624798	0.010748	0	0	0.023648	0	0.0068792	0.00468044	0	0	0	0	0	0	0.115285	0	0.0144106	0.0144106	0	0	0	0	0	0	0	0	0	0
ENSG00000005436	GCFC2	2.76939	3.32383	2.21373	1.76745	2.19997	2.45487	0.269229	2.17016	3.7147	3.39252	2.80154	2.41542	3.16251	2.94281	0.240929	1.40843	2.3844	3.62012	2.04835	2.36532	0.464669	2.70989	2.04188	2.93415	4.14476	3.00357	2.96685	0.339963	2.6818	3.26627	2.56478	1.63991	2.51165	3.1648	3.80818	4.14225	2.97245	0.281224	1.62449	2.32233	1.83629	2.89078	2.73361	3.2637	1.37648	2.55172	2.02618	2.29173
ENSG00000005448	WDR54	14.8658	13.9516	9.40902	10.7998	11.2591	12.0571	1.01755	9.4559	10.0859	2.55091	2.08708	2.43585	1.88909	4.75079	1.59253	3.73765	4.14643	4.12973	3.32091	3.83368	0.19528	1.90645	3.36376	1.88627	4.52001	8.72699	4.0807	1.2617	4.92284	8.02339	11.8039	15.9206	10.7611	4.77579	5.76964	4.95734	8.36683	1.45068	1.94027	1.30961	1.70747	0.657239	0.475261	1.09496	0.729439	0.812644	0.82849	1.06171
ENSG00000005469	CROT	18.6804	44.6288	44.3914	14.5168	12.287	26.9009	7.26191	49.3782	57.7479	55.1292	24.8489	26.4321	28.7228	40.3765	6.2498	19.2147	24.8285	25.3925	17.1206	21.6391	2.05254	4.31363	7.88981	3.20369	33.9433	19.9027	13.8506	5.83175	22.6003	34.5989	27.7349	12.6437	11.4396	34.653	36.7638	39.2898	27.4655	3.84771	16.1626	6.23121	12.722	22.1773	6.71683	7.936	12.5609	12.6231	17.5468	12.7419
ENSG00000005471	ABCB4	0.357341	0.708946	0.477262	0.190141	0.187827	0.384303	0.0977402	0.055859	0.321068	0.034046	0.025487	0.012964	0	0.074904	0.0498391	0	0.04499	0.11518	0.06889	0.057265	0.0240126	0.040897	0.135268	0.089315	0.174112	0.042914	0.0965012	0.0260205	0.126446	0.37694	0.115748	0.118598	0.163483	0.077034	0.096141	0.101712	0.147013	0.0340385	0.037561	0.183631	0.217698	0.103041	0.272364	0.124441	0.173139	0.132739	0.132241	0.152984
ENSG00000005483	KMT2E	1.59582	1.7593	1.98507	2.32301	1.90145	1.91293	0.121997	2.9209	3.68404	3.23178	3.11679	1.49482	3.32974	2.96301	0.311321	1.3622	2.41774	2.19117	2.73623	2.17684	0.293654	3.5465	2.28971	3.28259	2.87505	2.10632	2.82003	0.277071	2.02808	1.249	1.72255	1.88619	2.10852	2.55265	2.48664	2.55855	2.07402	0.162397	2.61259	2.58077	1.88691	2.35208	1.3791	1.1821	1.49229	2.00826	2.2891	1.97591
ENSG00000005486	RHBDD2	23.9297	15.7461	24.3229	23.4489	24.251	22.3397	1.6556	35.4874	23.3777	35.8287	45.3608	62.7498	39.5268	40.3886	5.35312	20.8635	27.0486	29.8261	26.1935	25.9829	1.87434	27.3868	38.5117	29.5751	22.6972	32.7798	30.1901	2.64891	18.6544	22.7887	22.0984	16.7053	22.4466	20.9841	20.5499	19.9996	20.5284	0.730325	21.2894	14.1058	16.9198	33.6442	21.2989	28.7616	21.4188	18.1314	21.1265	21.8551
ENSG00000005513	SOX8	0	0.227751	0.013237	0.032632	0.035996	0.0619232	0.0419725	0.011231	0.102101	0	0	0.006693	0.020048	0.0233455	0.0160493	0	0	0	0	0	0	0	0.01563	0	0	0	0.003126	0.003126	0.104725	0.083395	0	0.120533	0.038741	0	0	0	0.0434242	0.0183545	0.34868	1.06364	0.212173	0	0	0.011599	0	0.040164	0	0.186251
ENSG00000005700	IBTK	1.53205	2.19357	2.56191	2.4004	3.12661	2.36291	0.259156	3.45793	4.15986	12.8855	7.75517	3.67237	4.49792	6.07147	1.50536	1.17415	3.29009	3.06405	1.74934	2.31941	0.510988	4.74327	4.19462	8.15149	5.38093	3.3559	5.16524	0.817253	1.71454	2.71479	4.47985	1.66432	3.59461	4.44082	5.25979	6.36191	3.77883	0.593021	3.29664	2.20281	2.64505	4.64713	4.4429	2.78799	2.58823	3.72721	3.77373	3.34574
ENSG00000005801	ZNF195	2.69267	4.73348	3.23138	3.40794	2.73128	3.35935	0.370535	3.77467	4.53476	3.57823	3.81969	3.16368	5.08477	3.99263	0.284193	1.49429	3.17408	2.88219	1.79962	2.33754	0.407928	3.32903	2.95447	3.70204	2.90459	3.50202	3.27843	0.154386	2.70106	4.04564	3.01429	3.06822	3.25835	3.26839	4.08976	4.83963	3.53567	0.25364	2.70722	2.16264	2.27697	3.09758	1.87082	1.6352	1.44318	1.88031	1.58968	2.07373
ENSG00000005810	MYCBP2	2.39376	3.37108	2.95105	2.89338	3.39519	3.00089	0.183734	3.269	3.09352	2.81544	4.59109	3.30512	1.32651	3.06678	0.428706	1.63181	2.70889	2.64546	1.36588	2.08801	0.344702	2.97975	2.69671	2.89301	3.68248	2.17396	2.88518	0.24352	2.76531	2.47142	2.52794	2.28357	3.77329	5.99225	5.32095	5.95346	3.88602	0.574015	3.51332	2.61671	2.95919	4.53118	3.85076	4.15027	3.78724	2.73685	4.19912	3.59385
ENSG00000005812	FBXL3	3.83482	3.14838	4.65692	4.28597	3.85239	3.9557	0.252769	6.28659	6.24547	10.0562	11.9666	9.0122	9.1512	8.78638	0.905825	3.45799	7.28216	7.29963	4.90116	5.73523	0.945245	12.5019	7.38671	11.0204	10.4313	6.85179	9.63841	1.08566	5.99958	5.10926	3.87792	4.06155	4.23342	12.0127	9.7609	10.5342	6.9487	1.16367	7.56652	7.08858	6.70669	8.52972	8.79523	7.56672	7.62089	9.54535	8.73169	8.01682
ENSG00000005844	ITGAL	0	0.029406	0.052026	0	0.009199	0.0181262	0.0100331	0.010302	0.047554	0.071698	0	0.048073	0.00808	0.0309512	0.0117425	0.046064	0.055544	0	0.071724	0.043333	0.015385	0.04475	0	0.094097	0.046535	0.06383	0.0498424	0.0152893	0.015328	0.040788	0.016789	0.052424	0.015771	0.00686	0	0	0.018495	0.0066655	0.032184	0.013222	0.02055	0.006659	0.006976	0.031278	0.006621	0.087957	0.081859	0.0319229
ENSG00000005882	PDK2	4.79362	4.63466	5.66814	6.64974	6.75413	5.70006	0.445571	6.30233	5.0758	3.6154	5.35989	6.90625	6.67831	5.65633	0.503797	6.51368	6.51545	5.83685	5.67861	6.13615	0.220854	2.29063	4.96903	4.515	4.62469	6.38047	4.55597	0.657175	3.93583	5.48713	5.71346	3.85061	5.63717	5.757	6.17891	5.78189	5.29275	0.313234	2.99315	2.23496	2.02781	4.4897	5.04054	6.31418	4.74557	3.62938	5.34587	4.09124
ENSG00000005884	ITGA3	25.4667	16.167	28.7655	62.489	52.903	37.1582	8.76729	42.2852	46.4357	144.661	68.3414	55.2742	68.6628	70.9434	15.3988	43.3627	34.3093	35.3331	47.9783	40.2458	3.27723	49.6718	57.0988	49.9687	48.9986	81.8397	57.5155	6.25642	44.1794	39.8676	95.9576	35.1029	58.3643	55.4307	60.3942	60.7744	56.2589	6.65577	80.0695	24.6457	31.4749	58.4794	66.8296	54.0082	23.1754	20.2381	32.373	43.4771
ENSG00000005889	ZFX	1.1439	1.34782	1.11734	2.05359	2.11055	1.55464	0.219169	2.37605	3.10005	3.72485	4.80308	5.00502	4.3262	3.88921	0.416758	4.00867	2.77587	2.75238	2.56296	3.02497	0.331346	4.43987	3.86965	5.07275	6.77952	4.1295	4.85826	0.520612	1.95206	1.6882	1.56461	1.33035	1.92937	3.10996	3.46605	3.46055	2.31264	0.312681	2.46593	1.74543	1.61956	3.34901	2.81264	2.38255	2.17618	3.21926	2.95909	2.52552
ENSG00000005893	LAMP2	11.7977	17.7134	17.0736	15.4474	15.6132	15.529	1.02698	15.5518	20.2833	35.3531	39.0247	24.0651	20.6546	25.8221	3.79076	19.7054	20.4007	21.6826	18.5066	20.0738	0.663764	28.3251	18.403	22.6328	21.8946	16.318	21.5147	2.05504	12.0125	15.7527	14.6485	12.0695	15.5257	29.8882	34.5305	34.422	21.1062	3.53682	12.8179	13.4402	11.2588	22.0183	18.9416	17.7009	18.5492	20.4818	21.6492	17.4287
ENSG00000005961	ITGA2B	0.943305	2.8257	1.90688	1.94407	1.99583	1.92316	0.298386	1.50317	1.39573	0.235045	0.079021	0.128889	0.266257	0.601351	0.269989	0.806235	0.639474	0.802389	0.68657	0.733667	0.0419119	0.399058	0.430061	0.226358	0.695189	0.661006	0.482334	0.0872989	1.20499	1.08434	1.10365	0.784936	1.86342	0.235259	0.47476	0.574132	0.915684	0.181108	0.589734	0.836659	0.554675	0.173553	0.23062	0.172493	0.15365	0.229354	0.326946	0.363076
ENSG00000005981	ASB4	0	0	0	0	0	0	0	0	0	0	0	0	0	0	0	0	0	0	0	0	0	0	0.010884	0	0	0	0.0021768	0.0021768	0.01143	0	0	0	0	0	0	0	0.00142875	0.00142875	0	0	0	0	0	0	0	0	0	0
ENSG00000006007	GDE1	38.0434	37.7244	52.4622	32.7725	30.0686	38.2142	3.86806	30.2309	30.11	50.226	33.7247	26.4956	22.2761	32.1772	3.94346	29.009	43.4066	42.5557	29.9547	36.2315	3.90556	30.5608	38.3528	46.9572	41.9773	37.4564	39.0609	2.70357	50.5847	53.2558	30.6115	31.0447	30.8668	39.6265	38.9002	37.6444	39.0668	3.10368	30.3567	35.4728	27.7744	35.6867	34.1802	30.6527	34.3935	31.4016	31.8415	32.4178
ENSG00000006015	REX1BD	40.3786	35.1874	33.3946	32.794	32.5406	34.8591	1.4553	46.5905	40.6612	31.0001	23.6751	55.8088	86.9337	47.4449	9.14969	41.6984	52.5023	58.6249	43.0435	48.9673	4.01761	33.241	45.8864	37.8047	21.9844	32.4327	34.2699	3.89106	52.794	31.1585	38.9993	26.7519	30.7828	26.7162	23.4922	23.8743	31.8211	3.47744	46.182	35.3862	42.4846	35.5784	40.6793	87.7428	32.4678	34.7282	31.3802	42.9588
ENSG00000006016	CRLF1	6.57553	17.9523	10.4084	12.6051	8.31794	11.1719	1.97335	1.94971	4.15117	1.64007	1.52315	1.65016	3.15248	2.34446	0.436871	7.61185	4.61246	3.68643	9.07574	6.24662	1.26137	1.39184	1.97848	1.5921	4.7033	3.03873	2.54089	0.610764	17.8497	7.08499	5.97009	6.14222	3.43495	3.70309	12.9957	5.50713	7.83598	1.77122	3.0607	1.91379	0.600113	1.17149	2.8219	2.50574	1.21924	1.48079	1.1134	1.76524
ENSG00000006025	OSBPL7	0.047195	0.050761	0.117243	0.291524	0.263666	0.154078	0.0521326	0.471985	0.286306	1.69019	0.688752	0.35051	0.264815	0.625427	0.222254	0.126114	0.743007	0.842772	0.365985	0.51947	0.166528	0.575897	0.622519	1.00918	1.20693	0.496169	0.782138	0.138163	0.064029	0.412265	0.627049	0.402927	0.335306	0.338894	0.594827	0.576997	0.419037	0.0653141	0.542816	0.128093	0.512553	0.387316	0.478122	0.359905	0.209677	0.303901	1.07981	0.444688
ENSG00000006042	TMEM98	11.8326	7.94021	12.0797	5.13979	6.26591	8.65165	1.42129	5.62818	3.78432	1.18453	0.788683	1.70721	2.17636	2.54488	0.74867	2.26421	1.73333	1.47851	1.07395	1.6375	0.249134	0.83597	2.17961	1.77582	2.92097	1.63739	1.86995	0.34151	5.73243	7.02771	8.8907	8.51471	5.85999	6.37905	6.26249	8.13318	7.10003	0.441381	0.941453	0.868162	1.36652	0.331742	0.511837	0.810482	0.241474	0.671041	0.529917	0.696959
ENSG00000006047	YBX2	1.25682	2.37744	1.90681	1.72094	2.18674	1.88975	0.19435	0.674354	0.71065	0.367487	0.083201	0.087075	0.430926	0.392282	0.111312	1.02847	0.591424	0.964478	1.42216	1.00163	0.170101	0.193317	0.908331	0.514303	0.973831	1.73812	0.865581	0.259828	1.38955	2.85512	1.07497	1.11095	3.27726	0.222144	0.881551	0.870703	1.46028	0.371724	0.919452	1.90812	0.488596	0.173937	0.32438	0.172979	0.423258	0.417322	0.303293	0.570149
ENSG00000006059	KRT33A	0	0	0	0	0	0	0	0.020794	0	0.020986	0	0.019698	0.0522	0.0189463	0.00781424	0	0	0.03679	0	0.0091975	0.0091975	0.016206	0	0	0	0	0.0032412	0.0032412	0.03357	0.080751	0.081088	0.041245	0	0.062449	0	0	0.0373879	0.012422	0	0	0.053043	0.136182	0.046752	0	0.040012	0	0.078473	0.0393847
ENSG00000006062	MAP3K14	0.863348	1.04346	1.34044	1.5616	1.94915	1.3516	0.191655	1.5934	1.63104	2.13248	1.22942	1.28174	1.51548	1.56392	0.131972	0.735318	0.642469	0.582789	0.609381	0.642489	0.0332634	4.25948	3.26983	3.07664	1.73019	1.73163	2.81356	0.485404	0.626975	0.792558	2.30717	0.725145	1.85801	0.468842	0.778896	0.777607	1.0419	0.234103	1.74756	1.10704	1.43955	1.6756	1.35635	1.14936	1.36224	1.49973	1.14481	1.38692
ENSG00000006071	ABCC8	0	0	0.002968	0	0	0.0005936	0.0005936	0	0	0.004698	0	0	0	0.000783	0.000783	0	0.034104	0	0	0.008526	0.008526	0	0.005896	0	0	0	0.0011792	0.0011792	0	0	0	0	0	0	0	0	0	0	0	0.022088	0	0	0.004948	0	0	0.006585	0	0.00373567
ENSG00000006116	CACNG3	0	0	0	0	0	0	0	0	0	0	0	0	0	0	0	0	0	0	0	0	0	0	0.020536	0	0	0	0.0041072	0.0041072	0	0	0	0	0	0	0	0	0	0	0	0	0	0	0	0	0	0	0	0
ENSG00000006118	TMEM132A	36.8038	33.8234	37.9115	31.3912	29.1561	33.8172	1.6324	77.6967	67.1958	55.5743	42.9971	76.1715	60.7214	63.3928	5.37466	21.4812	33.32	34.1877	18.9297	26.9797	3.94959	65.3548	51.6514	39.3209	29.4263	25.6797	42.2866	7.31374	44.7451	40.0992	27.9133	35.5302	29.6683	49.2202	40.6116	44.108	38.987	2.63692	30.672	41.3955	51.148	40.1672	61.3644	68.5408	44.4988	36.6161	47.9043	46.923
ENSG00000006125	AP2B1	28.9081	27.9664	31.4774	29.331	31.5986	29.8563	0.721462	34.5988	35.987	23.024	23.757	16.6058	16.9829	25.1592	3.42969	18.2603	25.6887	28.4005	22.1815	23.6328	2.19712	37.4704	36.1235	42.1719	31.4283	30.0628	35.4514	2.17848	18.8322	30.5559	28.3372	25.0855	32.1313	24.0927	25.986	28.7364	26.7196	1.48209	20.0557	19.5207	20.6871	16.8043	14.9191	13.5631	18.9722	18.6887	18.389	17.9555
ENSG00000006128	TAC1	0.1002	0	0.418136	0	0.071189	0.117905	0.0776008	0.032293	0.035853	0.291178	0	0	0	0.0598873	0.0467597	0.036222	0.11393	0	0.041474	0.0479065	0.0238608	0.017397	0.014667	0	0	0	0.0064128	0.00395067	0.030372	0.129833	0.018938	0	0	0	0	0	0.0223929	0.0158825	0.044035	0.020604	0.109312	0.070006	0	0	0	0	0.033727	0.0308538
ENSG00000006194	ZNF263	8.92306	11.4913	8.9356	8.1784	7.71573	9.04881	0.653026	6.20668	8.93638	10.0155	10.7495	8.49777	5.67082	8.3461	0.830033	9.15457	8.75549	8.45414	6.11012	8.11858	0.684681	7.56506	7.81442	8.95671	6.44848	5.22469	7.20187	0.634959	10.2843	7.07231	7.57172	8.57163	7.19058	9.28663	9.66085	10.5154	8.76917	0.486456	6.73308	5.81368	5.9992	8.35582	8.86042	7.35067	6.28757	5.10787	6.23271	6.749
ENSG00000006210	CX3CL1	0.015126	0.426945	0.333409	0.252114	0.165657	0.23865	0.0706776	0.074992	0.154931	0.096796	0.031844	0.026503	0.057512	0.073763	0.0194723	0.261268	0.226711	0.226782	0.056751	0.192878	0.0460994	0.047255	0.133545	0.082391	0.070007	0.036265	0.0738926	0.0169869	1.02798	0.59176	0.333032	0.24307	0.644523	0.119517	0.220853	0.162534	0.417909	0.110569	0.241598	0.188372	0.227993	0.158807	0.055404	0	0.092508	0.048618	0.114914	0.125357
ENSG00000006282	SPATA20	2.90925	2.56573	4.8011	6.84591	6.46299	4.71699	0.879879	9.42351	7.45875	16.6534	9.15239	11.139	18.6876	12.0858	1.84793	6.78921	7.73643	8.75844	7.05226	7.58408	0.43941	8.54049	10.4768	8.81951	4.95613	11.1327	8.78513	1.07459	6.97055	6.78141	8.78506	4.9246	6.73475	6.51128	6.04484	6.03388	6.5983	0.387445	15.0837	10.6226	14.1692	11.4766	14.0031	11.754	9.74414	10.5129	10.498	11.9849
ENSG00000006283	CACNA1G	0.018228	0.047695	0.057679	0.067999	0.083175	0.0549552	0.0108984	0.008884	0	0.00324	0	0.001693	0.008691	0.00375133	0.00166721	0	0	0	0.010849	0.00271225	0.00271225	0	0	0	0.019893	0	0.0039786	0.0039786	0.102149	0.064379	0.016517	0.060911	0.10524	0.014797	0	0	0.0454991	0.0154082	1.74366	0.271114	1.32158	0.176476	0.170744	0.097111	0.1535	0.085993	0.130552	0.461192
ENSG00000006327	TNFRSF12A	64.1431	81.0874	84.0077	68.2025	66.9513	72.8784	4.02833	78.97	85.3742	180.962	60.8851	91.55	61.8129	93.2591	18.2557	138.316	156.654	168.047	136.673	149.922	7.55031	139.223	145.204	140.722	38.7783	41.588	101.103	24.8939	58.2465	77.1897	99.2191	46.2838	62.2418	63.7707	65.9431	53.6516	65.8183	5.74593	74.9022	42.0874	55.3229	41.7643	33.7764	56.4687	45.4232	40.2578	54.0656	49.3409
ENSG00000006377	DLX6	1.00077	1.67721	1.18151	0.150404	0.302336	0.862446	0.283328	2.45108	2.80382	1.40462	0.868342	0.712099	0.18109	1.40351	0.420993	0.649188	4.4198	5.10354	0.081471	2.5635	1.28201	1.88678	1.76053	1.49942	1.66061	0.119749	1.38542	0.322701	2.91006	2.19286	0.077524	1.88768	0.144138	0.947666	0.087473	0.050081	1.03719	0.404648	20.5282	46.9248	31.9752	1.49308	1.73702	1.30937	9.14635	13.6488	3.02476	14.4209
ENSG00000006432	MAP3K9	0.998622	1.81039	1.96711	1.82058	2.02049	1.72344	0.185738	0.981319	2.27619	1.9858	1.02204	0.679707	0.599229	1.25738	0.286765	1.14788	1.11476	1.4563	0.777934	1.12422	0.138697	1.52492	1.31421	1.90433	1.39059	1.30922	1.48865	0.110983	1.22619	1.83175	1.36839	1.3888	1.65312	1.73663	1.58087	1.63356	1.55241	0.0727713	1.84532	1.13534	0.538106	1.19598	1.18896	0.775456	1.84793	1.73776	1.75159	1.33516
ENSG00000006451	RALA	10.3912	11.3972	12.634	9.7443	10.5985	10.953	0.496243	9.25792	10.7085	13.764	11.8471	8.51823	10.0695	10.6942	0.773326	7.26787	11.9253	11.926	10.0688	10.297	1.10048	11.1158	10.9318	16.4206	13.0237	11.117	12.5218	1.04717	11.3075	11.4992	10.9739	8.32512	9.42087	11.4928	11.2442	11.5001	10.7205	0.420893	7.70054	9.70786	8.06101	7.43443	6.21232	6.23311	6.43671	7.87701	6.79811	7.38457
ENSG00000006453	BAIAP2L1	20.7722	28.0894	29.2381	17.9302	18.4714	22.9003	2.4077	19.6477	19.0925	18.8342	14.087	14.4292	19.6812	17.6286	1.07495	17.1736	19.8502	21.2675	21.3414	19.9082	0.973958	17.9968	20.4391	22.7034	21.2049	18.3872	20.1463	0.879206	24.8444	23.0206	15.1631	15.87	17.2264	11.8464	12.2305	12.6314	16.6041	1.7404	23.89	26.6233	26.4619	21.2794	24.4977	17.2989	26.246	31.9594	22.4517	24.5231
ENSG00000006459	KDM7A	0.291491	0.362093	0.498704	0.402356	0.26023	0.362975	0.042214	0.60091	0.759785	1.01896	0.380172	0.313327	0.411131	0.580714	0.110303	0.465414	0.969054	1.13508	0.404913	0.743615	0.181701	0.705114	0.627949	1.13541	0.57709	0.283352	0.665783	0.137413	0.973107	0.515928	0.217331	0.257133	0.393551	0.637132	0.770473	0.631942	0.549575	0.0910269	1.06624	1.22203	0.709662	0.496314	0.743641	0.490693	0.352379	0.479255	0.548416	0.678736
ENSG00000006468	ETV1	0.178822	0	0.03748	0.065214	0.050465	0.0663962	0.0301159	0.010027	0.021381	0.016096	0.0838	0	0.024405	0.0259515	0.0121022	0.018322	0.018483	0	0.011091	0.011974	0.00434761	0.014629	0.01951	0	0.019069	0	0.0106416	0.00442751	0.054044	0.099111	0.086627	0.026433	0.072015	0.063838	0.149145	0.147475	0.087336	0.0153417	0.020343	0.033602	0.014959	0	0.012989	0	0	0.076538	0.018411	0.0196491
ENSG00000006530	AGK	4.06794	5.12118	5.30315	4.60976	4.94985	4.81038	0.217984	4.87593	4.7397	5.5586	4.90368	3.01666	3.46418	4.42646	0.396784	3.48168	3.99884	4.8483	3.08652	3.85383	0.380488	4.75056	6.73043	6.21788	7.26506	4.86337	5.96546	0.50142	4.8904	5.91442	5.06271	3.7334	4.86733	5.62968	6.59779	6.88245	5.44727	0.362693	3.75107	4.451	4.96088	4.49501	3.46545	2.92495	3.83422	4.06515	4.11231	4.00667
ENSG00000006534	ALDH3B1	1.08294	0.263817	0.712448	1.79584	2.07015	1.18504	0.334584	2.5053	3.18068	3.43457	6.73963	7.50671	7.00487	5.06196	0.918158	4.03545	2.75993	3.57224	6.47731	4.21123	0.800031	4.12587	3.79709	2.86696	2.32497	7.68109	4.1592	0.937289	1.87162	2.51265	1.93343	4.42097	2.54868	2.14249	1.40064	1.87123	2.33771	0.3254	11.1555	16.4988	15.1522	9.1971	7.26705	7.86914	13.1351	13.8499	12.8302	11.8839
ENSG00000006555	TTC22	0.061914	0.107212	0.115114	0.037926	0.051979	0.074829	0.015366	0.117026	0.036802	0.45362	0.210958	0.232872	0.144217	0.199249	0.0583525	0.167904	0.297415	0.384385	0.024488	0.218548	0.0784995	0.13367	0.163658	0.052644	0.54338	0.217985	0.222267	0.0846133	0.163245	0.064249	0.0223	0.241793	0.053396	0.039985	0.119177	0.080128	0.0980341	0.0260241	0.338353	0.034045	0	0.022154	0.122655	0.09675	0	0.020889	0.023774	0.07318
ENSG00000006576	PHTF2	2.22343	3.2782	3.8029	3.77539	3.97924	3.41183	0.319158	3.09674	4.13739	3.92834	6.71973	4.12352	5.93043	4.65603	0.559655	3.85207	2.77685	2.72362	3.064	3.10413	0.260276	3.25005	2.5835	3.71619	5.11671	4.42605	3.8185	0.44234	2.9882	3.76155	3.97218	2.03925	4.40341	4.60342	5.03536	5.82893	4.07904	0.418751	2.67379	2.93102	2.6596	6.13999	4.29164	3.40017	4.52398	5.09557	6.10627	4.20245
ENSG00000006606	CCL26	0.111484	0.164888	0.375341	0.93628	0.70566	0.458731	0.158573	0	0	0.039657	0	0	0	0.0066095	0.0066095	0	0	0	0	0	0	0	0.032227	0	0	0	0.0064454	0.0064454	0	0.066648	0.163668	0	0.449733	0	0	0	0.0850061	0.0560103	0	0	0	0	0	0	0	0	0	0
ENSG00000006607	FARP2	3.96368	4.89053	5.2095	4.80617	4.50865	4.67571	0.210119	4.37217	4.51205	4.9669	3.48889	3.07223	2.11031	3.75376	0.434539	3.50663	4.3458	4.19573	2.78059	3.70719	0.358853	6.77409	3.82771	5.08317	4.47437	3.33914	4.6997	0.596339	4.80444	2.66403	3.86177	3.77222	5.42584	5.3645	5.93978	5.4392	4.65897	0.395463	4.24259	4.1756	2.176	3.9047	3.40026	2.49324	4.21103	5.11454	4.88657	3.84495
ENSG00000006611	USH1C	3.67669	4.92074	6.34346	1.05211	1.17067	3.43273	1.03755	0.846529	1.79183	0.99922	0.097376	0.039908	0.030938	0.6343	0.290041	0.05968	0.847957	0.949459	0.20916	0.516564	0.223692	0.045662	0.172895	0.335539	0.006201	0.03137	0.118333	0.0614706	7.25248	6.23905	0.216487	4.9017	1.10195	1.00597	2.35882	1.41266	3.06114	0.948862	0.592206	0.553396	0.119919	0	0.002984	0	0.007207	0.002158	0.002913	0.142309
ENSG00000006625	GGCT	30.8585	32.6331	34.8329	40.4349	38.1672	35.3853	1.75512	29.4035	25.2834	21.3038	34.721	31.7079	59.2792	33.6165	5.48401	30.0818	25.1565	26.2891	28.8401	27.5919	1.13233	29.0735	27.2927	37.1447	46.3659	38.1666	35.6087	3.43864	33.6661	33.8169	36.8936	29.7371	38.1566	40.9555	39.6037	45.9571	37.3483	1.778	14.4656	17.1216	19.1852	18.051	14.9707	16.7177	12.805	14.078	15.1975	15.8436
ENSG00000006634	DBF4	5.31135	5.12744	6.05596	3.42723	4.55289	4.89498	0.438555	3.71186	4.16598	2.4435	3.37986	1.7053	3.52253	3.15484	0.370841	1.44135	3.24207	2.84995	2.08524	2.40465	0.400991	3.57747	3.27546	4.18631	5.213	5.49866	4.35018	0.438316	1.73796	3.43156	2.60836	3.28356	3.7784	4.54613	4.39945	5.19893	3.62305	0.394096	2.43735	2.72761	3.67736	2.55496	1.08461	1.52837	1.42123	2.87105	2.33439	2.29299
ENSG00000006638	TBXA2R	2.48715	2.90132	3.15264	3.22661	3.29754	3.01305	0.147493	0.936821	0.849838	0.672898	0.433462	0.861141	1.60504	0.893199	0.160355	0.975278	0.476425	0.539848	0.990855	0.745602	0.137747	0.883534	1.54122	0.980297	0.858713	0.872274	1.02721	0.130277	2.72453	1.74982	1.9478	1.49152	2.37202	1.67243	2.30376	2.03258	2.03681	0.144975	0.559977	0.52591	0.240525	0.753041	1.35755	1.49434	0.839748	0.542906	0.902868	0.801874
ENSG00000006652	IFRD1	3.81131	16.9414	13.5232	9.65749	7.29226	10.2451	2.30265	3.79173	5.41427	11.3661	11.8133	11.2654	10.6388	9.04827	1.42946	26.8644	16.0707	11.9019	23.8118	19.6622	3.44253	12.2679	11.3728	11.9191	11.736	5.88313	10.6358	1.19692	22.8692	14.0673	8.68429	3.71104	10.6891	14.6048	15.3002	8.82244	12.3435	2.02952	10.9551	17.6154	10.119	17.0882	25.2467	14.0721	16.1998	18.8368	21.4864	16.8466
ENSG00000006659	LGALS14	0	0.052353	0.036058	0	0	0.0176822	0.0111304	0	0	0	0	0	0	0	0	0	0.141503	0.041618	0	0.0457802	0.0333814	1.28564	0.368303	0.518081	0.789139	0	0.592232	0.21517	0	0	0	0.031369	0	0	0	0	0.00392113	0.00392113	0	0.030166	0	1.62578	6.62151	2.36626	1.52673	2.51743	1.98472	1.85251
ENSG00000006695	COX10	6.67378	6.57221	7.28521	6.69156	6.75241	6.79503	0.125928	6.11383	5.21809	4.51147	4.09111	3.47146	3.70524	4.51853	0.407221	4.36775	5.31442	5.04231	4.32952	4.7635	0.246004	4.76473	4.54202	5.09347	4.42915	4.91772	4.74942	0.120938	4.78193	7.5556	5.91885	7.2549	6.57784	5.26542	6.02602	6.08546	6.18325	0.329984	4.56963	4.86095	4.36182	3.52788	3.11243	2.44414	3.50039	4.32708	3.79165	3.83289
ENSG00000006704	GTF2IRD1	7.35665	9.12611	8.4423	10.4978	10.6712	9.21881	0.625479	5.60339	7.49392	4.62761	5.63794	4.72654	5.93756	5.67116	0.423495	11.7018	6.93106	6.80784	10.7735	9.05354	1.27539	6.23185	6.52008	5.08304	6.61419	8.07551	6.50493	0.478289	8.12479	5.99562	9.66399	7.38326	10.0247	7.84789	7.75716	7.96311	8.09506	0.449065	4.19402	3.67282	2.14015	4.48328	4.94375	4.08845	3.56878	2.97954	4.94657	3.89082
ENSG00000006712	PAF1	37.1125	31.757	33.8202	38.1769	38.8805	35.9494	1.36044	37.1102	30.9877	37.0549	30.6911	38.2984	47.3205	36.9105	2.47734	47.9198	35.8768	36.2947	42.1579	40.5623	2.84086	31.464	40.0205	34.6711	26.5843	35.3721	33.6224	2.22812	33.9757	32.6699	37.977	34.7401	35.6493	25.5643	24.7225	23.2837	31.0728	2.0017	29.6742	23.1872	25.0657	26.3612	27.2838	27.2751	29.4513	24.1695	28.1412	26.7343
ENSG00000006715	VPS41	3.91207	6.45427	6.73152	5.46273	4.81541	5.4752	0.520374	6.21245	6.48249	8.8984	7.66269	6.20144	6.99451	7.07533	0.429527	4.88108	6.45068	6.975	4.81878	5.78139	0.548469	7.83649	5.5997	6.86437	7.47252	4.79727	6.51407	0.573307	7.3443	5.88348	6.25177	4.22201	5.78733	9.09353	9.52259	9.15902	7.158	0.685575	4.96417	4.76603	5.01382	7.36686	9.28429	6.96143	5.70814	6.82686	7.41237	6.47822
ENSG00000006740	ARHGAP44	3.63951	2.78102	4.87413	5.32849	5.64591	4.45381	0.539636	5.05711	3.82754	7.86206	7.48478	6.11698	3.54945	5.64966	0.743032	3.38958	3.46932	3.43874	2.84714	3.2862	0.147271	6.14965	6.29624	6.53797	5.39759	3.80097	5.63648	0.496863	3.24247	4.77262	7.06295	3.3414	5.5938	4.86458	6.10352	6.0641	5.13068	0.476815	4.41796	1.46039	2.49045	5.39206	5.30034	3.59847	3.13136	2.32025	4.36571	3.60856
ENSG00000006744	ELAC2	36.6307	36.4597	41.0312	45.1162	40.6195	39.9715	1.60475	36.3233	32.687	30.1922	23.7287	25.672	25.6577	29.0435	1.98886	29.0976	32.9009	36.257	22.5558	30.2028	2.9387	27.8299	36.157	29.2301	23.3147	29.6418	29.2347	2.06281	33.8843	39.9715	42.1688	31.851	39.3039	31.2149	30.9325	29.1718	34.8123	1.74413	26.6844	25.3193	33.5304	21.1056	19.0058	21.8487	20.3202	20.117	21.347	23.2532
ENSG00000006747	SCIN	4.29546	6.95508	17.4472	0.44551	0.42016	5.91268	3.13691	25.9148	13.0948	17.687	0.027716	0.26275	0.053529	9.50676	4.52283	4.70859	11.3548	8.37883	0.48335	6.23139	2.34911	40.2318	21.4786	18.9489	0.845577	0.023486	16.3057	7.45094	10.1594	11.1802	0.208387	7.55565	0.296929	3.44499	1.78246	2.69967	4.66597	1.54454	11.8658	7.73932	7.98785	1.1675	2.3001	1.19567	7.69064	2.2525	2.05276	4.9169
ENSG00000006756	ARSD	3.28239	2.2824	3.23158	3.84641	4.06919	3.34239	0.309978	7.51333	12.6995	11.4525	12.3583	13.5812	17.1977	12.4671	1.28134	9.64167	8.0238	7.81741	6.96882	8.11293	0.558369	7.35893	6.31434	6.74148	4.56943	9.01936	6.80071	0.722934	3.80146	3.23656	4.59895	3.72048	4.14311	4.64618	4.68992	4.50087	4.16719	0.189001	7.99339	7.67543	7.27012	10.4917	9.83516	12.9029	11.2855	12.6725	12.5445	10.2968
ENSG00000006757	PNPLA4	5.20836	5.09598	5.42923	3.43103	5.36718	4.90636	0.373463	2.75347	3.03474	2.3893	2.59122	1.51612	1.20248	2.24789	0.296703	2.03693	2.43959	2.49374	1.27302	2.06082	0.281674	1.63819	1.85407	2.01148	2.33976	3.27748	2.2242	0.28709	2.56429	3.70477	3.13074	4.07217	2.97827	2.23418	2.84844	2.59469	3.01594	0.216521	1.17715	1.18827	1.13494	1.45327	0.478902	0.662377	1.70297	1.09695	1.54546	1.16003
ENSG00000006788	MYH13	0	0	0.012367	0	0	0.0024734	0.0024734	0	0	0	0	0	0	0	0	0	0	0	0	0	0	0.004199	0.008337	0	0	0	0.0025072	0.00166894	0	0	0	0	0	0	0	0	0	0	0	0.004597	0	0	0	0	0	0	0	0.000510778
ENSG00000006831	ADIPOR2	20.4815	16.9852	26.124	15.6886	16.2625	19.1084	1.94173	25.6804	19.3513	28.7312	21.438	14.9422	12.7123	20.4759	2.50547	20.8975	21.3443	21.229	15.6923	19.7908	1.36945	30.3228	24.8138	29.0344	25.8472	19.3349	25.8706	1.91918	16.8727	17.3565	15.977	13.5913	16.4946	18.1489	19.0725	18.4467	16.995	0.609051	21.266	23.3893	20.3147	19.8213	18.0259	15.034	19.0576	20.0314	20.8725	19.757
ENSG00000006837	CDKL3	0.057943	0.51004	0.251879	0.381357	0.209226	0.282089	0.0769022	0.055268	0.177885	0.087905	0.176488	0.105505	0.058684	0.110289	0.022484	0.014917	0.124278	0.231193	0	0.092597	0.0538678	0.118836	0.096054	0.088002	0.077597	0.097686	0.095635	0.00680552	0.25726	0.202929	0.229963	0.028473	0.133201	0.013513	0.029673	0.133165	0.128522	0.0341874	0.086267	0.274209	0.180101	0	0.050235	0	0.029435	0.006831	0.013969	0.0712274
ENSG00000007001	UPP2	0	0	0	0	0.003927	0.0007854	0.0007854	0	0	0	0	0	0	0	0	0	0	0	0	0	0	0	0	0	0.005781	0	0.0011562	0.0011562	0	0	0	0	0.003655	0	0	0	0.000456875	0.000456875	0	0	0.020609	0	0.005329	0.001769	0	0	0	0.00307856
ENSG00000007038	PRSS21	8.07466	1.2719	6.50744	0.79343	1.30869	3.59122	1.53334	5.4199	1.53561	0.912992	0.428419	0.587579	0.764491	1.60817	0.778097	0.553339	3.41272	3.68429	0.752069	2.1006	0.838762	0.291445	2.19171	0.762597	0.310849	0.828967	0.877113	0.346933	7.6275	10.5682	2.41432	12.0535	8.17191	0.730037	0.850148	1.43807	5.4817	1.6404	13.2042	28.4446	20.6995	2.0303	2.24094	3.19822	4.40193	3.71189	3.41163	9.03814
ENSG00000007047	MARK4	12.2684	12.2022	12.1165	13.645	12.6633	12.5791	0.282481	6.19682	6.3119	5.71322	3.93462	5.15168	4.47779	5.29767	0.389924	4.9257	5.32264	5.85965	5.36334	5.36783	0.191362	5.11488	6.30069	4.53589	3.91261	4.94927	4.96267	0.393599	12.1981	14.2514	8.76092	14.8061	12.1749	9.56399	10.6175	10.3972	11.5963	0.763159	5.38227	3.37142	3.32167	4.00802	3.02344	3.35887	2.3933	2.271	3.2896	3.37996
ENSG00000007062	PROM1	10.9904	6.7869	14.6101	1.26834	1.01623	6.9344	2.66944	2.1014	1.0218	3.62355	0.33989	0.185572	0.034273	1.21775	0.572822	0.045328	1.48295	1.43634	0.041653	0.751569	0.408921	0.360537	1.26475	3.29987	0.047101	0.026713	0.999794	0.617403	3.61031	7.30514	0.566287	2.27436	1.47186	2.34474	3.30202	3.77536	3.08126	0.716644	0.350046	0.12103	0.367934	0.153795	0.13761	0.165451	0.047136	0.025266	0.081648	0.161102
ENSG00000007080	CCDC124	195.562	165.424	139.102	139.672	135.882	155.128	11.4172	104.593	80.231	77.6744	60.7058	69.4596	55.6682	74.7219	7.11458	90.3528	105.925	102.565	73.8896	93.183	7.24922	71.7746	103.987	84.8408	69.848	97.4632	85.5828	6.77741	120.602	155.673	145.902	167.964	136.53	97.4382	87.9137	84.7753	124.6	11.2819	118.399	84.7399	107.91	76.5913	47.8124	74.2005	76.6897	65.7498	63.1348	79.4696
ENSG00000007129	CEACAM21	0.247536	0.023628	0.203174	0.018534	0	0.0985744	0.0523789	0	0	0.023509	0	0	0	0.00391817	0.00391817	0	0.08003	0	0	0.0200075	0.0200075	0	0	0	0	0	0	0	0.021085	0.122722	0.027422	0.041174	0.052139	0	0	0	0.0330677	0.0145916	0	0	0	0	0	0	0	0	0	0
ENSG00000007168	PAFAH1B1	12.4743	13.3101	15.0603	12.8751	12.4601	13.236	0.481988	15.2498	15.6354	25.2094	22.0133	19.5038	25.0653	20.4462	1.80291	16.4836	16.0288	16.5155	16.504	16.383	0.118237	19.2481	17.5175	22.7391	21.2043	16.848	19.5114	1.10504	16.3072	13.828	13.4347	11.2317	13.0096	16.0572	15.9464	16.8529	14.5834	0.703982	16.2861	15.9601	14.3199	16.6238	20.0368	17.1842	15.8754	18.0342	17.6486	16.8855
ENSG00000007171	NOS2	4.55576	3.8604	6.41837	4.43545	3.08236	4.47047	0.552352	0.80002	0.38781	0.346298	0.071946	0.220942	0.270577	0.349599	0.100704	0.726298	0.391865	0.365057	1.45822	0.735361	0.254579	0.044175	0.154522	0.179169	0.168146	0.234835	0.156169	0.0311498	24.5441	6.53375	4.68176	5.15532	12.528	9.85317	4.99634	2.74068	8.87914	2.49784	15.3202	38.1444	33.7821	4.55993	4.9812	6.06974	14.705	17.1686	7.49574	15.803
ENSG00000007174	DNAH9	0	0	0	0	0	0	0	0	0	0	0	0.002093	0	0.000348833	0.000348833	0	0	0	0	0	0	0.00088	0	0	0	0	0.000176	0.000176	0.004835	0	0	0	0	0	0	0	0.000604375	0.000604375	0	0	0	0	0.006258	0	0	0	0	0.000695333
ENSG00000007202	KIAA0100	17.47	19.3976	20.2123	22.0882	23.164	20.4664	1.0023	27.8973	28.2612	58.7474	18.9923	16.8264	13.2516	27.3294	6.74855	30.8867	41.0603	41.9454	25.9437	34.959	3.91466	24.5361	28.9102	29.5388	28.5406	22.4687	26.7989	1.39407	24.0202	24.4141	21.0501	24.2821	24.2193	26.0647	24.0304	23.6181	23.9624	0.489169	32.5429	34.7701	29.9092	27.9166	33.6395	26.7476	32.8494	27.0039	34.7114	31.1212
ENSG00000007216	SLC13A2	0	0	0	0	0	0	0	0	0	0.052332	0	0	0	0.008722	0.008722	0	0	0.008595	0	0.00214875	0.00214875	0	0	0	0	0	0	0	0	0	0	0	0	0.005879	0	0.02865	0.00431612	0.00355154	0	0	0	0	0	0	0	0	0.014721	0.00163567
ENSG00000007237	GAS7	2.22176	3.40745	3.19441	3.30112	2.92926	3.0108	0.212669	3.69075	4.53042	5.29705	2.44021	1.58615	1.07322	3.10297	0.684519	1.11072	4.03991	3.80564	1.06304	2.50483	0.820106	1.12589	2.67011	3.62331	0.666289	1.27206	1.87153	0.551109	3.01737	3.74346	2.6179	2.50803	2.74354	1.64744	1.95385	2.06988	2.53768	0.234746	2.18336	1.05553	1.03014	1.39446	0.787826	1.27929	0.570299	0.37914	0.862626	1.0603
ENSG00000007255	TRAPPC6A	12.9769	19.0766	11.1845	22.8564	21.0181	17.4225	2.27889	18.7895	27.7827	8.06654	14.1504	23.7343	34.4011	21.1541	3.8816	25.7171	20.0157	18.636	20.8862	21.3137	1.53915	7.21054	7.31525	6.15836	2.02515	13.1794	7.17773	1.78364	29.1626	23.1375	15.8508	22.8157	20.1178	16.924	12.3343	11.3088	18.9564	2.12974	17.2686	22.1642	21.313	11.6188	10.4609	18.2774	17.1183	16.0845	13.2429	16.3943
ENSG00000007264	MATK	0.102331	0.071858	0	0	0.051189	0.0450756	0.0201202	0.115338	0.405973	0	0	0	0	0.0868852	0.0665389	0.018226	0.064644	0.306974	0	0.097461	0.0711509	0.001295	0.024219	0	0	0.012946	0.007692	0.00479584	0.084889	0.063978	0	0.297983	0.008937	0	0.044091	0	0.0624847	0.0355775	0.162948	0.204363	0	0.157706	0.04334	0.178253	0	0	0.048338	0.0883276
ENSG00000007306	CEACAM7	0	0	0	0	0	0	0	0	0.01141	0	0	0	0	0.00190167	0.00190167	0	0.1125	0.247624	0	0.090031	0.0588441	0	0	0.011841	0	0	0.0023682	0.0023682	0	0	0	0	0	0	0	0	0	0	0	0.015944	0.040739	0	0	0	0	0	0	0.00629811
ENSG00000007312	CD79B	0.913496	1.44113	0.831499	0.167345	0.461669	0.763027	0.215963	0	0.549136	0.075531	0	0	0	0.104111	0.0898555	0	0.063285	0.084466	0	0.0369377	0.0217599	0	0.011189	0.027709	0.085894	0	0.0249584	0.0160564	1.07222	1.62214	0.300244	0.385384	0.533221	0.082946	0.360765	0.276781	0.579212	0.180955	0.293528	0.908521	0.386298	0	0	0	0	0	0	0.176483
ENSG00000007314	SCN4A	0	0.032898	0.013988	0.011585	0.009112	0.0135166	0.00539301	0	0	0.017179	0	0	0	0.00286317	0.00286317	0	0	0	0	0	0	0	0.012351	0.009738	0	0	0.0044178	0.0027367	0.021005	0.019275	0	0.004288	0.014941	0	0	0	0.00743862	0.003305	0.039014	0.102409	0.095167	0.058607	0.053639	0	0.065408	0.091425	0.075887	0.0646173
ENSG00000007341	ST7L	3.12735	1.95728	1.91557	1.88112	1.82313	2.14089	0.247592	2.70008	3.23366	2.9767	2.51821	2.33079	2.88772	2.77453	0.133247	1.57669	3.3736	3.2465	1.62481	2.4554	0.494212	3.24664	2.92794	3.97556	3.16501	1.95737	3.05451	0.325361	1.16406	1.84648	2.15113	2.0019	1.42502	2.22438	1.70487	2.48934	1.8759	0.154081	1.79676	1.59885	2.01572	1.82953	1.65819	1.55146	2.39158	2.04164	1.76404	1.84975
ENSG00000007350	TKTL1	0.261274	0.016723	0.233142	0.017118	0.076135	0.120878	0.0528822	0.085542	0	0.289224	0	0.006868	0	0.0636057	0.0471667	0.033356	0.201708	0.282753	0.034298	0.138029	0.0623943	0.106365	0.228268	0.465813	0.027421	0.103318	0.186237	0.0769438	0	0.132876	0.041839	0.125891	0.082589	0.01729	0	0	0.0500606	0.0199671	0.2476	0.45401	0.151587	0	0.003682	0.013303	0	0	0	0.0966869
ENSG00000007372	PAX6	0.069565	0.018784	0.03409	0	0	0.0244878	0.0129538	0.007548	0.316239	0.015963	0	0.001	0.017904	0.0597757	0.0513815	0	0	0.007031	0	0.00175775	0.00175775	0	0	0.000222	0	0.007319	0.0015082	0.00145334	0.042099	0.028114	0	0.024937	0	0.005156	0.01722	0	0.0146907	0.00563969	0	0.124471	0.176143	0.00731	0.132329	0.008687	0	0	0	0.0498822
ENSG00000007376	RPUSD1	40.993	39.0275	49.811	38.8561	40.229	41.7833	2.04509	26.0998	19.9653	17.0852	15.019	29.131	22.3776	21.613	2.19038	28.8667	25.9305	24.1908	21.8729	25.2152	1.47382	18.7962	30.6553	20.6683	16.4511	19.3508	21.1843	2.46407	48.2874	40.5329	37.3439	31.2448	35.2712	23.6569	27.0988	26.3032	33.7174	2.92894	26.0247	15.2115	19.2433	16.6899	15.095	25.0402	16.6734	13.5288	18.291	18.422
ENSG00000007384	RHBDF1	12.7694	18.2543	22.259	24.8893	25.1596	20.6663	2.33173	29.4964	30.6891	36.715	27.8661	30.4633	27.133	30.3938	1.38897	37.4631	32.9188	34.9714	36.5511	35.4761	0.995753	33.7002	36.3201	27.396	17.9116	24.7905	28.0237	3.27227	18.8664	20.811	24.4881	12.6293	24.2225	21.9261	20.6276	21.2635	20.6043	1.31626	26.9214	20.0251	22.1035	29.6104	31.8696	31.0879	26.2476	23.3919	32.1268	27.0427
ENSG00000007392	LUC7L	17.5847	22.2241	19.6633	13.023	15.0422	17.5074	1.62924	21.4977	17.7508	17.2768	17.9267	24.8621	31.8924	21.8678	2.33205	9.78723	12.7965	13.5034	8.44341	11.1326	1.20523	13.2218	13.9125	13.1577	8.85595	8.5632	11.5422	1.1649	19.8575	16.453	13.0342	15.3458	13.8945	9.16279	9.54619	10.2597	13.4442	1.32177	15.6532	13.6016	17.2839	15.6861	16.3975	18.6525	11.1483	13.6833	12.7995	14.9895
ENSG00000007402	CACNA2D2	0.106769	0.08614	0.182215	0.015867	0.064323	0.0910628	0.0273396	0.027572	0.028396	0.099783	0	0.016657	0	0.0287347	0.0151069	0.018196	0	0.028799	0.017058	0.0160132	0.00595648	0.024446	0.022973	0.019565	0.054003	0.029309	0.0300592	0.00618756	0.017257	0.046825	0.023565	0.016674	0.040688	0.035349	0.122779	0.037796	0.0426166	0.0121027	0.122503	0.044014	0.035582	0.027544	0.010272	0	0.016108	0	0.03458	0.0322892
ENSG00000007516	BAIAP3	0.837722	2.50419	1.80969	1.43631	1.06758	1.5311	0.294034	1.07896	3.06053	0.826487	1.59469	1.35065	1.16677	1.51301	0.326978	0.864146	1.16629	1.40545	0.67806	1.02849	0.160959	0.395151	0.577265	0.235213	0.886915	0.571732	0.533255	0.108719	2.31623	1.11617	0.888582	0.98549	1.56994	1.70716	1.98025	1.47487	1.50484	0.175814	0.949149	1.31463	0.606598	0.847365	1.62987	1.4222	0.831594	0.814426	1.30883	1.08052
ENSG00000007520	TSR3	78.0457	70.4038	69.7502	55.3295	51.2788	64.9616	5.01866	41.2129	38.4265	39.7118	37.2633	70.3103	85.241	52.0276	8.3845	52.281	57.7554	60.7352	46.6689	54.3602	3.10439	38.6476	47.792	44.3455	37.601	46.6716	43.0115	2.07783	81.939	67.0144	59.0627	62.0797	48.069	45.8449	48.2716	48.4175	57.5873	4.43924	38.5823	31.4966	35.0494	36.8261	41.7362	65.9859	37.3876	36.1118	33.1786	39.5949
ENSG00000007541	PIGQ	10.8773	12.2868	16.0363	20.8578	18.1032	15.6323	1.83544	17.4945	13.0936	13.2175	10.2136	16.9637	16.4694	14.5754	1.1673	12.1494	19.3838	16.6734	11.7159	14.9806	1.84678	12.5145	18.7051	11.4785	10.0856	13.7962	13.316	1.47864	15.3806	16.0812	19.1713	7.48073	18.9322	11.3682	11.9409	11.3422	13.9622	1.45176	14.4424	8.27336	9.11062	9.78294	13.8052	13.8819	7.50419	6.80711	8.96359	10.2857
ENSG00000007545	CRAMP1	2.10591	3.27991	3.8702	3.52362	4.2859	3.41311	0.368063	5.76899	5.09641	6.688	4.36633	3.81595	3.2896	4.83755	0.517063	5.35725	4.6571	5.11977	4.73313	4.96681	0.164918	6.19898	5.78979	5.42865	4.79264	4.2341	5.28883	0.350537	2.94181	2.67628	3.2002	1.70727	3.77048	3.42402	3.31039	3.21213	3.03032	0.220666	5.14016	4.74434	4.4679	4.09623	3.87916	2.77726	3.87161	4.06112	4.69166	4.19216
ENSG00000007866	TEAD3	23.4785	30.6416	32.6089	39.3812	36.4875	32.5195	2.72122	41.6334	42.086	38.7689	41.2112	39.7794	34.3212	39.6333	1.17606	77.8513	51.498	50.7498	57.2424	59.3354	6.34008	41.5468	44.3759	39.7958	35.0669	32.2653	38.6102	2.19186	50.2128	36.4312	34.4231	29.7455	40.4051	54.8797	46.5845	36.2932	41.1219	3.05279	102.518	107.233	100.696	91.2753	83.1003	75.839	109.659	96.9105	103.078	96.7012
ENSG00000007908	SELE	0	0	0	0	0	0	0	0	0	0	0	0	0	0	0	0	0	0	0	0	0	0	0	0	0	0	0	0	0	0	0	0	0	0	0	0	0	0	0	0	0	0	0	0	0	0	0	0
ENSG00000007923	DNAJC11	28.6158	25.5995	30.7312	25.4351	28.4447	27.7653	1.00255	28.387	22.4891	32.976	18.3436	20.0579	23.2668	24.2534	2.23446	25.1383	27.2267	26.319	18.6198	24.326	1.94951	25.2535	30.0691	29.1194	22.5414	21.3047	25.6576	1.7359	30.2049	28.7772	27.684	25.4458	25.6295	22.0773	21.0526	22.1078	25.3724	1.19924	23.3841	21.7724	25.9415	23.9176	22.7326	20.3449	21.6539	21.8511	21.6818	22.5867
ENSG00000007933	FMO3	0.017894	0	0.022297	0	0	0.0080382	0.00497136	0	0	0	0	0	0	0	0	0	0.011637	0	0	0.00290925	0.00290925	0.004381	0.004339	0	0	0.01095	0.003934	0.00200675	0	0	0.008251	0	0	0.019068	0	0.013163	0.00506025	0.00267289	0	0	0	0.03761	0	0	0	0	0	0.00417889
ENSG00000007944	MYLIP	6.63434	13.4936	11.424	14.0875	11.8361	11.4951	1.31269	10.6844	14.0468	11.5623	14.2351	14.988	17.3174	13.8057	0.978899	32.7767	11.3791	12.2774	21.9468	19.595	5.00281	4.94898	6.88999	8.81121	8.3085	7.97644	7.38702	0.686146	12.9443	8.13938	9.83489	6.35292	11.5814	15.9323	15.6636	12.8568	11.6632	1.2046	10.5501	10.252	6.68086	20.2271	32.2697	20.5519	24.3524	25.2663	31.1757	20.1473
ENSG00000007952	NOX1	0	0	0	0	0	0	0	0	0	0.025194	0	0.002864	0	0.00467633	0.0041301	0	0	0.035322	0	0.0088305	0.0088305	0	0.018855	0	0	0	0.003771	0.003771	0	0	0	0	0	0	0	0	0	0	0	0	0.046351	0	0.012351	0	0	0.021062	0	0.00886267
ENSG00000007968	E2F2	2.61498	2.40837	3.37852	5.05193	4.72549	3.63586	0.538873	2.98719	1.85718	1.36943	1.76311	0.845275	3.6034	2.07093	0.421219	7.01861	4.35725	4.75222	6.0912	5.55482	0.612966	4.69177	4.89499	4.5607	4.64856	3.96523	4.55225	0.156666	3.09398	2.04978	3.13304	2.34319	3.20065	2.03612	1.58219	1.37051	2.35118	0.254526	2.44043	2.36119	2.27105	0.731974	0.899621	0.883842	0.853765	0.840425	0.84846	1.34786
ENSG00000008018	PSMB1	145.314	182.144	150.755	105.252	111.11	138.915	14.0645	112.908	124.964	114.684	102.759	128.377	147.8	121.915	6.3808	119.328	158.206	156.505	120.007	138.512	10.8861	209.865	128.304	164.806	121.068	120.941	148.997	17.2484	162.545	145.981	98.8913	135.468	102.77	106.098	100.983	96.3798	118.639	9.02855	86.3082	92.0683	94.9471	97.3644	77.5767	123.013	107.971	116.21	98.8235	99.3647
ENSG00000008056	SYN1	0.038289	0.108852	0.056399	0.069228	0.016185	0.0577906	0.0155746	0.006212	0.063392	0.076673	0	0	0	0.0243795	0.0145713	0	0	0.015498	0	0.0038745	0.0038745	0.015547	0.029609	0.037007	0.011076	0	0.0186478	0.00660263	0.010421	0.018391	0.02406	0	0.04566	0.039158	0.041717	0	0.0224259	0.00649291	0.034695	0	0	0.207557	0.36343	0.160838	0.080814	0.119902	0.131118	0.122039
ENSG00000008083	JARID2	6.13954	11.5487	5.47821	4.62759	4.25279	6.40936	1.32623	5.38556	11.6261	6.04756	4.68781	3.88523	2.60282	5.70584	1.28125	5.37662	6.31135	5.89947	4.08501	5.41811	0.483776	4.18789	4.40751	5.00579	4.74806	3.08437	4.28673	0.331656	4.11589	3.8421	3.24212	4.86645	4.60143	5.36655	5.27296	4.91451	4.52775	0.261221	6.06988	6.70863	5.75986	5.65857	4.69954	3.58725	5.70797	5.75549	5.74418	5.52126
ENSG00000008086	CDKL5	0.439479	0.33195	0.588109	1.04013	0.569019	0.593738	0.12088	0.671106	0.720891	0.734212	0.617348	0.522279	0.447517	0.618892	0.0465957	0.526889	0.666374	1.55941	0.332404	0.77127	0.271492	0.721607	0.573252	0.559083	0.736646	0.62447	0.643012	0.0368774	0.480358	0.573006	0.620375	0.349494	0.729897	1.29908	1.13555	1.40786	0.824452	0.141435	0.405408	0.406571	0.40609	0.640758	0.479791	0.285987	0.612812	0.596262	0.631741	0.496158
ENSG00000008118	CAMK1G	0.063727	0.040997	0.206757	0.013617	0.021327	0.069285	0.0354461	0	0	0	0	0.005784	0	0.000964	0.000964	0	0	0	0	0	0	0	0	0	0	0	0	0	0.062076	0.083567	0.011785	0.111504	0	0.579605	0.094479	0.049628	0.124081	0.0664901	0	0.025936	0.011794	0	0.023762	0.039916	0	0	0	0.0112676
ENSG00000008128	CDK11A	14.1089	22.134	23.4729	23.4706	23.1499	21.2673	1.80634	25.0811	22.889	47.017	20.9927	25.7576	28.7573	28.4158	3.8728	23.4811	25.0617	26.2824	21.9688	24.1985	0.9387	23.5118	30.1866	26.5156	20.9382	19.8259	24.1956	1.89007	22.9387	19.4745	23.0217	13.6046	22.8284	15.8471	15.2871	15.3451	18.5434	1.4085	24.7187	18.4761	23.4342	26.0984	24.7599	22.1937	18.2878	19.8933	24.6899	22.5058
ENSG00000008130	NADK	22.4153	30.5192	32.0677	38.9727	35.0178	31.7986	2.75305	41.3936	45.2964	77.8061	46.179	52.8813	66.5773	55.0223	5.81878	67.5744	54.7558	55.2912	60.0796	59.4253	2.96832	40.1391	49.109	43.8233	31.9612	34.8937	39.9853	3.06844	45.4633	30.7741	37.1195	19.2977	33.2414	38.4414	36.5934	32.5406	34.1839	2.66119	58.662	35.8783	38.3385	50.7457	63.5925	65.5662	56.2742	48.0036	66.9174	53.7754
ENSG00000008196	TFAP2B	0	0.088411	0	0	0	0.0176822	0.0176822	0	0	0	0	0	0	0	0	0	0	0	0	0	0	0.001146	0.002106	0.013163	0	0	0.003283	0.00250123	0	0	0	0	0	0	0	0	0	0	0.090832	0.321525	0.091056	0	0.004741	0.032627	0.014369	0	0	0.0616833
ENSG00000008197	TFAP2D	0	0	0	0	0	0	0	0	0	0	0	0	0	0	0	0	0	0	0	0	0	0	0	0	0	0	0	0	0	0	0	0	0	0	0	0	0	0	0	0	0	0	0	0	0	0	0	0
ENSG00000008226	DLEC1	0	0	0.005034	0.016007	0.012348	0.0066778	0.00324864	0.01234	0.021166	0.038766	0	0.004307	0.035548	0.0186878	0.00655713	0	0	0	0.011977	0.00299425	0.00299425	0.005247	0.014196	0	0	0.015053	0.0068992	0.0032989	0.023127	0.023538	0.02669	0.00707	0.026234	0.027212	0.002521	0.035597	0.0214986	0.00390953	0	0.007881	0	0	0.02481	0.015351	0.014269	0	0.030899	0.0103567
ENSG00000008256	CYTH3	6.28258	7.18109	9.54847	10.4774	9.43759	8.58544	0.790841	11.3242	13.5316	18.4144	26.2194	20.9325	10.2238	16.7743	2.53192	22.5529	14.606	15.2185	15.3538	16.9328	1.88041	30.2059	21.6089	20.0694	21.464	17.5516	22.18	2.13461	11.8791	8.03192	10.1665	6.5694	9.85814	11.4466	10.6756	10.5255	9.89409	0.626165	22.6821	23.957	20.1482	38.325	38.3758	25.6295	30.0631	33.3041	33.9416	29.6029
ENSG00000008277	ADAM22	0.493901	0.591685	0.647588	0.820858	0.563138	0.623434	0.0552187	1.97172	0.986707	0.255626	0.712188	0.685253	1.25964	0.978523	0.241182	0.067451	0.276264	0.331826	0.170268	0.211452	0.0585398	0.089084	0.081171	0.069965	0.199376	0.428881	0.173695	0.0679187	0.244699	0.614907	0.426611	0.310031	0.945065	0.642437	0.462671	0.652164	0.537323	0.0792409	0.146738	0.117315	0.425307	0.234387	0.153709	0.126493	0.374137	0.512776	0.28245	0.263701
ENSG00000008282	SYPL1	16.6739	16.2046	20.7919	14.4666	16.3812	16.9036	1.04577	15.486	19.5695	26.3691	35.3943	21.8435	19.6379	23.05	2.86253	14.0483	24.0018	20.9731	14.1337	18.2892	2.50151	20.1139	19.4355	30.1165	30.4267	21.9889	24.4163	2.42722	18.7247	22.5166	13.477	19.4368	15.0335	25.6866	33.1416	32.9821	22.6249	2.65232	14.9219	18.4833	15.6371	20.1318	17.7398	14.4622	18.4888	21.1751	18.9624	17.778
ENSG00000008283	CYB561	14.5629	12.784	16.9024	17.103	16.2531	15.5211	0.817193	10.3489	6.86636	13.0047	8.28227	11.5366	7.59752	9.60605	0.98526	6.45414	11.2933	10.9458	8.07646	9.19242	1.16302	14.2858	15.5854	15.4406	14.4746	13.2216	14.6016	0.429652	19.1546	17.9861	15.4491	15.1643	15.4697	14.342	16.2474	17.5327	16.4182	0.581543	12.408	13.6907	12.9932	8.3936	9.42214	8.52986	7.07526	5.52773	6.53793	9.3976
ENSG00000008294	SPAG9	10.8311	13.529	19.4392	18.5392	17.7596	16.0196	1.6461	17.4939	20.6428	29.5327	23.7805	15.5204	17.1112	20.6803	2.14083	18.8659	19.5816	20.2422	17.5901	19.0699	0.5677	29.8934	21.3525	25.4722	22.3395	14.0457	22.6207	2.61	20.0126	20.9634	18.2577	9.69738	22.7353	27.9536	24.0167	25.4547	21.1364	1.96581	20.9088	19.4186	19.2583	25.2406	20.6868	15.7721	20.2206	26.3185	27.0797	21.656
ENSG00000008300	CELSR3	0.772925	1.18691	1.51733	2.67323	3.00208	1.83049	0.430902	1.16961	1.7594	1.31023	1.62647	1.25379	1.45475	1.42904	0.0932581	1.13276	0.540534	0.733726	0.767153	0.793543	0.123611	1.01468	1.28488	1.34074	1.37082	2.21109	1.44444	0.201753	1.59078	1.60154	2.47206	1.14295	2.87494	1.69538	2.10584	2.07022	1.94421	0.195172	1.86605	2.0795	1.68585	1.27431	1.28221	0.847908	0.916963	0.858469	0.963547	1.30831
ENSG00000008311	AASS	1.29206	2.84955	2.18154	3.88478	3.86991	2.81557	0.498953	4.02916	4.25542	2.15148	3.68846	1.50951	4.12305	3.29285	0.476005	1.57842	0.879027	1.49347	1.90995	1.46522	0.215062	1.98636	2.09742	1.91948	2.35828	3.70133	2.41257	0.330755	1.75534	2.43193	3.02169	1.2178	4.49134	2.51878	2.63459	3.98972	2.75765	0.381432	1.03774	1.35272	1.74805	1.69787	0.804849	0.737464	0.653081	0.883264	1.25086	1.12954
ENSG00000008323	PLEKHG6	30.4964	37.5346	34.9324	30.2969	26.833	32.0187	1.88531	23.2137	25.7959	16.4358	23.0183	26.6558	30.3871	24.2511	1.91044	21.1425	15.8518	17.1312	23.5891	19.4286	1.78696	27.405	22.9854	21.1524	19.3625	21.5965	22.5004	1.35592	42.3595	33.1373	24.0497	28.7039	26.1488	25.0062	23.9014	23.618	28.3656	2.29911	32.0777	49.7356	36.6697	28.0855	26.0513	26.7117	30.0484	28.2154	33.1104	32.3006
ENSG00000008324	SS18L2	3.85567	6.33993	5.02353	3.6416	3.77111	4.52637	0.516685	2.87177	2.97268	2.46963	2.41039	2.22677	2.47776	2.5715	0.117624	1.94981	2.81304	2.59841	2.15351	2.37869	0.198239	1.96712	2.0396	3.46462	2.3152	2.37624	2.43256	0.269551	3.89852	4.59001	3.45201	3.3462	3.60303	4.1452	3.759	5.00216	3.97452	0.20363	2.11267	2.00783	2.43478	1.86758	1.10212	1.45806	1.81977	2.14989	1.70684	1.85106
ENSG00000008382	MPND	19.3419	29.4627	22.6882	13.0744	12.5567	19.4248	3.15367	17.5927	17.8523	6.21505	7.18959	11.4871	11.6872	12.004	2.02068	7.80598	12.348	11.7957	5.94377	9.47336	1.55174	5.70924	7.62387	8.04544	3.56476	5.13442	6.01555	0.824128	27.1794	23.9945	11.9811	19.7216	15.0191	15.6388	15.2279	12.1327	17.6119	1.95828	11.3493	12.9255	15.348	9.44478	10.3488	13.8282	12.3016	11.8042	10.2765	11.9585
ENSG00000008394	MGST1	30.6845	6.87735	17.7005	0.117896	0.463942	11.1688	5.82521	25.0504	12.2083	36.619	0	0	0	12.313	6.34524	0	3.73413	3.33068	0.098237	1.79076	1.0091	27.6103	12.9016	21.9854	0.374515	0.014434	12.5773	5.57379	27.3626	28.6158	0	44.4349	0.131811	16.9173	2.14074	12.5453	16.5186	5.68098	19.9422	21.9928	26.2296	0.430364	0.45382	0	0.015927	2.15618	0.801422	8.00247
ENSG00000008405	CRY1	3.92175	6.87497	7.82576	6.65402	6.96328	6.44796	0.66221	5.74661	6.51401	5.41514	5.18693	3.40708	6.85375	5.52059	0.496811	5.80053	5.50142	5.15731	5.89146	5.58768	0.165895	7.59494	6.64255	7.8739	5.84593	7.21134	7.03373	0.361681	6.98065	6.74622	5.66217	3.06621	7.80151	5.75951	5.75083	6.19115	5.99478	0.493556	4.50721	6.53034	6.44967	4.71016	3.81256	3.00565	4.72249	6.38839	4.8902	5.00185
ENSG00000008438	PGLYRP1	0	0	0	0	0	0	0	0	0	0	0	0	0	0	0	0	0	0	0	0	0	0	0	0	0	0	0	0	0	0	0	0	0	0	0	0	0	0	0	0	0	0	0	0	0	0	0	0
ENSG00000008441	NFIX	0.066684	0.067861	0.072574	0.044703	0.013215	0.0530074	0.011052	1.40717	1.13844	1.16476	0.148033	0.09382	0.181102	0.688887	0.248258	0.064581	0.174222	0.170763	0.007596	0.10429	0.0410647	0.248797	0.553532	0.475133	0.050779	0.13667	0.292982	0.0964659	0.071274	0.093144	0.047852	0.129857	0.064599	0.010126	0.033433	0.007725	0.0572513	0.0147235	0.793557	0.190304	0.472449	0.102488	0.121933	0.087241	0.077983	0.027167	0.072782	0.216212
ENSG00000008513	ST3GAL1	8.48404	7.33351	8.05709	5.61819	5.94905	7.08838	0.565944	7.81453	8.30233	20.7499	6.97536	4.41139	2.88959	8.52385	2.58897	11.0388	15.2812	14.1102	9.73641	12.5417	1.29401	14.3327	15.0715	16.5428	16.2088	10.8266	14.5965	1.02212	14.0428	8.58052	8.55361	7.7409	6.85557	6.70392	7.46564	6.80199	8.34312	0.855599	26.0616	29.6673	21.7065	17.3098	26.0988	19.7619	15.778	14.5034	15.7613	20.7387
ENSG00000008516	MMP25	0.226727	0.209789	0.364304	0.231009	0.173683	0.241102	0.0324138	0.472139	0.419784	0.431286	0.270082	0.316875	0.166084	0.346042	0.0474729	0.196277	0.31114	0.553078	0.20182	0.315579	0.0834663	0.245784	0.548519	0.243002	0.106509	0.067753	0.242313	0.0844655	0.175975	0.802143	0.129646	0.40217	0.230425	0.202028	0.331737	0.375002	0.331141	0.0756286	2.05114	2.62631	2.42936	0.37822	0.230189	0.29497	0.698446	1.00439	0.439188	1.12802
ENSG00000008517	IL32	701.081	456.19	630.894	107.446	89.8088	397.084	128.235	560.607	451.893	534.108	315.217	245.623	296.645	400.682	54.2133	6.29077	170.67	177.337	4.97613	89.8184	48.624	389.742	352.154	379.205	77.2071	60.1152	251.685	75.0188	1045.36	796.679	125.01	928.913	109.663	112.658	132.356	115.715	420.794	149.108	418.481	475.955	406.644	171.583	76.7437	136.064	93.9812	66.87	120.048	218.486
ENSG00000008710	PKD1	2.78002	6.11145	6.84258	6.24046	6.58093	5.71109	0.743929	7.31865	9.31278	6.4461	6.47881	5.89071	5.23329	6.78006	0.579956	3.68408	4.90035	4.89009	3.66736	4.28547	0.352062	6.02033	6.3014	5.11857	4.03021	4.40194	5.17449	0.441289	5.33465	4.92863	4.6381	2.92035	6.73136	4.18115	4.09772	4.45143	4.66042	0.388074	6.49042	6.93682	7.01788	6.46567	5.54655	4.20495	3.51179	3.83958	4.54247	5.39513
ENSG00000008735	MAPK8IP2	13.1733	22.3932	28.1965	11.1399	9.73672	16.9279	3.57884	4.65818	6.9416	5.98414	6.71021	15.1758	8.33639	7.96772	1.52331	7.92599	3.26532	3.28954	4.73979	4.80516	1.0959	2.73534	4.8819	4.92208	5.59613	2.00011	4.02711	0.69896	19.601	13.9501	9.753	8.06511	7.30485	11.6851	10.2656	11.1823	11.4759	1.37407	6.41813	2.70255	3.51402	11.774	14.5951	8.39227	15.3632	12.777	11.1745	9.63454
ENSG00000008838	MED24	25.6831	21.8562	26.5657	20.9302	21.9335	23.3938	1.13728	30.8015	27.9472	26.0085	16.982	19.5971	18.3312	23.2779	2.33467	22.8862	29.0039	29.5364	23.3884	26.2037	1.77669	28.6035	31.2743	25.6262	28.3555	23.4723	27.4664	1.3402	19.6038	21.1466	23.3223	24.6742	19.4401	24.0689	23.16	24.0416	22.4322	0.734639	24.5339	22.8344	24.4965	23.3748	25.2371	20.9046	20.4354	19.6297	22.3329	22.6421
ENSG00000008853	RHOBTB2	10.882	6.58229	12.0464	12.066	13.763	11.0679	1.21187	13.838	10.7504	13.6169	17.0627	20.6646	29.8778	17.6351	2.81279	49.985	31.773	32.4313	59.0754	43.3162	6.73641	23.9111	35.5643	29.6076	28.2469	42.3432	31.9346	3.2008	8.43362	8.24156	11.2621	12.6021	12.8718	10.1167	9.82176	10.3621	10.464	0.606677	22.5514	18.241	22.0255	15.0939	13.9251	11.8037	20.8252	21.6912	18.6497	18.3119
ENSG00000008869	HEATR5B	3.12197	4.57719	5.55404	3.9662	3.67782	4.17944	0.416117	8.21127	9.03025	8.452	5.28989	3.57084	2.47698	6.17187	1.13613	3.12566	5.29878	5.81253	3.87034	4.52683	0.622038	9.91693	6.83984	9.43528	8.32889	5.44474	7.99314	0.828188	2.89365	3.23219	4.02236	2.49404	4.83828	6.33744	6.77324	6.9775	4.69609	0.639871	6.21793	10.5359	11.314	7.13603	5.11037	3.22934	8.19474	12.3744	7.55349	7.96291
ENSG00000008952	SEC62	8.41173	3.9589	5.65625	4.93643	5.00108	5.59288	0.755016	5.1692	6.91914	12.8891	14.2096	16.4482	18.4832	12.3531	2.15421	6.78216	8.18422	8.83142	13.3389	9.28417	1.41762	16.9847	11.1442	16.0681	18.4281	13.8871	15.3025	1.27437	5.02584	5.19571	5.88285	7.18532	5.38178	11.4621	11.965	10.9145	7.87663	1.07563	7.24243	6.88101	5.75809	18.6553	20.8134	17.2396	10.885	14.8857	14.5967	12.9953
ENSG00000008988	RPS20	896.635	947.118	808.803	665.973	756.909	815.087	49.8705	478.794	600.689	338.683	537.311	687.181	931.618	595.713	82.5366	615.318	599.698	633.154	521.777	592.487	24.5407	399.112	475.94	458.795	599.165	620.849	510.772	42.6105	1140.21	985.231	688.724	889.092	703.71	737.379	1004.85	908.482	882.209	57.2012	514.604	695.323	461.921	345.077	317.667	434.003	712.616	658.895	487.4	514.167
ENSG00000009307	CSDE1	68.1511	57.1396	53.455	50.0888	56.1165	56.9902	3.04531	72.8228	71.2759	92.5494	76.3888	47.6239	51.0497	68.6184	6.84893	48.1825	69.719	74.6377	64.4298	64.2422	5.74465	79.3204	70.8272	94.8806	88.5805	75.0767	81.7371	4.40914	44.4682	53.9074	55.7462	68.1825	56.6635	72.7053	76.0076	78.2549	63.2419	4.31228	64.2557	61.1797	63.781	82.551	67.4947	47.021	72.6116	90.3394	87.1512	70.7095
ENSG00000009335	UBE3C	12.3568	12.582	13.9525	13.76	14.0234	13.3349	0.357749	13.9597	14.3597	15.7503	12.619	10.0871	9.60073	12.7294	1.00134	13.6002	15.192	14.2197	12.0037	13.7539	0.669063	15.2875	15.379	18.7513	17.5545	17.1311	16.8207	0.662998	11.7476	13.2445	13.3277	11.107	14.3986	13.3012	15.1609	14.8974	13.3981	0.506514	15.461	15.3145	16.7472	13.5189	11.9235	9.35116	12.9381	14.2801	12.7625	13.5886
ENSG00000009413	REV3L	0.633408	0.713949	1.0222	1.26797	1.15078	0.95766	0.12294	1.42054	1.24374	1.25255	1.41809	0.78824	0.816569	1.15662	0.116354	0.268857	0.811562	0.79641	0.519961	0.599197	0.128904	1.35242	0.924381	0.803826	1.91857	1.24926	1.24969	0.195265	0.433869	0.741174	1.16504	0.575993	1.6338	1.78696	2.15083	2.2966	1.34803	0.255374	0.884498	0.847996	1.19365	1.0925	0.710874	0.462257	0.593635	0.933038	1.02914	0.860843
ENSG00000009694	TENM1	0.057724	0.050784	0.10868	0.004989	0.017356	0.0479066	0.0181292	0.028529	0.04738	0.07868	0	0	0	0.0257648	0.0132493	0.020305	0.095855	0.091657	0.01135	0.0547918	0.0225864	0.010725	0.01886	0.017385	0	0.001603	0.0097146	0.00389657	0.040243	0.031596	0.004444	0	0.009291	0.012637	0.003687	0.014428	0.0145407	0.0050247	0.013332	0.033855	0.023233	0.004078	0.014812	0.023943	0.007277	0.013478	0	0.0148898
ENSG00000009709	PAX7	0	0	0	0	0	0	0	0	0	0	0	0	0	0	0	0	0	0	0	0	0	0	0.006596	0	0	0	0.0013192	0.0013192	0.004358	0	0	0	0	0	0	0	0.00054475	0.00054475	0	0	0	0	0	0	0	0	0	0
ENSG00000009724	MASP2	0.213735	0.27928	0.168833	0.196882	0.257817	0.223309	0.0201013	0.060298	0	0.119056	0	0.026085	0	0.0342398	0.0195418	0.109441	0	0	0.055591	0.041258	0.0262342	0.134573	0.103631	0.238185	0.08899	0.387203	0.190516	0.0556526	0.048061	0.199511	0.218688	0.118536	0.22828	0.052408	0.056209	0.046331	0.121003	0.0289767	0.06228	0	0.019811	0.029799	0.135923	0.051594	0.063996	0	0.035538	0.0443268
ENSG00000009765	IYD	0.003883	0.063778	0.048878	0	0.004135	0.0241348	0.0133724	0.011485	0	0.064268	0	0	0	0.0126255	0.0104974	0	0	0.084169	0	0.0210422	0.0210422	0.007181	0.021837	0.08323	0	0	0.0224496	0.0157094	0.045301	0.027475	0	0	0	0	0	0	0.009097	0.00618901	0.119584	0	0.021501	0	0	0	0	0	0	0.0156761
ENSG00000009780	FAM76A	3.84679	7.03206	6.90289	4.81515	4.63804	5.44699	0.642121	4.1186	5.42293	4.42614	4.00853	4.33678	4.40507	4.45301	0.205481	2.70989	8.42333	7.04418	2.15151	5.08223	1.5607	3.28938	3.01961	5.28252	5.11224	2.916	3.92395	0.524128	3.84909	3.70088	3.12733	2.30744	3.23246	7.14902	7.25863	6.3884	4.62666	0.699816	3.55723	3.29399	2.43106	2.78218	1.62428	1.89975	3.02051	3.91451	4.18354	2.96745
ENSG00000009790	TRAF3IP3	0.453178	0.139726	0.062947	0.014476	0.04582	0.143229	0.0801847	0.081755	0.012608	0	0	0	0	0.0157272	0.0133651	0	0.001071	0	0	0.00026775	0.00026775	0.001288	0	0	0	0.001346	0.0005268	0.000322728	0.16821	0.177653	0.067304	0.63492	0.157614	0.023866	0.031412	0.010169	0.158894	0.0722141	0	0	0	0	0	0	0.00566	0	0	0.000628889
ENSG00000009830	POMT2	7.76604	9.54371	9.54942	8.24666	9.17346	8.85586	0.361515	8.51251	8.77493	8.66451	6.78979	6.25761	7.11359	7.68549	0.44712	5.11146	8.53199	8.10636	6.36379	7.0284	0.792631	8.4794	11.1516	8.60172	8.35498	7.70355	8.85825	0.593947	7.59787	8.95083	7.61091	7.64453	8.28937	6.63865	6.75465	7.50138	7.62352	0.265457	9.30794	10.698	10.4112	6.48775	7.40694	6.69645	7.02235	7.65878	8.4241	8.23483
ENSG00000009844	VTA1	3.97632	3.75558	4.67819	4.139	3.46918	4.00365	0.202641	3.53314	3.31584	5.91767	6.30417	4.05351	4.04012	4.52741	0.516661	2.10065	3.79222	3.87333	2.80532	3.14288	0.423813	8.67967	4.72325	6.39965	7.48878	4.99185	6.45664	0.747017	2.72485	4.09507	4.22759	3.81406	4.22238	6.9434	7.29124	7.18768	5.06328	0.632222	3.87111	3.28336	4.17364	4.56206	3.25631	2.59297	3.72048	4.87681	3.79426	3.79233
ENSG00000009950	MLXIPL	0.608405	1.19015	1.38268	1.91601	1.99086	1.41762	0.253455	1.73768	1.15921	0.345054	0.325986	0.427253	0.41527	0.735076	0.238161	1.05491	0.992877	0.629596	1.29834	0.993931	0.13818	0.201877	0.443378	0.341339	0.894774	0.568387	0.489951	0.117744	1.56675	1.41775	1.36155	0.63872	2.19361	0.724544	0.577833	0.926677	1.17593	0.197915	0.425439	0.670988	0.48654	1.0798	2.45723	1.17175	3.14885	2.41391	3.4146	1.69657
ENSG00000009954	BAZ1B	11.9052	9.27226	12.6235	15.6417	16.4122	13.1709	1.2983	12.1944	8.92573	13.0265	9.96505	6.51418	9.34009	9.99431	0.961184	10.5528	10.3996	10.0915	10.5059	10.3874	0.103735	14.3957	14.1454	16.6559	14.9308	13.7892	14.7834	0.503676	10.4343	10.9876	13.6255	9.31984	15.2743	9.47498	9.88222	11.5591	11.3197	0.748523	11.5267	11.1794	12.7333	7.0743	8.07096	5.50547	8.90137	9.07187	10.3062	9.3744
ENSG00000010017	RANBP9	8.61995	15.0739	10.2373	8.9724	8.15847	10.2124	1.26347	8.62744	15.3622	14.6412	12.8182	7.80425	7.01473	11.0447	1.49783	13.1972	15.1456	13.8058	13.0741	13.8057	0.474402	16.3613	14.1547	22.3146	17.1318	12.7043	16.5334	1.64514	9.24709	8.47988	7.70811	6.6318	7.99069	11.9425	11.8665	11.4672	9.41672	0.734369	11.1056	10.3949	9.20596	14.754	12.2868	8.79899	11.6821	13.4466	12.9193	11.6216
ENSG00000010030	ETV7	0.649186	0.532383	0.85966	2.46721	2.47749	1.39718	0.442059	1.88997	1.98914	2.63185	11.8871	5.85963	4.99526	4.87549	1.55375	1.52269	0.440667	0.404966	0.447745	0.704018	0.273052	0.743275	1.77047	0.910408	0.669648	1.04541	1.02784	0.196834	0.494625	0.645089	2.98002	0.41706	1.85983	2.7426	2.19598	2.17905	1.68928	0.364429	5.18595	0.690699	1.87252	4.08745	2.99915	2.99858	2.28889	2.01524	2.86853	2.77856
ENSG00000010072	SPRTN	3.91616	3.40333	4.70341	3.82704	3.82821	3.93563	0.211723	3.60738	3.54448	4.27186	4.12014	2.52671	2.68695	3.45959	0.293961	2.79767	3.29149	3.26624	2.86756	3.05574	0.129709	4.12179	4.11078	4.5793	3.99569	3.91597	4.14471	0.115124	3.09359	3.6103	4.43436	2.87273	3.93597	4.78264	5.48884	5.2843	4.18784	0.344167	2.8048	1.99576	2.88226	2.73218	2.12847	1.91556	2.56844	2.44823	2.5795	2.45058
ENSG00000010165	EEF1AKNMT	18.2462	13.2828	15.8181	13.1568	14.4254	14.9859	0.945579	14.805	10.7781	10.82	8.21174	9.66649	11.4832	10.9608	0.900675	11.3498	12.2076	12.4046	9.11016	11.268	0.75486	11.048	12.382	10.8826	7.48718	9.84998	10.3299	0.816808	12.2464	13.9257	14.2654	16.1714	14.1416	10.5146	10.6442	10.8441	12.8442	0.738819	10.904	10.4297	11.8126	8.24937	9.1205	9.23698	8.98863	9.43396	8.16451	9.59336
ENSG00000010219	DYRK4	3.02345	3.44251	4.17199	2.22543	2.56849	3.08637	0.340499	5.23898	2.96595	3.99543	4.02514	2.67809	2.73657	3.60669	0.409086	2.01234	4.39812	4.19106	2.76257	3.34102	0.573005	3.53172	3.52111	2.85452	4.25661	3.47687	3.52817	0.222163	2.93651	3.76705	3.24269	3.85138	3.28869	3.98686	3.55296	2.23281	3.35737	0.202927	2.39065	4.80804	4.00912	2.91554	1.38361	2.46566	3.35825	3.7876	2.89135	3.1122
ENSG00000010244	ZNF207	42.5601	31.8006	37.7548	39.9258	32.9594	37.0001	2.04212	39.0692	19.8465	20.5765	34.3184	20.2351	11.3842	24.2383	4.22497	37.5109	40.0016	41.923	32.9465	38.0955	1.93944	30.2016	31.5158	29.2353	36.8232	32.9146	32.1381	1.32508	20.9868	25.4736	33.075	29.9514	36.5652	30.1172	22.0413	29.7304	28.4926	1.88763	29.9609	33.1552	44.5884	30.8648	22.7863	23.3156	37.4251	37.2272	40.1047	33.2698
ENSG00000010256	UQCRC1	209.333	275.057	237.259	214.093	211.288	229.406	12.4726	162.574	160.077	120.85	99.3254	143.016	131.898	136.29	9.87583	155.652	195.549	199.504	133.25	170.989	16.0098	103.42	123.008	114.261	99.1478	124.402	112.848	5.07594	283.123	285.534	217.881	224.899	198.641	163.69	157.404	152.646	210.477	18.7388	143.803	157.525	169.954	121.039	104.123	149.247	129.56	109.451	123.144	134.205
ENSG00000010270	STARD3NL	9.94468	12.5361	14.3014	13.1603	12.1277	12.414	0.718114	10.9191	12.054	15.286	16.473	12.2982	14.9105	13.6568	0.895675	8.31394	12.0315	11.7134	8.59591	10.1637	0.99037	15.5116	12.8071	17.5731	18.9285	17.4092	16.4459	1.06009	11.2073	13.3437	11.7416	10.3577	11.5937	19.664	19.4497	19.9376	14.6619	1.4995	11.8838	13.7624	13.8047	15.5628	11.1527	9.93675	14.9523	19.4407	13.5822	13.7865
ENSG00000010278	CD9	49.7642	61.908	71.6742	99.6293	89.049	74.4049	9.0042	51.2817	53.1994	110.177	110.657	79.6418	103.847	84.8007	11.2902	153.46	119.728	125.338	252.522	162.762	30.8165	133.013	95.5277	136.345	148.61	137.458	130.191	9.05386	78.4592	73.884	127.599	47.7579	77.4602	106.694	118.921	98.8711	91.2058	9.38314	59.1259	66.4144	52.9169	76.6444	80.0593	75.9374	57.0187	51.4246	62.5006	64.6713
ENSG00000010282	HHATL	0	0	0	0.014406	0	0.0028812	0.0028812	0.02074	0	0.095763	0	0.026318	0	0.0238035	0.0151588	0	0.235044	0	0.067156	0.07555	0.055471	0	0.026598	0.047521	0	0	0.0148238	0.00966171	0.063978	0.076463	0	0	0.015248	0.059602	0.124601	0.062332	0.050278	0.0151848	0.1119	0.055032	0.170727	0	0	0.045887	0.042204	0	0.041436	0.0519096
ENSG00000010292	NCAPD2	21.3701	20.3383	18.7729	30.2866	34.4557	25.0447	3.09056	29.6571	22.2733	14	11.1463	6.12596	13.5956	16.1331	3.44771	23.7511	17.1113	17.6883	18.128	19.1697	1.54127	21.1592	22.4115	20.4367	23.9131	28.211	23.2263	1.37908	10.3851	16.9736	28.5252	18.8588	30.0424	11.2946	14.058	16.5728	18.3388	2.59532	14.8268	18.1179	21.6235	6.14195	6.73548	5.96661	7.3098	8.16509	8.50716	10.8216
ENSG00000010295	IFFO1	0.667987	3.8837	6.24051	0.502559	0.497409	2.35843	1.16538	3.49646	3.38466	0.632565	0.182357	0.224719	0.282962	1.36729	0.658996	1.37249	1.58346	1.62683	0.107987	1.17269	0.359222	0.093728	0.09541	0.118299	0	0.647306	0.190949	0.115884	3.6299	2.77897	2.81519	2.18399	0.310201	0.356772	0.621071	1.11278	1.72611	0.455244	2.46073	3.15358	1.82618	0.024452	0.088786	0.104671	1.62306	1.30162	0.446548	1.22551
ENSG00000010310	GIPR	0.472302	0.915672	1.61622	1.39216	0.787249	1.03672	0.207077	0.705999	1.90559	1.89713	0.22722	0.144987	0.104317	0.830874	0.349773	0.06365	0.395604	0.740482	0.255865	0.3639	0.142782	0.244823	0.38529	0.488972	0.202953	0.194292	0.303266	0.0576924	2.0223	2.38334	1.92288	0.424027	1.97916	1.67096	1.58387	1.8417	1.72853	0.205045	0.729945	0.902624	0.130558	0.258452	0.472926	0.289688	0.192835	0.425146	0.314878	0.413006
ENSG00000010318	PHF7	1.16808	2.96507	2.11374	2.51962	2.16712	2.18673	0.296648	2.08051	1.62376	1.71452	1.56346	1.3405	2.89616	1.86982	0.227776	0.712722	1.57955	1.36163	1.47105	1.28124	0.194656	1.25507	1.34912	1.30115	0.777533	1.43203	1.22298	0.115146	1.04523	1.15929	1.46078	1.27946	2.53415	1.45243	1.20809	1.14993	1.41117	0.168472	1.91778	1.34858	1.22214	1.20713	1.10606	0.86774	1.352	0.867266	1.91904	1.31197
ENSG00000010319	SEMA3G	0.015997	0	0.047016	0.071275	0.107235	0.0483046	0.0192083	0.036281	0.055542	0.134825	0.040551	0.10547	0.028963	0.0669387	0.0176082	0.468995	0.315709	0.294491	0.143067	0.305566	0.0666711	0.044174	0.10705	0.139152	0.40185	0.062156	0.150876	0.0649241	0.425019	0.302909	0.120682	0.242167	0.265161	1.31483	1.21378	0.394151	0.534838	0.162838	0.427266	0.522532	0.323381	1.26633	1.64946	1.03356	1.89794	1.07951	2.11349	1.14594
ENSG00000010322	NISCH	16.223	20.3633	23.2545	23.627	25.0643	21.7064	1.56896	28.1249	29.808	25.9828	21.7212	23.9119	20.2073	24.9594	1.51374	13.4946	18.4573	17.9027	13.1606	15.7538	1.407	19.0058	16.0128	13.6574	13.5893	17.2282	15.8987	1.04384	20.9184	22.0304	21.7781	18.3372	24.1747	25.6338	24.009	24.7688	22.7063	0.848113	26.4384	27.1344	25.3397	28.7892	28.0774	22.5523	21.0488	21.2684	21.2829	24.659
ENSG00000010327	STAB1	0.084147	0.25229	0.178693	0.086646	0.146644	0.149684	0.031343	0.407001	0.450138	0.324168	0.100374	0.114641	0.077647	0.245661	0.0684368	0.027816	0.072268	0.020321	0.077797	0.0495505	0.0148344	0.0558	0.188969	0.197807	0.149462	0.135091	0.145426	0.025294	0.116046	0.272137	0.174136	0.134365	0.172985	0.222121	0.232673	0.22603	0.193812	0.0188447	0.174769	0.126961	0.081342	0.178738	0.202503	0.329122	0.122622	0.073036	0.099136	0.154248
ENSG00000010361	FUZ	10.4898	9.07715	8.63156	9.36994	9.43052	9.39979	0.306933	7.31916	5.63078	4.56342	4.41925	7.18631	9.52748	6.44107	0.798378	5.6902	7.66804	8.6669	5.13296	6.78952	0.829109	6.6007	6.94996	5.42763	4.37231	5.62509	5.79514	0.456671	9.15247	10.2538	5.41152	12.2541	7.75933	5.19562	5.98852	6.74703	7.8453	0.891951	5.92568	5.14856	5.14735	3.59427	8.46869	7.26455	4.49086	3.52057	5.47318	5.44819
ENSG00000010379	SLC6A13	0.084869	0.141947	0.013312	0	0	0.0480256	0.0282813	0	0.027954	0.30849	0	0.036826	0	0.0622117	0.049693	0	0.138586	0.273254	0	0.10296	0.0654922	0.077435	0.058852	0.255491	0.094591	0.03296	0.103866	0.0392611	0.128966	0.036987	0.035111	0	0	0	0	0.040877	0.0302426	0.0155765	0.083607	0.038376	0	0	0.102368	0.162541	0	0	0	0.042988
ENSG00000010404	IDS	8.30613	9.59425	10.7896	12.9139	12.674	10.8556	0.88425	9.56078	8.6235	21.8408	13.8414	9.64696	7.96816	11.9136	2.15508	16.5974	17.0423	19.3181	14.0031	16.7402	1.08969	16.5068	16.4139	20.7867	17.4958	11.3652	16.5137	1.51229	12.7491	13.3446	16.2495	8.31311	14.8046	18.8145	18.3085	18.358	15.1178	1.27323	9.25589	6.88759	6.1746	13.4407	11.5309	11.1136	10.7546	11.759	11.6348	10.2835
ENSG00000010438	PRSS3	0	0	0	0	0	0	0	0	0	0	0	0.018239	0	0.00303983	0.00303983	0	0.033119	0	0	0.00827975	0.00827975	0.008897	0	0	0	0	0.0017794	0.0017794	0.046562	0	0	0	0	0	0	0	0.00582025	0.00582025	0	0	0	0	0	0	0	0	0	0
ENSG00000010539	ZNF200	2.08613	4.90807	3.51067	2.91239	2.71145	3.22574	0.478164	3.59006	5.33102	5.19782	3.21249	2.87472	2.46546	3.7786	0.494017	3.90758	4.74037	5.97802	3.97439	4.65009	0.481267	3.63689	4.03625	4.37813	2.82172	2.77287	3.52917	0.321087	3.80557	3.83717	2.16215	2.15125	2.18537	2.0912	2.5742	2.69591	2.68785	0.258982	3.60208	4.39057	2.90515	2.6008	3.34082	3.06832	2.30431	2.7642	2.97179	3.10534
ENSG00000010610	CD4	0	0	0	0.007758	0	0.0015516	0.0015516	0.004748	0	0	0	0	0	0.000791333	0.000791333	0	0	0.011302	0	0.0028255	0.0028255	0.003501	0	0	0	0	0.0007002	0.0007002	0.017601	0	0.01059	0	0	0.005496	0	0	0.00421088	0.00235394	0	0	0	0	0	0	0	0	0	0
ENSG00000010626	LRRC23	2.01171	3.61761	2.40048	1.78212	1.91262	2.34491	0.334477	1.62354	1.62685	2.45596	1.61833	2.09408	3.31277	2.12192	0.275534	1.50791	1.15799	1.70134	0.974289	1.33538	0.164708	2.16392	1.47053	1.47441	1.1163	2.20006	1.68504	0.213121	2.707	2.14657	1.75727	2.5038	1.65467	0.937919	1.33676	1.81741	1.85767	0.206696	1.3955	2.3537	1.48943	1.18925	1.03658	1.10372	1.01202	0.990411	0.997275	1.28532
ENSG00000010671	BTK	0.02284	0.017374	0.032192	0.059972	0.059678	0.0384112	0.00905773	0.082312	0.156595	0.257446	0.149142	0.077086	0.081661	0.13404	0.0286525	0.31141	0.252529	0.215265	0.114164	0.223342	0.0414256	0.092071	0.168124	0.516845	0.071753	0.037182	0.177195	0.087582	0.053035	0.015604	0.164181	0.024957	0.119499	0.485569	0.253166	0.068675	0.148086	0.0557523	0.212096	0	0.060671	1.21113	1.07854	1.47211	0.563952	0.751661	1.15929	0.723273
ENSG00000010704	HFE	0.100471	0.014761	0.08336	0.173033	0.140179	0.102361	0.0268915	0.260213	0.056605	0.256923	0.739443	0.588411	0.788014	0.448268	0.121823	0.595217	0.249714	0.275995	0.835924	0.489212	0.139722	0.859569	0.545219	0.406531	1.32791	0.413939	0.710633	0.174797	0	0	0.430605	0	0.253103	0.260851	0.330576	0.355381	0.203814	0.0627891	0	0	0	0.777508	0.561686	0.538088	0.236642	0.387131	0.351744	0.316978
ENSG00000010803	SCMH1	1.32462	1.13758	1.75951	2.72582	3.20251	2.03001	0.401627	3.31939	2.37404	2.95445	3.35714	3.42963	3.10566	3.09005	0.160265	2.66717	2.97269	2.52415	2.59555	2.68989	0.0986849	3.89208	3.14646	2.67565	1.85275	2.25533	2.76445	0.354665	0.91479	1.51379	2.47541	2.78592	2.75872	2.86174	2.92705	3.55244	2.47373	0.300302	1.62489	2.01776	2.09581	2.47589	2.10634	1.47579	2.78918	2.74404	3.59485	2.32495
ENSG00000010810	FYN	4.3464	5.48612	6.13059	7.19241	7.23877	6.07886	0.545016	1.67162	2.17154	4.35386	3.53859	3.95113	2.5111	3.03297	0.436313	5.32076	1.53411	1.18015	1.25496	2.32249	1.00232	5.87559	3.99524	4.03848	8.5711	4.19041	5.33416	0.881775	9.51223	5.09662	9.7691	4.66029	7.95178	14.6055	14.8737	13.038	9.93841	1.40919	4.3249	4.478	6.08319	10.8519	15.2112	14.159	7.90293	7.11567	8.48833	8.73502
ENSG00000010818	HIVEP2	0.104506	0.106066	0.136556	0.262354	0.220066	0.16591	0.0319748	0.418757	0.605537	1.4625	1.03967	0.635689	0.479196	0.773558	0.163832	0.466729	0.591136	0.644037	0.714047	0.603987	0.0522192	1.6019	1.25014	1.23711	0.885146	0.871142	1.16909	0.135632	0.063742	0.127526	0.300437	0.095314	0.284378	0.202407	0.257341	0.231644	0.195349	0.031653	0.581539	0.407816	0.44567	1.12234	0.694331	0.529855	0.292372	0.640239	0.789844	0.611556
ENSG00000010932	FMO1	0	0	0	0	0	0	0	0	0.023648	0	0	0	0	0.00394133	0.00394133	0	0	0	0	0	0	0	0	0	0	0	0	0	0	0	0	0	0	0	0	0	0	0	0.013448	0	0	0	0	0	0	0	0	0.00149422
ENSG00000011007	ELOA	15.1474	13.2907	16.1355	15.0729	16.707	15.2707	0.582478	13.0525	8.36848	23.8579	12.1227	7.82378	8.85924	12.3474	2.45968	13.6705	16.051	13.7696	10.1899	13.4202	1.20903	16.1724	18.9903	21.2851	15.2443	15.8986	17.5181	1.13932	14.1353	18.3996	16.1483	12.5191	14.472	14.5154	13.2103	13.3358	14.592	0.667254	13.5519	11.2443	9.67395	12.4542	12.7519	10.3659	15.2939	14.8319	14.7285	12.7663
ENSG00000011009	LYPLA2	96.4021	102.941	99.3913	93.0711	90.1524	96.3917	2.25668	115.591	112.558	128.23	79.2178	115.642	106.164	109.567	6.74066	83.3381	109.996	113.578	73.9758	95.2219	9.78023	89.9905	97.2412	97.0901	59.8003	64.9923	81.8229	8.08018	115.201	107.435	95.5265	101.131	92.2736	82.7287	76.2523	77.1246	93.4591	5.0189	80.0397	60.2689	71.1469	71.3652	62.5443	88.5736	63.3887	59.1943	62.2298	68.7501
ENSG00000011021	CLCN6	2.70296	6.69143	6.97436	7.8244	7.04294	6.24722	0.905774	6.24429	7.08832	8.29977	5.85628	3.70354	4.90565	6.01631	0.658875	5.90034	5.1936	5.77901	7.12627	5.9998	0.405949	7.10799	6.74512	6.81266	5.26224	6.14086	6.41378	0.327976	4.76216	5.47178	5.61175	2.06397	8.84382	4.42873	4.69436	4.8734	5.09375	0.660277	5.72176	5.30869	5.60361	6.14396	4.5627	3.81973	6.70264	7.06058	7.98977	5.87927
ENSG00000011028	MRC2	1.91144	0.311691	2.43387	0.936956	1.2732	1.37343	0.370259	0.361759	0.098462	0.318986	0.056816	0.077719	0.067153	0.163483	0.0564904	0.209579	0.158204	0.123318	0.049308	0.135102	0.0336403	0.458423	0.278911	0.254508	0.363673	0.24287	0.319677	0.0406167	1.39213	0.452674	0.467729	2.36045	0.948517	0.601613	0.595573	0.319502	0.892274	0.242113	2.17758	1.52747	2.00759	1.71341	2.52144	2.37851	2.93237	2.26414	1.71476	2.13748
ENSG00000011052	NME1-NME2	140.65	138.987	187.543	108.485	129.941	141.121	12.942	113.381	59.3814	86.3702	28.6793	34.8422	70.4119	65.5111	13.0197	50.5805	13.3231	38.4644	25.6217	31.9974	8.04433	10.1145	30.9016	30.1602	13.7141	64.5421	29.8865	9.62963	142.743	108.402	200.298	64.9475	181.197	68.3805	78.9812	62.7647	113.464	19.437	40.4335	59.6916	73.5541	23.0897	6.81254	31.5818	15.046	13.5923	5.46148	29.9181
ENSG00000011083	SLC6A7	0.005935	0.037293	0.03528	0	0	0.0157016	0.0084793	0.016501	0.182184	0.196127	0	0.013184	0	0.0679993	0.0384532	0	0.0115	0.012306	0	0.0059515	0.00344004	0.002043	0.015023	0.084184	0.007248	0	0.0216996	0.0158351	0	0.008437	0	0	0	0.021748	0.021224	0.075029	0.0158047	0.0090885	0.033732	0	0	0.003339	0	0	0.065256	0	0.01639	0.0131908
ENSG00000011105	TSPAN9	10.4908	10.6131	17.7996	13.9215	14.3857	13.4421	1.35686	17.3661	13.9223	16.3865	13.8643	23.3434	18.8203	17.2838	1.44781	22.7808	13.2915	13.3832	20.0677	17.3808	2.39935	19.5398	16.4059	16.7071	17.7386	16.2614	17.3306	0.609687	22.1677	16.519	17.3105	14.4327	16.3185	25.7235	23.1643	19.1919	19.3535	1.39308	29.6317	31.51	35.1267	31.5553	44.4153	30.6957	44.6621	38.6974	35.856	35.7945
ENSG00000011114	BTBD7	1.4586	2.3457	1.9859	2.111	2.45181	2.0706	0.173831	3.41924	4.05194	5.34888	5.55212	3.81829	4.19582	4.39772	0.350753	2.54918	3.31373	3.21042	2.62365	2.92424	0.196772	5.98357	3.74934	5.11264	4.53294	3.74991	4.62568	0.425707	2.0726	1.78384	2.43081	1.51455	2.6219	3.44841	3.02804	3.12776	2.50349	0.241226	3.75479	4.05891	4.25369	5.78341	4.47528	3.68927	5.4814	6.04603	5.91007	4.82809
ENSG00000011132	APBA3	6.1673	13.366	10.2721	8.80581	8.21714	9.36568	1.19764	10.6584	11.9354	10.3453	7.37003	9.83976	7.49545	9.60739	0.743614	10.6398	11.9614	11.3336	9.80175	10.9341	0.464016	10.1583	9.95007	7.23303	5.42454	5.95987	7.74517	0.987922	10.8286	9.9974	9.01597	5.76327	8.61461	6.29264	5.97353	6.32256	7.85108	0.707885	12.2287	11.532	12.2272	11.3873	11.3268	13.9436	9.26632	8.68104	10.3734	11.2185
ENSG00000011143	MKS1	3.10195	4.16223	4.20642	3.4765	4.1269	3.8148	0.222945	5.25534	4.47998	4.42841	3.35345	3.84412	3.92834	4.21494	0.268332	2.77363	4.85679	4.50694	3.00201	3.78484	0.52487	3.36257	3.98092	3.81942	4.97615	4.18626	4.06507	0.265111	3.93656	4.07031	3.68183	3.01456	3.49897	3.17339	3.945	4.04591	3.67082	0.143542	3.69928	3.9436	3.97475	2.12877	3.46387	2.99494	3.38693	2.76894	3.04871	3.26775
ENSG00000011198	ABHD5	4.14797	3.56423	4.706	4.09211	4.34503	4.17107	0.185935	3.97341	4.28076	5.39306	4.05149	4.79336	3.77771	4.3783	0.247856	11.8953	13.1212	14.0867	9.43257	12.134	1.00592	8.8207	7.36415	12.8644	8.29126	6.4452	8.75713	1.10399	6.23235	8.69092	4.34714	4.68981	4.70596	11.8651	7.00734	5.2524	6.59888	0.911457	5.77522	4.76928	5.62057	7.99302	5.55211	5.95515	7.87768	9.14432	10.5242	7.02351
ENSG00000011201	ANOS1	1.0863	0.765135	1.24169	0.753396	0.528983	0.875101	0.127612	1.97503	4.28475	3.765	1.19289	1.29029	4.63851	2.85774	0.633468	0.159155	0.19267	0.324788	0.179056	0.213917	0.0375921	0.575749	0.188866	0.21416	0.116249	0.519207	0.322846	0.0935316	0.237066	0.54088	0.578826	0.585918	0.826279	0.581749	0.692854	0.505905	0.568685	0.0593158	0.298848	0.031125	0.189236	0.35714	0.379215	0.841991	0.158385	0.092394	0.236737	0.28723
ENSG00000011243	AKAP8L	20.1659	37.4339	27.6221	27.2054	34.2024	29.326	3.00687	35.8846	44.2983	27.9199	23.8008	34.3001	56.2895	37.0822	4.79761	45.7371	26.8345	32.1303	36.8117	35.3784	4.00943	25.0295	27.6079	23.1824	18.0678	24.7692	23.7314	1.58379	38.8268	26.1376	25.0131	20.255	28.4697	22.4776	17.5503	17.5812	24.5389	2.47209	31.394	29.5778	26.0212	25.6654	27.7668	29.9573	23.735	20.4516	32.0235	27.3992
ENSG00000011258	MBTD1	0.948554	1.33429	1.29313	1.36988	1.59425	1.30802	0.103895	2.28384	3.03188	2.06616	2.94579	1.92799	1.55934	2.3025	0.237667	1.97944	2.40775	2.26833	2.23719	2.22318	0.0893079	2.54757	1.61821	2.20755	2.8269	1.67015	2.17408	0.237669	1.58385	1.25601	1.18795	1.36653	2.04291	2.40223	2.60277	2.25476	1.83713	0.196716	1.8588	2.02229	1.81713	2.32075	1.89283	1.3719	1.99442	2.13423	2.2455	1.96198
ENSG00000011260	UTP18	22.2526	27.7061	24.7774	21.1644	22.1112	23.6024	1.18765	17.0183	17.4272	17.9921	18.6741	18.0012	27.8606	19.4956	1.68876	22.6813	26.155	25.1723	23.2461	24.3137	0.813032	21.8141	21.8279	28.3	25.2739	18.6318	23.1695	1.65798	34.5073	23.62	21.9598	17.9051	21.144	24.1184	22.3783	20.6004	23.2792	1.74263	15.8231	16.4675	16.2231	16.9	19.1602	16.8289	20.7241	18.4946	22.3479	18.1077
ENSG00000011275	RNF216	6.05524	6.20917	6.73641	5.50593	5.94265	6.08988	0.199512	7.26834	7.22337	7.39423	5.22355	6.67354	7.48975	6.87879	0.350779	6.49459	6.13121	5.82343	5.41579	5.96626	0.229084	6.27238	7.17829	6.76273	6.17444	5.77123	6.43182	0.244414	6.7102	5.83643	6.42903	5.17025	5.70505	5.23984	6.11715	6.00732	5.90191	0.189234	5.98191	5.4503	5.66875	6.69667	7.10665	5.93642	5.50051	5.10948	5.99238	5.93812
ENSG00000011295	TTC19	4.24311	5.61302	5.85475	6.5209	6.48977	5.74431	0.414839	8.18744	11.1078	26.3471	15.1879	15.8394	19.4706	16.0234	2.61253	6.77865	13.1248	12.8242	7.51389	10.0604	1.69025	13.3165	14.6471	16.1526	12.3755	8.99931	13.0982	1.20622	11.6476	9.65211	9.73889	6.88467	7.15022	10.5509	12.0644	14.0428	10.2164	0.858416	9.07046	5.26049	6.94102	11.3114	13.0719	9.31281	6.83391	7.90835	7.81852	8.61432
ENSG00000011304	PTBP1	140.849	92.1724	132.923	154.456	170.83	138.246	13.1954	134.747	87.7651	77.8736	99.0229	86.813	71.7051	92.9878	9.17801	188.549	144.925	142.69	150.243	156.602	10.7663	134.571	144.439	125.862	115.093	145.86	133.165	5.78863	89.7124	125.206	137.352	129.705	153.033	117.504	111.349	111.355	121.902	6.75827	133.873	117.085	147.442	109.919	82.5891	82.2501	107.608	101.414	111.497	110.409
ENSG00000011332	DPF1	1.78582	2.01466	2.56607	2.41791	2.77029	2.31095	0.180425	1.10489	0.839988	0.248071	0.154073	0.348277	0.79738	0.582113	0.15659	0.743044	0.600676	0.52799	0.387941	0.564913	0.0739888	0.313948	0.875471	0.588932	0.746028	1.16161	0.737198	0.1415	1.4555	1.88365	2.09481	1.46082	2.15054	0.806222	0.979856	1.21263	1.5055	0.177378	0.280347	0.06397	0.446799	0.174715	0.062958	0.136473	0.206094	0.068747	0.156868	0.177441
ENSG00000011347	SYT7	7.74546	10.6784	9.19862	14.5164	12.5949	10.9468	1.20073	5.78595	8.58877	5.63351	8.32706	7.43617	4.19969	6.66186	0.706456	6.61279	8.22711	8.38477	4.61283	6.95938	0.878697	3.32548	4.76922	3.23459	4.75267	2.99577	3.81554	0.389706	12.4422	12.9995	7.67561	10.3605	11.3255	30.9118	31.8006	25.9797	17.9369	3.50054	7.48165	9.63018	7.66272	12.027	13.2378	10.4247	12.2122	9.30554	14.8198	10.7557
ENSG00000011376	LARS2	7.97011	5.49517	5.99034	5.21215	6.61495	6.25654	0.490209	6.06161	5.07353	4.78893	2.60357	2.77992	3.85497	4.19375	0.555563	4.44695	6.89799	6.5251	2.87958	5.1874	0.939407	5.26804	5.60441	5.95663	5.19357	5.85737	5.576	0.152636	6.71801	9.08185	5.95106	7.70266	5.34708	4.94571	4.51106	5.96701	6.27806	0.535393	6.04788	6.04751	6.20601	3.60885	3.47569	2.4256	3.22381	2.96357	2.54849	4.06082
ENSG00000011405	PIK3C2A	5.46357	6.10976	8.56519	6.86618	7.06332	6.8136	0.522072	6.23923	7.28705	7.28526	5.25433	3.64425	3.69414	5.56738	0.674912	5.21498	8.00136	7.36275	5.75517	6.58356	0.656793	6.52341	4.36774	6.37263	12.0536	5.51191	6.96586	1.32848	6.50684	6.88833	5.83352	4.50175	9.60853	17.5973	17.9329	17.0405	10.7387	2.05062	6.04378	4.99906	5.25379	7.8969	6.54068	5.12489	6.0416	8.62676	9.22007	6.63861
ENSG00000011422	PLAUR	11.3351	8.53264	8.56438	12.913	10.5805	10.3851	0.838976	6.82381	9.706	31.3001	19.7246	14.1573	20.9564	17.1114	3.61632	8.84328	9.28142	10.9402	16.0333	11.2746	1.64928	12.9228	10.3839	12.4419	7.43248	10.4263	10.7215	0.970163	17.5753	8.27533	18.2994	15.4748	13.1269	16.9548	21.0659	13.6346	15.5509	1.37923	9.21884	4.99694	3.75307	9.33553	9.64676	12.1701	4.34104	2.6906	5.89029	6.89369
ENSG00000011426	ANLN	14.1956	9.23544	15.2314	17.8099	20.6096	15.4164	1.90299	20.1504	14.6997	19.9148	12.3629	4.53384	12.5624	14.0373	2.36396	10.2443	16.4168	15.0603	17.7654	14.8717	1.63831	38.0325	31.9912	44.3817	40.7713	42.8972	39.6148	2.18471	5.86562	11.4467	20.3141	9.47267	19.8316	15.5296	16.5557	21.6197	15.0795	2.00298	8.5951	6.16602	9.67433	4.84514	2.63929	3.19797	3.43594	4.90294	4.43896	5.32174
ENSG00000011451	WIZ	8.35401	7.04986	8.54431	8.96711	9.27688	8.43843	0.382687	8.72567	6.76702	6.78029	6.60993	5.69292	4.50991	6.51429	0.56939	8.58792	7.37737	6.61654	6.76445	7.33657	0.448453	8.15842	9.85162	7.65182	4.74576	6.23273	7.32807	0.866911	5.88023	7.4322	9.71919	6.27081	8.7463	6.16787	6.39697	6.51783	7.14143	0.4918	8.89926	8.17156	8.89826	7.59117	6.51853	4.51107	7.92385	7.17328	6.84665	7.39263
ENSG00000011454	RABGAP1	2.42663	3.69484	3.25071	4.06014	4.30104	3.54667	0.331419	6.25132	6.00071	8.93471	8.0118	6.52753	6.92077	7.10781	0.464964	5.99192	5.63613	5.13216	4.8883	5.41213	0.248178	6.90161	5.57811	7.23301	7.83008	5.38681	6.58593	0.475387	3.48228	3.37831	3.94133	3.04988	4.83665	5.58333	5.66879	5.21645	4.39463	0.372884	5.80287	5.45694	5.12194	7.10316	8.01791	5.86345	6.76663	7.21693	8.38302	6.63699
ENSG00000011465	DCN	0	0	0	0	0	0	0	0	0	0	0	0	0	0	0	0	0	0	0	0	0	0	0	0	0	0	0	0	0	0	0	0	0	0.018183	0.015649	0.029823	0.00795688	0.004137	0	0	0	0	0	0	0	0	0	0
ENSG00000011478	QPCTL	6.32634	6.90998	8.22917	6.44236	6.67903	6.91738	0.342975	8.67958	7.7881	5.95096	3.53438	6.9776	5.52313	6.40896	0.744732	2.30899	4.74169	4.18811	2.68191	3.48018	0.584629	5.0051	5.22134	4.95486	2.61771	3.99578	4.35896	0.483743	10.4663	11.1236	5.2062	7.75813	6.64647	3.50022	3.91433	3.77523	6.54881	1.06467	6.7672	7.93029	7.25834	6.87506	5.85471	8.82271	6.97558	5.61867	5.45819	6.84008
ENSG00000011485	PPP5C	35.196	34.8681	37.8356	44.6303	44.1619	39.3384	2.12922	40.2245	28.3334	42.9097	18.63	18.8841	19.6955	28.1128	4.51529	36.5464	46.6479	46.5693	31.4879	40.3129	3.7787	40.7727	51.5925	47.1873	35.5095	39.6681	42.946	2.85937	31.2893	39.3845	52.4687	32.5851	41.9652	36.3307	31.8179	33.3276	37.3961	2.53989	36.8258	31.1468	37.5666	28.5225	27.6349	29.7267	27.7964	26.5675	29.1596	30.5496
ENSG00000011523	CEP68	8.9987	9.91445	12.0371	5.41626	4.54413	8.18214	1.40381	6.29743	10.5116	3.66506	5.09676	6.93259	4.87987	6.23056	0.974962	16.5653	6.69735	6.4483	11.1088	10.2049	2.37498	3.67779	2.6377	2.33924	5.33673	3.06926	3.41215	0.53118	7.63587	4.5028	2.72627	4.44907	3.7479	10.677	8.68759	7.29285	6.21492	0.977533	3.45738	3.03409	2.89841	6.01153	6.7168	7.03877	7.85459	7.22311	9.52238	5.97301
ENSG00000011566	MAP4K3	3.42343	3.46514	4.08843	3.22026	2.82315	3.40408	0.205391	5.04134	5.09406	8.85654	7.65569	3.80385	3.80631	5.70963	0.851868	2.59713	3.2975	3.8112	2.89171	3.14939	0.263204	6.73285	4.69237	7.53756	7.88777	5.12179	6.39447	0.63906	2.73211	2.4889	3.32044	2.51707	3.3039	4.49198	5.57628	5.81582	3.78081	0.47577	3.45796	2.36593	2.35114	5.09293	5.9079	3.77554	2.48591	4.19608	4.15947	3.75476
ENSG00000011590	ZBTB32	0	0	0	0	0	0	0	0	0	0	0	0	0	0	0	0	0	0	0	0	0	0.000968	0.006838	0	0	0	0.0015612	0.00133245	0	0	0	0	0	0	0	0	0	0	0	0	0	0	0	0	0	0	0.077866	0.00865178
ENSG00000011600	TYROBP	0	0	0.081722	0	0	0.0163444	0.0163444	0	0	0	0	0	0	0	0	0	0	0.168604	0.18908	0.089421	0.0517962	0.0138	0.074862	0	0	0	0.0177324	0.0145303	0	0.056054	0	0	0	0	0	0	0.00700675	0.00700675	0	0.041057	0.153433	0	0	0	0	0	0	0.02161
ENSG00000011638	TMEM159	3.08895	3.44156	4.07953	3.64966	3.16079	3.4841	0.179503	3.57745	4.65062	8.10195	5.50331	5.47134	6.45045	5.62585	0.632375	1.98384	6.14961	5.83939	2.41165	4.09612	1.10133	3.16646	3.68965	4.79988	5.4937	4.56372	4.34268	0.411867	7.92176	4.20385	4.17815	4.55017	4.02422	3.43994	4.1579	4.71591	4.64899	0.486211	3.56599	3.66778	1.99496	4.22016	5.04267	4.06711	2.53025	2.84972	3.21847	3.4619
ENSG00000011677	GABRA3	1.10543	0.832076	1.20812	0.096575	0.08151	0.664741	0.242944	1.07592	1.01626	1.61573	0	0.0585	0	0.627734	0.285195	0.028954	1.41894	1.57511	0.013293	0.759075	0.427259	0.319375	0.775393	1.0538	0.026376	0.009034	0.436796	0.207432	1.12327	1.41779	0.277909	1.55205	0.090932	0.165365	0.339753	0.113805	0.635109	0.219376	1.33012	0.981097	1.04297	0.061477	0.072227	0.064777	0	0.104437	0.040921	0.410892
ENSG00000012048	BRCA1	2.41625	1.82739	1.6008	2.33478	2.40321	2.11649	0.168705	2.64243	2.42178	1.16379	1.16329	0.760292	2.3526	1.7507	0.330567	1.63828	2.54985	2.50006	2.08942	2.1944	0.212143	3.28246	2.55919	2.84366	4.16185	3.77041	3.32351	0.293143	1.40826	1.34898	1.76079	1.14713	2.32103	1.39803	1.83922	1.60321	1.60333	0.130148	2.00257	2.54858	2.69345	0.939365	0.836611	0.960429	0.613436	0.75432	0.973541	1.36915
ENSG00000012061	ERCC1	15.8535	10.4689	16.7841	13.6348	13.575	14.0632	1.09429	16.1302	14.7849	10.9439	11.9022	15.1539	20.8207	14.956	1.42904	13.2167	15	15.7936	15.0986	14.7772	0.549322	11.787	11.7785	9.23987	10.189	13.0724	11.2133	0.672612	22.6378	18.7506	15.0765	19.6034	11.9197	16.8544	18.5652	17.1926	17.575	1.12598	10.7452	12.0377	9.55776	17.0249	13.5892	17.375	16.5094	10.4854	12.8812	13.3562
ENSG00000012124	CD22	0	0	0	0	0	0	0	0	0	0.010428	0	0.017747	0	0.00469583	0.00311659	0.046719	0	0.010021	0.029981	0.0216802	0.0104156	0.006015	0.012517	0	0	0.015375	0.0067814	0.00315681	0.0122	0.007218	0.010371	0	0.005782	0.020598	0	0	0.00702113	0.00257681	0.053955	0.258847	0.148692	1.14587	0.763704	0.419948	0.742098	0.883608	0.884785	0.589056
ENSG00000012171	SEMA3B	0.031523	0.131265	0.238816	0.218652	0.098979	0.143847	0.0383426	0.152394	0.294528	0.432383	0.236252	0.369128	1.3424	0.47118	0.178789	0.252059	0.069977	0.098571	0.207296	0.156976	0.0433521	0.187452	0.411353	0.138227	0.255525	0.401876	0.278887	0.0553917	0.371306	0.199428	0.25021	0.055453	0.396573	0.35795	0.148251	0.181208	0.245047	0.0429175	0.424666	0.222641	0.144601	6.48489	43.9338	27.3146	1.9654	1.68826	2.2579	9.38186
ENSG00000012174	MBTPS2	3.14265	3.25686	4.3232	3.82795	3.70949	3.65203	0.212172	3.65869	5.50082	6.47422	4.45211	3.09459	4.04482	4.53754	0.509352	4.07193	4.06992	4.62798	4.29044	4.26507	0.131571	4.63505	4.0565	6.56031	7.70549	7.64051	6.11957	0.757717	3.1391	4.20337	4.86436	2.79165	3.63678	3.41793	5.02098	4.64626	3.96506	0.296128	2.98924	2.68011	2.70573	2.63738	3.7152	2.93438	2.63483	3.91551	2.94268	3.01723
ENSG00000012211	PRICKLE3	8.59783	6.61832	7.94454	7.50017	7.89748	7.71167	0.325128	7.80291	6.45768	7.50839	5.38293	3.3121	2.91256	5.56276	0.850999	5.15287	5.34626	6.04832	4.58338	5.2827	0.302231	6.64733	7.14027	7.87168	4.82556	5.00766	6.2985	0.597536	4.75738	7.05478	6.82273	7.11097	7.5477	4.60166	5.40324	4.66838	5.99585	0.444164	7.46913	8.48368	9.0651	4.75106	3.0548	3.2413	4.95851	4.77765	4.7421	5.61593
ENSG00000012223	LTF	1.76291	1.4406	1.9815	0.037427	0.070081	1.0585	0.419147	0.906035	0.887506	0.881134	0.062876	0.162302	0.107362	0.501203	0.175077	0.072249	1.51065	1.29087	0.119336	0.748275	0.379495	0.353612	0.43477	0.603755	0	0.061006	0.290629	0.114014	1.52621	0.99576	0.197213	0.682763	0.132663	0.821781	0.564217	0.567695	0.686038	0.15779	1.32803	1.2823	0.442508	0.857057	3.15871	2.84508	0.16132	0.349635	0.427019	1.20574
ENSG00000012232	EXTL3	6.31795	6.83071	7.5651	7.19746	7.46432	7.07511	0.227988	6.23159	6.83852	8.8308	4.95028	7.0686	5.02466	6.49074	0.59218	3.64568	3.53677	3.91535	2.97712	3.51873	0.197292	5.81077	6.99055	6.7371	6.96115	6.60693	6.6213	0.214759	6.15584	6.68413	7.5949	5.79765	7.34436	6.4992	7.9118	8.20633	7.02427	0.306572	9.34381	10.357	7.70471	9.20545	13.1612	8.41194	8.19137	8.81465	7.03591	9.13623
ENSG00000012504	NR1H4	0.009698	0	0.015705	0	0	0.0050806	0.00325297	0	0.017155	0	0	0	0	0.00285917	0.00285917	0	0	0.039981	0	0.00999525	0.00999525	0	0	0	0.018633	0	0.0037266	0.0037266	0.054805	0.010663	0	0	0	0	0	0	0.0081835	0.00678961	0	0	0.012757	0	0	0.015099	0	0	0	0.00309511
ENSG00000012660	ELOVL5	53.2949	52.0614	71.4933	54.7847	55.7932	57.4855	3.55922	61.0006	42.5077	24.8146	32.1808	22.9293	26.9683	35.0669	5.9281	41.5459	36.3005	39.6127	41.4432	39.7256	1.225	40.92	44.6697	53.8568	53.2331	54.1522	49.3664	2.75154	48.7086	66.8546	41.4845	49.7949	62.7961	68.3941	72.4264	71.4252	60.2356	4.19233	36.7534	43.987	57.897	48.3377	36.1437	23.7157	66.9568	78.5414	53.2659	49.5109
ENSG00000012779	ALOX5	8.68512	8.56044	14.8825	12.8374	9.70086	10.9333	1.25351	23.4851	22.5797	43.4134	10.1005	10.9462	10.4173	20.157	5.28721	8.24407	31.9867	35.1672	17.8945	23.3231	6.27287	12.628	12.1669	14.2624	4.1496	4.19698	9.48079	2.19459	14.7031	19.1775	6.16215	16.2194	8.23336	17.6329	12.4679	8.23113	12.8534	1.71767	12.0389	8.97444	9.10403	3.42754	3.71975	5.92603	3.60663	6.38022	10.4847	7.07358
ENSG00000012817	KDM5D	0	0	0	0	0	0	0	0	0	0	0	0	0	0	0	0	0	0	0	0	0	0	0	0	0	0	0	0	0	0	0	0	0	0	0	0	0	0	0	0	0	0	0	0	0	0	0	0
ENSG00000012822	CALCOCO1	6.39198	9.45343	14.4115	12.1192	10.312	10.5376	1.34017	29.9576	39.0168	61.2135	26.9619	26.4367	17.298	33.4807	6.23474	20.6568	35.9351	34.2258	19.0189	27.4591	4.42662	27.4552	24.9114	22.4549	19.2308	15.0781	21.8261	2.16648	13.5466	14.7018	15.9432	7.96294	13.1867	17.5356	17.72	18.3251	14.8652	1.19999	31.3968	20.8601	17.6933	30.7374	29.1423	21.7409	22.3733	24.2753	28.057	25.1418
ENSG00000012963	UBR7	4.31504	4.84183	6.12611	5.97802	7.4307	5.73834	0.543205	4.09069	4.6357	4.00792	4.18027	2.66872	4.30472	3.98134	0.277367	3.83012	4.64641	4.37157	4.0503	4.2246	0.179239	3.951	4.13107	4.54191	6.02448	5.73892	4.87748	0.423426	3.52472	4.74221	5.53588	4.26017	5.03825	3.4901	3.71818	4.04698	4.29456	0.264874	3.70695	3.41142	3.34002	2.23492	2.34962	1.76295	2.33697	2.47846	2.72072	2.70467
ENSG00000012983	MAP4K5	2.43139	3.58091	3.68944	3.57748	3.45935	3.34771	0.231955	5.21172	6.41845	5.71023	7.50181	4.01817	4.22246	5.51381	0.541754	3.04715	4.42202	4.62676	4.49545	4.14784	0.369334	7.09354	5.63866	8.17857	11.0542	6.67982	7.72896	0.925562	3.32308	3.51165	3.44853	2.75737	4.18457	6.99456	7.53316	8.88044	5.07917	0.829495	6.23064	6.74285	6.69277	8.16951	5.56892	3.55723	6.70503	10.5244	7.10705	6.81093
ENSG00000013016	EHD3	4.89615	1.82129	4.87894	2.77166	3.13314	3.50024	0.605551	2.60487	1.02421	1.81161	0.674206	0.673512	0.263233	1.17527	0.35619	2.02819	1.67847	2.02295	1.74158	1.8678	0.0920034	1.68279	2.38891	2.36981	1.84888	1.40528	1.93914	0.193215	8.00333	3.68856	4.9276	3.41464	5.07033	9.37309	5.57517	3.085	5.39221	0.792315	5.91755	7.86193	3.40722	8.61581	13.1196	11.0291	7.48441	7.01536	5.49353	7.77162
ENSG00000013275	PSMC4	107.838	102.088	100.948	68.5889	73.2545	90.5434	8.12879	65.0319	62.8873	54.9987	41.2341	42.6755	40.714	51.2569	4.56168	75.6994	80.6655	76.2737	66.053	74.6729	3.0799	71.797	82.5976	87.6308	50.7622	58.7186	70.3012	6.96306	76.5984	91.7757	70.3457	75.1198	75.967	70.0301	60.7265	48.6259	71.1486	4.45604	53.4148	41.2066	49.6408	42.6089	33.5381	39.9863	49.4438	46.6523	48.4706	44.9958
ENSG00000013288	MAN2B2	4.56498	4.086	4.81142	7.07596	6.68127	5.44392	0.600463	10.8521	10.5169	13.1578	16.491	15.2814	13.4335	13.2888	0.964083	9.88864	7.93267	7.01351	9.48039	8.5788	0.670582	10.7846	9.40511	8.04693	11.8252	8.85828	9.78403	0.677707	3.6288	3.7925	5.79511	5.64164	7.43627	11.2888	9.72189	10.6564	7.24517	1.06763	9.6487	6.17168	6.22813	15.104	15.9723	12.0226	10.8191	9.97141	11.2738	10.8013
ENSG00000013293	SLC7A14	0.005861	0	0.007096	0	0	0.0025914	0.00159887	0	0	0.012121	0	0	0	0.00202017	0.00202017	0	0	0	0	0	0	0.008577	0.004964	0	0	0.002002	0.0031086	0.0016416	0	0.007151	0	0	0	0.004715	0.004738	0	0.0020755	0.00104672	0	0.006371	0	0	0	0	0	0	0.003078	0.00104989
ENSG00000013297	CLDN11	9.14709	6.70921	9.15922	13.0491	14.5819	10.5293	1.43446	0.771973	0.452816	0.905478	1.05631	0.702172	0.538583	0.737889	0.0918162	0.308709	0.297956	0.55693	0.202312	0.341477	0.0756939	0.312045	1.48025	1.46327	0.221825	1.39442	0.97436	0.289514	5.5634	9.18915	14.0845	8.25114	18.7654	5.38444	5.14494	6.3307	9.08921	1.73523	1.35817	0.158703	0.501057	1.11462	0.434261	0.865257	0.044244	0.131564	0.273904	0.54242
ENSG00000013306	SLC25A39	122.721	188.002	152.23	134.048	134.078	146.216	11.4666	83.7056	64.8715	44.4906	34.3831	54.5944	61.798	57.3072	7.00333	54.9685	74.8908	75.8766	40.3498	61.5214	8.54396	47.1559	57.584	45.9224	46.223	54.7426	50.3256	2.43374	190.923	179.092	119.887	127.345	120.805	107.25	97.313	97.8839	130.063	12.63	70.1547	72.9411	83.5918	68.8554	74.076	93.6269	65.3119	57.0898	56.4138	71.3402
ENSG00000013364	MVP	102.303	83.4926	108.784	94.2624	76.2206	93.0125	5.95487	92.9406	81.8552	177.34	86.2168	138.287	84.4384	110.18	15.9549	134.335	167.063	175.295	128.333	151.257	11.6887	124.318	149.424	139.531	98.4076	85.6444	119.465	12.0643	134.039	95.8281	111.14	116.319	74.7584	129.563	112.528	100.074	109.281	6.74195	119.632	82.9221	79.8968	98.9276	110.541	133.546	94.8631	86.0588	106.068	101.384
ENSG00000013374	NUB1	9.18305	9.44706	12.163	11.5439	10.0193	10.4712	0.588431	15.1666	16.109	18.9796	23.2448	17.7262	22.0457	18.8787	1.31507	14.9056	16.7444	16.8978	16.4852	16.2582	0.458857	14.7423	14.5682	16.9162	20.2078	19.27	17.1409	1.14807	9.80227	11.2852	10.5459	9.24056	10.6372	9.37779	10.9938	9.34259	10.1532	0.286321	16.4214	14.0139	13.0569	16.8313	14.0936	13.0609	13.0554	16.8595	15.0443	14.7153
ENSG00000013375	PGM3	7.78375	6.7931	8.69511	9.66976	10.7544	8.73922	0.693865	7.32664	8.83208	12.8548	7.92238	6.35356	6.8327	8.35369	0.96684	9.73654	14.2642	10.9962	14.0124	12.2523	1.11998	19.7016	12.6607	15.6683	15.8511	14.3046	15.6372	1.16622	7.8509	9.3882	9.37505	5.38389	9.38386	10.25	10.4405	8.90089	8.87166	0.572447	9.13153	12.3478	14.8888	9.50466	8.61277	6.75451	9.52012	9.90442	11.2494	10.2127
ENSG00000013392	RWDD2A	0.610488	0.638502	0.925318	0.629247	0.761016	0.712914	0.0593539	0.894893	0.960111	1.42821	0.94222	0.901504	1.03439	1.02689	0.0828427	0.572869	0.836752	0.937603	0.775967	0.780798	0.0769071	1.52151	1.00553	0.852689	1.64442	1.22397	1.24962	0.149596	0.591533	0.723537	0.621905	0.475819	0.810299	0.785495	0.920263	0.69141	0.702533	0.0494051	0.520124	0.334093	0.352823	0.815019	0.62005	0.733301	0.375867	0.712727	0.583839	0.560871
ENSG00000013441	CLK1	6.25538	4.63962	6.00057	6.86052	5.70024	5.89127	0.366544	8.9926	10.2895	19.197	27.599	17.4338	20.6413	17.3589	2.82246	6.76721	10.4657	9.09593	7.75912	8.522	0.804608	22.1879	11.4246	14.9739	16.7498	13.0057	15.6684	1.86086	6.45761	5.93811	5.93448	4.02535	5.43964	10.8863	10.8511	10.7715	7.53802	0.997171	9.31462	10.4777	9.08941	24.1934	14.9121	13.458	8.88231	12.8823	16.9571	13.3519
ENSG00000013503	POLR3B	4.15977	3.37266	4.05197	3.55282	3.66362	3.76017	0.149551	5.15414	4.29035	6.03999	6.19593	3.73775	4.10148	4.91994	0.424318	4.00778	5.28084	5.18702	3.8778	4.58836	0.374154	5.95899	5.60941	7.38693	6.41128	5.42253	6.15783	0.350421	3.44254	3.88399	4.48455	4.17065	4.17707	5.15085	5.52518	5.88672	4.5902	0.300095	4.51261	4.45318	5.65172	4.89115	4.27576	3.47167	5.3479	5.74266	5.48055	4.86969
ENSG00000013523	ANGEL1	2.09426	3.98577	3.52062	2.50541	3.05358	3.03193	0.339525	4.95979	6.72955	7.05977	3.63564	2.59605	2.92802	4.65147	0.784014	2.93389	5.46754	5.51973	1.99762	3.9797	0.894786	4.61464	4.73359	5.25162	3.52071	3.90667	4.40545	0.308138	3.0526	3.27456	2.32648	1.82888	3.21697	2.96732	3.53223	3.06424	2.90791	0.196895	5.53295	4.86174	4.40723	4.84292	4.40835	3.18905	3.52209	3.77778	4.3091	4.3168
ENSG00000013561	RNF14	3.37998	4.46974	5.37265	4.53247	5.66425	4.68382	0.400279	4.63711	6.02956	12.7453	10.8048	9.57746	13.6561	9.57506	1.4739	5.51458	14.9258	15.2368	5.80406	10.3703	2.72128	9.88554	9.30437	13.3755	9.65518	6.94682	9.83349	1.0294	16.5928	10.1212	6.37553	6.28709	4.52618	8.89541	8.31607	8.49108	8.70068	1.29002	10.8171	8.38312	9.00862	9.97791	13.3371	11.0572	10.51	14.0449	9.87882	10.7794
ENSG00000013563	DNASE1L1	3.01091	5.15677	6.2325	5.58016	4.85406	4.96688	0.540947	6.96446	6.4045	9.17627	5.89506	6.71627	7.46268	7.10321	0.467033	5.51989	7.45745	8.33934	8.29702	7.40343	0.659867	7.04354	7.7934	6.07802	6.26846	6.87124	6.81093	0.3045	3.43128	5.67084	5.33393	2.74637	5.63315	5.71815	5.74261	3.99601	4.78404	0.426871	7.89917	10.2707	9.21969	11.3706	12.2486	8.65706	13.3207	11.7557	10.6868	10.6032
ENSG00000013573	DDX11	12.9976	19.4403	28.6855	35.017	37.3636	26.7008	4.62216	23.9224	15.6117	16.0984	5.82593	3.56206	11.3953	12.736	3.04641	14.3706	15.6231	15.4308	13.9173	14.8355	0.411692	16.8994	22.607	18.8066	13.7174	19.919	18.3899	1.48913	15.1572	19.2692	30.1917	9.60148	33.4171	10.9695	11.2792	13.5669	17.9315	3.22037	16.1047	18.1216	23.942	5.11059	3.94306	4.83704	5.80236	5.97897	5.83151	9.96354
ENSG00000013583	HEBP1	14.0253	11.2007	17.911	16.9547	15.2581	15.07	1.17732	12.0693	9.06851	17.4886	14.3736	22.9837	26.8758	17.1432	2.75421	8.93942	3.64344	4.81786	9.36316	6.69097	1.44315	9.51124	8.44227	7.91983	5.92308	9.17882	8.19505	0.63241	14.9371	17.4834	19.8765	11.8196	17.7657	16.8007	13.0466	17.1219	16.1064	0.940002	5.11108	4.56055	4.65714	10.565	9.89473	8.81924	8.40169	7.98849	7.28624	7.47602
ENSG00000013588	GPRC5A	1.26597	1.09348	1.50943	5.9	4.34614	2.823	0.972856	12.1113	12.6666	56.142	41.0064	31.5899	15.0472	28.0939	7.36957	11.6234	9.87136	10.8227	15.0724	11.8474	1.13304	73.5903	56.2684	59.0782	34.021	40.3848	52.6685	7.03699	1.26358	1.58271	18.1302	1.0836	5.23006	7.65503	7.67648	9.48999	6.51395	2.02426	11.2062	1.62209	4.03233	18.0567	9.45329	15.3879	3.88711	3.0687	7.24992	8.21825
ENSG00000013619	MAMLD1	0.007836	0	0	0	0.00539	0.0026452	0.00166538	0.006452	0	0.032966	0.024002	0	0	0.01057	0.00587121	0	0.005488	0	0	0.001372	0.001372	0	0.007196	0.010486	0	0	0.0035364	0.0022272	0	0	0	0	0	0	0	0	0	0	0.022807	0	0	0	0	0	0	0	0	0.00253411
ENSG00000013725	CD6	0.753778	0.049885	0.43767	0.320098	0.22562	0.35741	0.117661	0.183131	0.122464	0.340415	0.23511	0.352763	0.188675	0.237093	0.0376187	0.019684	0.126363	0	0	0.0365118	0.0303076	0.047776	0.094517	0.213844	0.054956	0.070247	0.096268	0.0304651	0.343303	0.645792	0.121773	0.419077	0.360465	0.211234	0.136582	0.114178	0.29405	0.0654489	0.233146	0.303316	0.314338	0.290196	0.300088	0.462097	0.094698	0.061344	0.14411	0.244815
ENSG00000013810	TACC3	57.8966	44.6978	56.86	54.2055	58.1689	54.3658	2.51642	44.4253	31.3106	15.9753	13.1085	10.4767	30.3609	24.2762	5.40537	33.1192	29.4566	31.0111	28.8058	30.5982	0.959255	33.4165	47.0837	43.3456	39.6403	47.0109	42.0994	2.56865	25.1633	36.2373	42.5489	28.4	42.144	17.674	20.1055	23.6509	29.4905	3.4275	15.6129	11.826	17.2038	5.15547	5.75136	10.5801	5.18986	5.471	6.33152	9.23577
ENSG00000014123	UFL1	3.07738	2.46279	3.19549	2.36731	2.76111	2.77282	0.16311	3.69385	4.02638	6.55539	5.12383	2.92123	2.87317	4.19897	0.579752	1.91529	4.65166	5.55487	3.10214	3.80599	0.808491	8.88707	4.26124	6.29841	7.42855	4.3877	6.25259	0.887942	2.19842	2.63085	2.50321	2.32102	3.15001	7.2069	7.86033	7.29671	4.39593	0.903393	3.26352	2.96277	3.07093	5.16575	3.82134	3.18773	3.00764	5.55272	4.74878	3.86457
ENSG00000014138	POLA2	9.49676	9.84832	11.7151	5.67066	11.2558	9.59732	1.066	10.4391	10.2702	3.3101	4.43762	4.23259	8.00593	6.78258	1.30498	9.74446	16.6986	17.2522	8.50922	13.0511	2.28248	5.74	9.74361	7.72766	11.4369	9.12326	8.75428	0.960495	5.73755	8.8474	7.61295	6.28338	7.29162	5.036	4.19284	3.67456	6.08454	0.627814	5.22578	7.03434	13.246	3.14601	3.31805	5.55174	3.92267	5.00389	3.438	5.54295
ENSG00000014164	ZC3H3	8.41175	7.05488	8.51095	9.87505	9.30658	8.63184	0.477005	8.85477	8.28636	7.62631	5.53465	5.35051	5.50851	6.86019	0.644528	9.93311	7.60558	8.37691	9.16683	8.77061	0.501721	7.62524	10.1099	7.69997	7.01565	8.95965	8.28209	0.55562	5.60274	8.86357	9.09805	8.26065	9.44496	6.0297	5.48704	5.83102	7.32721	0.614332	8.73241	6.98517	8.06383	8.57768	8.09676	5.68993	6.96464	6.54882	6.87843	7.39308
ENSG00000014216	CAPN1	99.9735	79.198	86.8815	139.844	130.145	107.208	11.9191	143.52	156.247	158.626	168.424	224.928	185.489	172.872	11.874	156.863	169.928	179.193	163.772	167.439	4.74039	141.509	162.131	134.19	112.355	148.067	139.651	8.22972	81.1401	142.831	143.224	99.8081	113.871	138.276	131.05	130.12	122.54	7.9315	105.539	78.7171	140.032	124.474	105.656	143.146	87.5315	81.3259	110.128	108.506
ENSG00000014257	ACP3	0.140721	0.286804	0.251143	0.201721	0.480882	0.272254	0.057645	2.26558	4.91418	3.00864	4.46666	8.07306	10.2055	5.48893	1.24954	1.04337	1.81353	1.52924	1.09558	1.37043	0.183501	1.73432	4.94761	5.48568	0.633108	0.377047	2.63555	1.08147	0.430844	0.402556	0.120946	0.209571	0.321671	0.349226	0.234337	0.315919	0.298134	0.0366707	1.12923	1.13824	0.840563	6.62043	1.79754	0.76279	1.3421	0.867704	2.00596	1.83384
ENSG00000014641	MDH1	118.951	142.124	130.714	73.5883	77.4381	108.563	13.9944	96.9537	101.06	54.6765	60.1087	57.3087	95.3772	77.5808	9.09971	35.023	55.1981	65.5871	51.6744	51.8706	6.34491	52.8991	51.5137	63.2464	68.4928	72.811	61.7926	4.20215	97.3016	92.4149	67.584	78.5035	69.268	73.9692	68.2876	77.7228	78.1314	3.95477	42.0794	42.4797	49.9781	37.8844	43.9567	40.7496	30.4281	42.2865	33.5688	40.379
ENSG00000014824	SLC30A9	5.40796	3.7603	6.48853	6.38687	5.11968	5.43267	0.496021	5.49405	5.39669	7.88376	9.213	6.88123	8.8187	7.28124	0.667436	2.83142	5.92556	5.91851	3.90227	4.64444	0.769327	7.47989	6.07847	7.94538	8.66124	7.20144	7.47328	0.42741	4.75649	6.37492	5.04309	5.35116	6.2562	10.0559	10.0855	10.1549	7.25977	0.85354	4.63612	4.30015	4.73789	7.13788	6.14489	4.97173	4.34734	6.58647	5.81644	5.40877
ENSG00000014914	MTMR11	0.589624	0.924422	1.60652	2.85949	3.44462	1.88493	0.550467	4.26981	4.25498	4.98928	5.98797	1.74063	4.00733	4.20833	0.574832	3.77223	2.72317	3.56671	4.96366	3.75644	0.461996	3.30396	3.79692	3.14415	3.69984	4.33007	3.65499	0.207613	1.17417	1.51954	4.10939	1.30264	2.98988	3.37671	3.27346	3.08263	2.60355	0.391961	3.96973	3.63448	2.97417	2.42942	2.82032	1.93412	3.37066	3.97813	4.67741	3.30983
ENSG00000014919	COX15	6.55029	7.88496	7.68174	5.73159	5.15177	6.60007	0.532695	6.23192	6.36064	6.13412	5.59193	4.90234	7.31919	6.09002	0.329892	3.17549	4.94015	5.66055	3.55085	4.33176	0.58328	5.21615	5.21473	5.78698	5.74576	4.61795	5.31631	0.213778	6.13781	7.01629	5.84201	6.00168	6.69744	4.54856	5.43218	5.38957	5.88319	0.275675	4.09004	4.32726	4.99564	3.62895	3.84888	4.1199	3.80449	3.3927	4.18821	4.04401
ENSG00000015133	CCDC88C	10.7868	12.7691	11.4128	7.81099	8.48719	10.2534	0.9231	17.6105	16.1707	8.82018	6.45181	4.92672	6.88533	10.1442	2.2007	3.39261	6.39912	6.53878	4.34626	5.16919	0.775776	4.95259	7.79294	6.85949	4.19375	7.78198	6.31615	0.741238	6.00061	9.45738	6.88279	9.19277	10.4932	6.08542	5.61052	5.90556	7.45353	0.686364	5.9367	1.84434	4.76352	3.74613	1.9466	2.65028	1.35782	1.75103	2.38264	2.93101
ENSG00000015153	YAF2	1.22848	1.09574	0.873236	0.916157	1.1538	1.05348	0.0684904	1.29384	1.30231	2.25224	2.36182	2.57253	2.61482	2.06626	0.248959	2.18105	2.47583	1.8319	1.79143	2.07005	0.161071	2.25012	2.23259	2.76068	3.04058	1.36963	2.33072	0.285358	1.39141	0.939039	0.762892	1.17562	0.704051	1.1509	1.18886	1.39668	1.08868	0.0930097	1.90438	1.14541	1.07433	2.35613	2.4308	1.92701	1.70609	1.24516	2.03892	1.75869
ENSG00000015171	ZMYND11	3.33277	0.563641	2.49029	2.36185	2.66325	2.28236	0.461085	9.58393	3.74133	5.98727	8.42839	4.52572	4.54758	6.1357	0.966367	1.08371	2.77961	4.09516	2.44868	2.60179	0.618453	6.89245	4.55344	3.95574	4.23684	5.25356	4.9784	0.525149	1.56864	2.7257	3.65103	3.29936	3.08132	4.30571	4.21573	5.79523	3.58034	0.442112	2.01589	0.931912	2.08465	3.47826	2.26215	1.80638	1.78327	2.08231	2.85387	2.1443
ENSG00000015285	WAS	0.407869	0.160453	0.127209	0.692376	0.767654	0.431112	0.131847	0.073314	0.086137	0.089988	0	0.120828	0	0.0617112	0.0205282	0.061349	0	0.185052	0.009924	0.0640812	0.0425057	0.067762	0.085851	0.036695	0.109422	0.588571	0.17766	0.103412	0.174697	0.271034	0.496335	0.318822	0.72472	0.291485	0.16119	0.232325	0.333826	0.0668949	0.082631	0.253987	0.327628	0.06656	0.053022	0	0.077342	0.106568	0.155796	0.124837
ENSG00000015413	DPEP1	0.020012	0.258587	0.053214	0	0	0.0663626	0.0490303	0	0.015553	0.017743	0	0.015231	0	0.00808783	0.00363417	0	0.156312	0.026963	0	0.0458188	0.0373754	0.011327	0.024166	0	0	0	0.0070986	0.00479763	0	0.034017	0	0	0	0	0	0	0.00425212	0.00425212	0.419251	2.20899	0.439427	0	0	0.021244	0	0	0.038902	0.347535
ENSG00000015475	BID	8.38565	3.35677	5.24862	2.47324	2.8551	4.46388	1.09024	14.9961	10.5125	8.5874	8.0666	10.7594	6.9396	9.97694	1.16757	7.65402	11.2473	14.6234	7.95412	10.3697	1.63489	9.01779	10.0563	8.27224	5.68533	7.25816	8.05797	0.749325	4.6297	3.26921	3.41053	8.50039	2.17131	4.02717	4.41257	4.44602	4.35836	0.657622	3.95432	1.33789	2.18563	4.46048	1.86304	5.83017	2.65828	1.27405	2.53989	2.90042
ENSG00000015479	MATR3	18.0417	18.3838	8.93585	9.42806	10.3925	13.0364	2.12688	18.9403	13.4105	25.5159	26.3566	12.9827	27.8572	20.8439	2.72079	11.0198	24.8779	18.0469	15.3193	17.316	2.9061	15.8664	20.7894	28.251	29.7567	27.3441	24.4015	2.62727	12.0821	13.0188	5.90748	9.45717	6.88957	19.0637	17.6004	18.8809	12.8625	1.85839	16.6451	14.2563	15.0674	23.043	19.0963	14.6152	16.661	23.9618	21.1087	18.2728
ENSG00000015520	NPC1L1	0.007405	0	0.019526	0	0.002994	0.005985	0.00364665	0.004868	0	0.032973	0	0.008175	0	0.00766933	0.00524352	0	0	0.015932	0	0.003983	0.003983	0	0.019657	0	0	0	0.0039314	0.0039314	0.035486	0.00869	0.014354	0	0	0.005018	0.007587	0	0.00889187	0.00420677	0.04236	0.026763	0.04762	0.024422	0.045063	0	0.008329	0	0	0.0216174
ENSG00000015532	XYLT2	10.7244	9.42472	8.67118	14.2054	13.5434	11.3138	1.10073	21.2659	22.7468	17.8417	16.7925	22.1298	18.0405	19.8029	1.0366	9.1272	10.4394	12.0401	11.7392	10.8365	0.667271	10.1016	13.1772	10.6369	13.3727	18.8941	13.2365	1.5591	8.72776	9.40691	15.7918	11.5543	13.9629	11.7583	13.1314	13.6335	12.2459	0.838623	13.8606	11.6773	12.2855	12.7867	14.0872	14.2378	7.03972	6.05818	7.54097	11.0638
ENSG00000015568	RGPD5	0.922448	1.01978	1.32754	1.17147	1.17602	1.12345	0.0699538	1.39393	1.78097	2.8689	2.06835	1.7326	1.90186	1.95777	0.203746	0.782181	0.935724	0.892202	0.900789	0.877724	0.033209	3.07075	1.63843	2.53135	2.5568	1.91088	2.34164	0.254356	1.05496	1.13971	1.24619	0.696058	1.31335	1.74614	1.94589	2.18253	1.4156	0.176358	0.831987	0.713108	0.631513	2.05471	1.92322	1.12895	0.867062	1.14635	1.55326	1.20557
ENSG00000015592	STMN4	0	0	0.060215	0	0	0.012043	0.012043	0.007219	0	0	0	0	0	0.00120317	0.00120317	0	0	0	0	0	0	0	0	0.019194	0	0	0.0038388	0.0038388	0	0	0.008751	0	0	0	0	0	0.00109388	0.00109387	0	0	0	0	0	0	0	0	0	0
ENSG00000015676	NUDCD3	6.74487	7.41594	8.48598	8.49683	8.67838	7.9644	0.377713	8.39063	8.47719	11.8768	8.33838	10.7742	13.2954	10.1921	0.864673	6.28096	8.7461	9.49451	6.60409	7.78141	0.790715	7.44033	8.31055	8.63926	7.75028	7.82669	7.99342	0.213366	9.73386	8.9477	9.01675	6.77973	7.71283	7.48922	7.16906	7.87611	8.09066	0.363776	10.0169	8.57773	8.826	7.33623	9.1264	9.63492	5.7733	6.14836	6.64434	8.00935
ENSG00000016082	ISL1	0.084868	0.356522	0.115019	0.040324	0.043399	0.128026	0.0587774	0	0.026517	0	0	0.007382	0	0.00564983	0.00434404	0.011922	0.063695	0.057477	0	0.0332735	0.016006	0.019225	0.040752	0.017004	0.07896	0	0.0311882	0.0135842	0.09709	0.105424	0.105321	0.029616	0.027609	0.144157	0.190824	0.098494	0.0998169	0.019115	0.126103	0.093293	0.031854	0	0.049063	0	0.187024	0.062043	0.029386	0.0643073
ENSG00000016391	CHDH	0.439264	0.126341	0.368065	0.278149	0.310615	0.304487	0.0522849	0.629018	0.482201	0.370579	0.364224	0.299013	0.269446	0.402413	0.0543322	0.245272	0.611056	0.62383	0.129991	0.402537	0.126315	0.226602	0.400027	0.335802	0.344075	0.219086	0.305118	0.0353788	0.300519	0.403525	0.26603	0.26358	0.370007	0.180178	0.24664	0.193731	0.278026	0.0276244	0.293507	0.178239	0.349075	0.108567	0.11956	0.105276	0.265332	0.227121	0.278532	0.213912
ENSG00000016402	IL20RA	0	0.078595	0.018621	0.021309	0.039321	0.0315692	0.0133061	0.191052	0.402194	0.090054	0.11598	0.081122	0.638313	0.253119	0.091183	0.175805	0.685437	0.768234	0.118225	0.436925	0.168641	0.008311	0.01102	0	0.049452	0.015889	0.0169344	0.0085282	0.057471	0.04786	0.026849	0.024922	0.048008	0.053314	0	0.056175	0.0393249	0.00715478	0.774413	1.52383	0.989682	0.988615	0.607792	0.399861	1.40728	3.21236	1.47853	1.26471
ENSG00000016490	CLCA1	0	0	0	0	0	0	0	0	0	0	0	0	0	0	0	0	0	0	0	0	0	0	0	0	0	0	0	0	0	0	0	0	0	0	0	0	0	0	0	0.049282	0.011169	0	0	0	0	0	0	0.00671678
ENSG00000016602	CLCA4	0	0	0	0	0	0	0	0	0	0	0	0	0	0	0	0	0	0	0	0	0	0	0.008346	0	0	0	0.0016692	0.0016692	0	0	0	0	0	0	0	0	0	0	0	0	0	0	0	0	0	0	0	0
ENSG00000016864	GLT8D1	9.41147	12.311	13.4071	11.5567	11.8612	11.7095	0.654633	13.1986	14.5079	23.7437	21.3951	20.5955	19.5391	18.83	1.68065	9.32724	13.3201	13.538	11.3611	11.8866	0.983558	18.3884	16.1439	20.2008	21.5093	20.1521	19.2789	0.927592	10.7427	12.4691	12.8633	10.3952	11.4334	11.608	13.0213	12.9714	11.9381	0.367239	12.4773	14.6504	12.0382	18.4347	19.2572	13.377	17.0325	18.3835	14.8068	15.6064
ENSG00000017260	ATP2C1	9.63701	9.12852	12.4994	9.42935	10.078	10.1545	0.606246	13.7803	11.3926	20.4847	12.5923	9.17133	11.9469	13.228	1.57941	5.79317	12.3123	10.1666	7.40052	8.91814	1.44762	14.5516	14.7486	19.5965	14.7758	12.043	15.1431	1.22646	10.2992	11.184	10.1006	9.45385	10.4469	15.6199	15.0416	17.2478	12.4242	1.07335	9.9599	11.0222	11.4351	14.9441	15.4324	11.077	11.4762	15.1333	11.6013	12.4535
ENSG00000017427	IGF1	0	0	0	0	0	0	0	0	0	0	0	0.000102	0	1.7e-05	1.7e-05	0	0	0	0	0	0	6.8e-05	0	0	0	0	1.36e-05	1.36e-05	0	0.000116	0	0	0	0	0	0	1.45e-05	1.45e-05	0	0	0	0	0	0	0	0	0	0
ENSG00000017483	SLC38A5	0	0	0.033552	0.060617	0.023622	0.0235582	0.0113649	0.01891	0.013677	0	0	0	0.042873	0.0125767	0.00691305	0	0	0	0	0	0	0.116542	0.026136	0.038026	0	0	0.0361408	0.0214247	0	0.039117	0.020764	0	0	0	0	0	0.00748513	0.00519798	0	0.044411	0	0	0	0	0	0	0.043109	0.00972444
ENSG00000017797	RALBP1	145.679	77.1015	155.936	67.6532	46.9366	98.6612	21.9007	52.6668	34.484	61.9506	56.9967	51.3537	37.6837	49.1892	4.43173	40.0323	71.1389	72.2957	39.1201	55.6468	9.28319	56.2333	69.1789	74.8356	74.4068	39.9076	62.9124	6.66102	104.593	86.1577	50.7493	88.4601	55.653	88.7221	91.9687	75.6272	80.2414	6.54745	76.9875	128.071	70.5091	39.654	38.6825	37.9612	42.895	46.7979	41.6703	58.1365
ENSG00000018189	RUFY3	5.49313	7.12229	5.75038	7.23288	5.91244	6.30222	0.363987	12.4989	11.7394	14.6136	12.8741	9.49324	9.3362	11.7592	0.835534	4.37043	10.4144	9.63256	6.48796	7.72634	1.40401	4.66179	10.2296	11.0756	10.265	8.63716	8.97382	1.14822	7.92547	6.26923	6.64785	6.17532	7.10894	10.7525	11.4627	10.718	8.38251	0.787592	9.07997	5.38973	6.71199	6.94026	5.69662	7.4771	4.52031	4.74215	7.27764	6.4262
ENSG00000018236	CNTN1	0.003725	0.02955	0.031905	0	0.004354	0.0139068	0.00691726	0.004336	0	0	0.006397	0	0	0.00178883	0.00116222	0	0	0.004834	0	0.0012085	0.0012085	0.002034	0.003447	0	0	0	0.0010962	0.000707485	0.042831	0.088558	0.005338	0.007382	0.00651	0.035953	0.022748	0.010223	0.0274429	0.0100819	0.010513	0	0	0	0.00283	0	0.008936	0	0	0.00247544
ENSG00000018280	SLC11A1	0.930493	0.689913	1.21394	0.635783	0.294654	0.752956	0.153585	0.197987	0.189505	0.080796	0.064425	0.027702	0.124705	0.114187	0.0282115	1.24084	1.21626	0.859349	1.5676	1.22101	0.144723	0.219741	0.296511	0.511587	0.207151	0.257158	0.29843	0.0555278	1.95265	1.20329	0.281323	0.821422	0.440314	0.352775	0.229985	0.160788	0.680319	0.219945	0.304656	1.17815	0.69342	0.274071	0.485595	0.876812	0.321619	0.315059	0.396867	0.538473
ENSG00000018408	WWTR1	3.7163	3.84884	3.23236	7.19914	6.72557	4.94444	0.833547	3.28057	3.83134	3.52389	7.39919	5.91461	5.09923	4.84147	0.657084	7.03677	2.07593	2.03974	8.51183	4.91607	1.67746	3.93505	3.11152	3.5006	6.89629	6.37716	4.76412	0.779839	6.10416	4.59512	6.28638	4.47451	7.64992	6.67424	8.82724	8.92943	6.69262	0.602192	7.69635	9.27502	7.68287	11.3545	12.4527	8.26743	12.9445	14.194	10.0765	10.4382
ENSG00000018510	AGPS	7.18915	6.00547	6.38584	3.72608	3.63929	5.38917	0.722532	4.24388	4.37635	6.09535	4.01	2.53915	2.85528	4.02	0.517487	1.58621	3.95142	4.22961	2.068	2.95881	0.663184	7.85588	4.3125	6.56686	5.2876	4.26954	5.65848	0.690366	3.83835	4.87822	3.37245	4.48808	4.1623	3.96216	4.45675	5.15716	4.28943	0.204183	2.8468	2.66075	3.71635	2.77309	2.64513	1.86971	1.79674	2.47397	2.27838	2.56233
ENSG00000018607	ZNF806	0	0	0.017749	0	0	0.0035498	0.0035498	0.005885	0	0.010926	0	0	0	0.00280183	0.00188776	0	0	0	0	0	0	0	0	0.046269	0	0	0.0092538	0.0092538	0	0.039759	0	0	0	0	0	0	0.00496988	0.00496988	0	0	0	0	0	0	0	0	0	0
ENSG00000018610	STEEP1	14.4861	17.4179	18.6316	12.1688	10.9918	14.7393	1.46697	12.8967	11.9864	17.3309	15.8263	17.9886	21.4332	16.2437	1.42196	13.2916	13.2009	14.9423	10.8655	13.0751	0.838213	14.0121	14.7139	15.533	12.9339	11.1608	13.6707	0.758801	24.2288	19.1366	12.855	13.8938	11.1302	17.0654	14.1667	13.7443	15.7776	1.49273	13.6041	12.5305	11.662	13.6099	18.8827	18.9886	18.4582	17.0387	20.9593	16.1927
ENSG00000018625	ATP1A2	0	0	0	0.009562	0	0.0019124	0.0019124	0	0	0.004326	0	0	0.010936	0.00254367	0.00182107	0	0	0	0	0	0	0	0	0	0	0	0	0	0.004554	0	0.0048	0	0	0	0	0.014586	0.0029925	0.00181703	0.013881	0	0.015707	0	0	0.017198	0	0.007145	0	0.00599233
ENSG00000018699	TTC27	12.1333	11.0262	13.0087	6.26414	7.32491	9.95147	1.33712	10.4577	11.5094	7.12176	5.76381	5.65506	6.7319	7.87328	1.01881	2.67407	6.45445	6.77865	3.74458	4.91294	1.00973	7.16944	6.5464	8.77003	8.63902	6.75108	7.57519	0.472313	7.4998	8.47323	6.74966	8.17619	6.92471	7.22309	7.67592	8.46722	7.64873	0.237718	4.98587	5.15728	5.60524	4.53233	4.6184	4.39787	3.69937	4.45991	4.04168	4.61088
ENSG00000018869	ZNF582	0.262812	0.513362	0.313773	0	0.08585	0.235159	0.0899819	0.164129	1.3804	0.501364	0	0.259024	0.024628	0.388258	0.2119	0	0.158303	0.301736	0	0.11501	0.0725692	0.18318	0.259994	0.357082	0.102216	0	0.180494	0.0617318	0.281885	0.156218	0.040084	0.160216	0.036929	0.056899	0.268981	0.113128	0.139293	0.0342444	0.067349	0.086633	0.048964	0.059957	0.022216	0.059307	0	0.133804	0.03424	0.0569411
ENSG00000019102	VSIG2	0	0	0	0	0	0	0	0.029034	0.123531	0.206611	0	0.039658	0	0.0664723	0.0335918	0	0.215546	0	0	0.0538865	0.0538865	0.022896	0.026528	0.073257	0.030545	0	0.0306452	0.0118994	0	0.004701	0	0	0	0	0.041056	0	0.00571963	0.00508145	0	0.049306	0.136515	0.064656	0.467161	0.349785	0.107006	0.091795	0.082337	0.14984
ENSG00000019144	PHLDB1	8.22816	7.09359	7.63158	9.91643	10.3738	8.64871	0.640814	8.31585	9.79371	14.2448	6.42638	7.28231	5.92627	8.66489	1.25105	6.68316	11.3664	11.3207	5.14916	8.62985	1.59776	8.14568	9.37757	9.71564	6.73106	6.92563	8.17912	0.610999	7.35508	10.8448	10.0947	7.65718	10.3247	7.71277	6.14218	7.84024	8.49645	0.597703	8.85487	3.69868	8.37507	6.38224	7.27311	6.54652	3.16305	3.69931	6.7485	6.08237
ENSG00000019169	MARCO	0.892937	0.369495	0.285306	0.220393	0.049313	0.363489	0.142416	1.76423	2.56634	1.59151	0	0	0	0.987013	0.461387	0	0.165326	0.421271	0	0.146649	0.0994895	0.026708	0	0	0	0.019851	0.0093118	0.00580444	0	0.23844	0	0.20046	0	0.257961	0	0	0.0871076	0.0428619	0.216884	0.014065	0.337533	0	0.021463	0	0	0.052303	0.0212	0.0737164
ENSG00000019186	CYP24A1	0	0	0	0	0	0	0	0	0	0	0	0	0	0	0	0	0	0	0	0	0	0	0.031177	0	0.048309	0.021374	0.020172	0.00929533	0.032332	0.036449	0.029826	0	0	0	0.064925	0	0.0204415	0.00859391	0.011991	0.019644	0	0.029862	0.085458	0.0781	0.012883	0	0.022669	0.0289563
ENSG00000019485	PRDM11	0	0	0.019411	0.013951	0.039302	0.0145328	0.00728029	0.207951	0.106882	0.337067	0.051593	0.089932	0.182066	0.162582	0.0422619	0.064804	0.272561	0.316622	0.009485	0.165868	0.0757076	0.136943	0.176383	0.085955	0.003346	0.097512	0.100028	0.0289349	0.115205	0.103969	0.045428	0.177655	0.003335	0.00838	0.053302	0.030409	0.0672104	0.0213039	0.519887	0.234976	0.245522	0.056622	0.049355	0.037456	0	0.010343	0.04329	0.13305
ENSG00000019505	SYT13	0.008539	0.007126	0.028682	0	0	0.0088694	0.00525842	0.011389	0	0.030921	0	0.004324	0	0.00777233	0.00497346	0	0.010243	0	0	0.00256075	0.00256075	0	0	0	0	0	0	0	0.025122	0.096571	0	0.075115	0	0	0	0	0.024601	0.0138601	0	0	0	0	0	0	0	0	0	0
ENSG00000019549	SNAI2	0.060575	0.018566	0.257628	0.043921	0.046834	0.0855048	0.0435622	1.01096	0.788279	5.32639	3.48725	1.88454	1.24312	2.29009	0.725823	0.023877	0.036975	0.035479	0	0.0240827	0.00854452	0.597961	1.18926	1.08038	0.190016	0	0.611523	0.235098	0.121515	0.167783	0.426493	0.056009	0	0.608918	0.653666	0.675796	0.338772	0.100408	0.466306	0.086554	0.125725	1.24032	0.352266	0.695285	0.116825	0.207529	0.478843	0.418851
ENSG00000019582	CD74	13.1804	13.985	13.9039	13.1713	13.4843	13.545	0.173015	2.64991	1.52181	4.67212	2.89765	4.58481	1.3718	2.94968	0.584851	5.5026	2.73823	1.91504	2.51019	3.16652	0.797794	2.2725	4.95332	3.04356	3.53658	3.17797	3.39678	0.440398	36.8743	23.7742	11.9875	29.2346	13.7743	13.2377	28.9372	19.1065	22.1158	3.21218	5.5186	2.77274	3.6131	3.39628	2.158	2.85777	2.5689	1.22643	2.65385	2.97396
ENSG00000019991	HGF	0	0	0	0	0	0	0	0	0	0	0	0	0	0	0	0	0	0	0	0	0	0	0	0	0	0	0	0	0	0	0	0	0	0.005861	0	0	0.000732625	0.000732625	0	0	0	0	0	0.007902	0	0	0	0.000878
ENSG00000019995	ZRANB1	1.88536	1.8576	2.74723	2.19742	2.50287	2.2381	0.173231	2.76884	3.06277	5.32083	4.8227	4.18304	4.43731	4.09925	0.407481	3.62464	3.9532	3.73442	3.73761	3.76247	0.0687876	4.03463	3.06753	4.03111	4.15904	2.81193	3.62085	0.28193	3.41756	2.71807	2.36948	1.88834	2.45831	2.73021	3.31749	3.22338	2.76536	0.187256	3.33762	4.56859	2.89747	4.57824	5.07577	3.85891	4.7031	3.79395	5.02684	4.2045
ENSG00000020129	NCDN	7.87458	10.1084	10.4392	10.1004	11.0823	9.92098	0.54186	11.837	8.93596	10.4447	6.61595	7.62565	6.58339	8.67377	0.873953	8.42116	9.62084	10.1786	5.8317	8.51309	0.96607	8.5122	10.0747	7.69978	5.04181	6.67008	7.59971	0.847794	9.64223	12.7949	13.5308	8.81591	13.13	14.9994	12.9405	10.9197	12.0967	0.743095	9.82921	6.1319	8.69364	7.32098	7.23303	7.11005	7.36193	6.39668	7.46078	7.50424
ENSG00000020181	ADGRA2	1.45531	1.16419	1.73444	2.45984	2.99371	1.9615	0.335953	1.26107	1.94559	0.153599	0.134773	0.105905	0.103205	0.617357	0.324164	0.15488	0.053116	0.027061	0.151006	0.0965157	0.033019	0.18051	0.265142	0.212985	0.095938	0.3559	0.222095	0.0432924	1.73622	1.25797	1.67556	1.89427	2.8595	0.711075	0.803585	0.717497	1.45696	0.262331	0.644709	0.95911	0.342065	0.104454	0.2155	0.092123	0.092049	0.083778	0.120254	0.294894
ENSG00000020219	CCT8L1P	0	0	0	0	0.017421	0.0034842	0.0034842	0	0	0	0	0	0.027362	0.00456033	0.00456033	0	0	0	0	0	0	0	0	0	0	0	0	0	0	0	0	0	0	0	0	0	0	0	0	0	0.032219	0	0	0	0	0	0	0.00357989
ENSG00000020256	ZFP64	9.12927	6.73777	9.11036	7.754	8.28758	8.2038	0.449273	9.52636	7.2409	7.05488	5.55527	5.99261	4.5827	6.65879	0.699772	4.71253	5.46792	5.57707	3.6674	4.85623	0.440429	7.43279	8.70397	8.11879	8.25971	7.22028	7.94711	0.273207	5.32772	7.9551	6.74547	8.05121	7.46526	6.07115	6.90019	8.23361	7.09371	0.363988	6.65138	7.97199	6.76673	4.26467	3.07271	3.19498	3.16443	3.09895	3.04082	4.58074
ENSG00000020426	MNAT1	5.65128	7.41445	7.02172	5.15325	4.7005	5.98824	0.527787	4.35542	5.51326	5.33172	5.48081	4.05373	5.75528	5.0817	0.285538	1.7125	4.09648	4.12364	2.20781	3.03511	0.628828	4.5459	4.45305	5.18536	6.9862	4.87083	5.20827	0.462845	7.12557	6.38364	4.78444	4.4255	4.58926	6.41357	6.14094	6.2253	5.76103	0.357213	4.64865	3.19848	3.09163	3.18743	3.38168	4.1911	2.01685	2.91037	2.77625	3.26694
ENSG00000020577	SAMD4A	3.7596	6.90057	7.05287	4.88819	5.49189	5.61862	0.620725	7.9702	13.8774	16.6763	14.1232	13.4844	5.07459	11.8677	1.79071	1.04712	3.18415	3.28102	0.526983	2.00982	0.714178	14.2576	10.7517	10.8183	6.52084	3.31785	9.13326	1.90213	7.22248	5.96188	5.63781	3.84818	5.10628	8.40101	11.6516	11.8154	7.45557	1.04907	6.87261	2.33663	3.37715	10.95	5.81193	7.21512	3.56863	4.99634	6.42585	5.72825
ENSG00000020633	RUNX3	0.6541	0.612099	0.821777	1.13332	1.09144	0.862549	0.108063	0.149066	0.125957	0.058045	0	0	0.099326	0.0720657	0.0259229	0.129994	0.160276	0.130491	0.082043	0.125701	0.0161834	0.225517	0.39956	0.181134	0.028243	0.28156	0.223203	0.0609475	0.589343	0.947164	0.799295	0.826084	0.923811	0.024914	0.166873	0.101128	0.547326	0.137667	0.069445	0.111061	0.075551	0.005468	0.048005	0	0.020538	0.036768	0.039752	0.0451764
ENSG00000020922	MRE11	4.5944	1.44013	5.48942	2.73027	3.01107	3.45306	0.714811	6.99031	3.76936	4.94425	3.43645	3.11803	5.17724	4.57261	0.588808	1.92928	4.72631	3.88757	2.20472	3.18697	0.671255	4.13482	3.55266	5.62143	6.8211	3.85051	4.7961	0.618844	1.81747	3.2376	2.76269	2.48492	3.3755	2.92348	3.6353	3.52899	2.97074	0.215469	2.4163	2.76515	4.12647	2.79905	2.43217	2.22022	1.66976	3.39	2.94917	2.75203
ENSG00000021300	PLEKHB1	1.3883	2.17433	2.1624	2.71434	2.19558	2.12699	0.211996	0.710435	0.893631	0.223896	1.00255	0.400044	0.461714	0.615378	0.123774	0.500367	0.419844	0.581829	0.486393	0.497108	0.0332576	0.246997	0.537969	0.196508	0.494862	1.64608	0.624483	0.26397	1.83534	4.55996	1.99416	1.23949	2.37967	2.27182	2.58454	3.25615	2.51514	0.35791	0.58183	0.121044	0.61264	0.387353	0.161038	0.12614	0.127996	0.024433	0.3351	0.275286
ENSG00000021355	SERPINB1	8.82262	8.92639	5.94078	8.21644	6.93135	7.76752	0.578529	6.89194	13.6623	16.8757	20.2661	15.8949	15.2088	14.8	1.82011	11.3728	18.5196	18.9695	16.3148	16.2942	1.73997	15.2895	13.5435	18.2615	26.616	16.2756	17.9972	2.28565	10.8064	8.6738	9.5509	9.93843	8.00185	11.181	11.4711	10.567	10.0238	0.432667	13.2466	15.5516	16.4807	22.2914	18.0215	18.2011	22.1715	27.3116	18.945	19.1356
ENSG00000021461	CYP3A43	0	0	0	0	0	0	0	0	0	0.014532	0	0	0	0.002422	0.002422	0	0	0	0	0	0	0	0	0	0	0	0	0	0	0	0	0	0	0	0	0	0	0	0	0	0	0	0	0	0	0	0	0
ENSG00000021488	SLC7A9	0.109413	0	0	0.05427	0	0.0327366	0.0218609	0.123175	0.028524	0.192328	0.081106	0.057848	0.042938	0.0876532	0.0249303	0.011707	0.177	0.091444	0	0.0700377	0.0410355	0.058252	0.173053	0.063781	0.100291	0.026408	0.084357	0.0250837	0.04689	0.049023	0.043141	0	0	0.137924	0.079483	0	0.0445576	0.0168611	0.131308	0.052275	0.170501	0.090233	0.151333	0	0.203163	0.21136	0.085739	0.121768
ENSG00000021574	SPAST	2.81806	2.29229	3.4663	1.99373	1.9176	2.4976	0.289266	3.38277	3.39377	3.24048	2.80467	2.51187	3.65531	3.16481	0.173425	1.69585	2.30515	2.02172	2.6296	2.16308	0.199189	4.44152	2.71525	4.13199	3.74887	2.8959	3.58671	0.338452	1.96187	1.73617	1.26663	1.25603	2.18892	2.37789	2.64696	2.20786	1.95529	0.178618	1.88605	1.90481	1.99274	2.46606	2.48926	2.12296	2.1211	2.66188	2.75898	2.26709
ENSG00000021645	NRXN3	0.334168	0.446873	0.570731	0.889031	0.448671	0.537895	0.0954268	0.030228	0.160509	0.067322	0.095542	0.246845	0.117543	0.119665	0.0311813	1.19195	0.889714	0.584283	1.52265	1.04715	0.201265	0.022141	0.200647	0.19588	0.118228	0.103478	0.128075	0.0330062	0.421983	0.783881	0.400148	0.169031	0.496574	0.172076	0.129617	0.052567	0.328235	0.0860943	0.194806	0.124049	0.049218	0.562421	0.607896	0.274958	1.11411	0.941304	1.08094	0.549967
ENSG00000021762	OSBPL5	2.21645	1.83802	1.50171	2.16542	2.39625	2.02357	0.158584	1.9765	3.47477	2.25964	2.05639	2.81244	1.86248	2.40704	0.253705	0.545473	2.04559	2.41446	0.943849	1.48734	0.442879	2.91009	2.4529	0.825741	1.53211	1.16605	1.77738	0.392355	3.60519	5.72301	2.16058	7.47237	2.27648	1.95824	2.07265	2.18958	3.43226	0.733369	3.52521	0.824274	1.76301	1.0477	0.750776	1.20768	0.550764	0.672448	0.853098	1.24388
ENSG00000021776	AQR	3.92976	3.00272	4.11554	4.0859	4.09556	3.8459	0.213379	3.93095	4.27924	4.22982	5.20303	2.11537	2.51544	3.71231	0.477562	2.44224	3.18036	3.1404	2.52323	2.82156	0.196487	3.96826	3.56148	4.99521	4.8216	4.41663	4.35264	0.265574	2.3273	3.41865	4.09305	3.23785	4.85881	4.90364	5.75147	5.73084	4.2902	0.436489	2.94852	2.75828	3.24868	3.27757	2.0765	1.79502	2.5901	3.59838	2.94364	2.80408
ENSG00000021826	CPS1	0.071045	0.013532	0.115224	0.070828	0.030768	0.0602794	0.0177515	0.027679	0.019473	0.03175	0.007368	0.00218	0.016844	0.017549	0.00464881	1.79136	0.468562	0.291428	1.07435	0.906424	0.33927	0.310249	0.186749	0.104996	1.07393	0.129958	0.361177	0.181677	0.100634	0.052152	0.045903	0.113399	0.051051	0.170579	0.06206	0.081103	0.0846101	0.0150446	0.056847	0.162923	0.018493	0.121923	0.074985	0.333306	0.242896	0.080053	0.139269	0.136744
ENSG00000021852	C8B	0	0	0	0	0	0	0	0	0	0	0	0	0	0	0	0	0	0	0	0	0	0	0	0	0	0	0	0	0	0	0	0	0	0	0	0	0	0	0	0	0	0	0	0.017746	0	0	0	0.00197178
ENSG00000022267	FHL1	14.0339	9.60452	20.2204	18.7221	19.431	16.4024	2.01186	3.82574	2.70563	2.85876	8.38169	3.86076	2.81765	4.07504	0.886773	2.00621	3.8748	3.41679	4.04725	3.33626	0.462877	1.91743	3.44436	1.96026	5.18278	8.43439	4.18785	1.21846	12.6638	20.6876	15.0847	15.5703	16.7022	11.2225	16.5008	16.0886	15.5651	1.00169	1.9165	0.98259	1.04489	1.86684	0.997114	3.06431	0.606347	0.468797	1.35	1.36638
ENSG00000022277	RTF2	40.7671	45.5272	55.9814	36.7949	36.1904	43.0522	3.63833	34.926	30.8345	39.8629	34.2738	32.3452	31.6046	33.9745	1.33914	35.7069	38.2071	40.3783	26.8678	35.29	2.96519	35.502	35.7082	37.2275	29.9023	30.8811	33.8442	1.44892	42.8228	44.747	39.2316	40.1957	34.9546	46.1149	53.1437	51.4919	44.0878	2.17585	28.2868	28.8075	30.6002	29.1696	24.1732	27.4104	28.5887	32.8355	27.583	28.6061
ENSG00000022355	GABRA1	0	0	0	0	0	0	0	0	0	0	0	0	0	0	0	0	0	0	0	0	0	0	0	0	0	0	0	0	0	0	0	0	0	0	0	0	0	0	0	0	0	0	0	0	0	0	0	0
ENSG00000022556	NLRP2	266.055	254.905	249.108	255.438	303.666	265.834	9.84526	307.023	561.328	165.629	249.228	237.563	299.582	303.392	55.6191	295.54	219.779	233.926	224.06	243.326	17.6548	644.954	407.968	417.194	461.094	379.409	462.124	47.5505	148.736	173.032	200.07	199.481	328.237	203.662	181.856	206.453	205.191	18.8835	147.994	86.559	103.611	166.97	144.237	150.427	119.829	121.762	159.504	133.433
ENSG00000022567	SLC45A4	5.44147	4.40404	5.39304	6.90964	6.39579	5.7088	0.435176	8.99727	8.54785	8.46948	7.0665	8.99233	10.6684	8.7903	0.474136	13.8935	9.21574	9.84005	11.2058	11.0388	1.03833	8.11379	9.31873	7.43802	8.20672	8.84008	8.38347	0.322572	5.26039	4.52758	5.54638	5.4228	6.02227	6.79998	5.76314	5.66063	5.6254	0.229249	4.18762	1.58139	2.73095	3.97422	7.55849	4.79057	3.16344	3.07384	4.9498	4.00115
ENSG00000022840	RNF10	32.9004	32.9834	31.3993	28.5539	30.0433	31.1761	0.84996	31.5794	36.9359	47.1354	39.293	31.8689	31.2312	36.3406	2.54539	42.6711	41.4437	41.1811	37.5225	40.7046	1.10931	42.4541	46.1776	56.3817	42.7015	35.4897	44.6409	3.40951	36.6109	36.5906	27.7885	33.8467	29.7983	29.2256	29.2203	29.6742	31.5944	1.25247	41.9599	35.8055	31.9999	42.0695	39.8969	36.3749	40.4381	40.1906	38.9306	38.6295
ENSG00000022976	ZNF839	1.31841	1.83522	2.59117	2.86622	3.01143	2.32449	0.323115	2.9435	3.08081	3.57506	4.43208	5.05155	10.2529	4.88932	1.12232	3.73919	2.31471	2.04105	2.96312	2.76452	0.37806	4.07092	3.37181	3.26236	3.7532	4.68663	3.82898	0.257867	2.16304	1.86701	3.353	1.73345	2.73258	2.38414	2.29352	2.67218	2.39986	0.183663	2.30578	1.84447	1.42941	3.87347	6.27018	4.78236	2.87252	3.56669	3.95145	3.43293
ENSG00000023041	ZDHHC6	10.9538	11.3303	14.7294	9.32416	8.47265	10.9621	1.07722	10.9836	8.08907	13.2476	9.9903	6.48718	4.79922	8.93283	1.26123	4.19081	10.4739	9.92607	5.1824	7.4433	1.60829	8.88327	9.51672	13.7122	10.9514	8.8579	10.3843	0.91466	7.05983	12.4567	8.18072	7.86699	7.78058	11.0646	11.8337	12.1831	9.80327	0.806415	6.26381	5.73547	7.77048	7.06693	5.05954	3.81989	5.08063	5.77849	5.40156	5.7752
ENSG00000023171	GRAMD1B	3.50861	2.26727	2.7601	1.69139	1.44979	2.33543	0.371515	1.79609	1.72956	1.90989	1.29856	1.47123	0.698021	1.48389	0.181787	3.683	9.21229	10.9182	4.53686	7.08758	1.7627	2.73972	2.98952	4.00911	1.49263	1.35371	2.51694	0.495069	4.12461	4.26653	1.65634	1.68687	1.50206	2.94184	1.76449	2.03689	2.49745	0.402657	2.52782	5.29438	4.25404	2.56394	2.7862	2.34651	2.47347	2.77739	2.79569	3.09105
ENSG00000023191	RNH1	71.8882	73.4486	69.0802	70.7843	72.9374	71.6277	0.784208	88.1763	75.5105	77.2186	71.436	130.583	120.624	93.9248	10.35	88.252	88.3669	93.1536	97.0684	91.7102	2.11997	75.0153	90.0232	71.9688	49.0103	60.1794	69.2394	6.94291	79.4605	61.9204	72.9448	73.2124	70.9628	56.7084	55.9538	49.5808	65.093	3.71526	91.951	79.4371	82.3307	69.2388	86.1726	136.905	74.9029	67.3585	84.1671	85.8293
ENSG00000023228	NDUFS1	6.61228	5.9738	11.5452	7.81856	6.57967	7.70589	1.00542	6.42576	7.82272	7.89402	6.91585	4.04351	4.89816	6.33333	0.64044	4.9605	8.04684	8.44371	7.00418	7.11381	0.779312	11.1187	7.32565	9.57032	10.93	7.99076	9.38709	0.761968	8.28138	9.36178	7.39857	8.54316	8.05995	7.85576	14.0166	12.4218	9.49238	0.850939	4.42793	4.15225	6.07026	4.95557	4.54467	3.51716	4.2993	6.57785	6.30025	4.98281
ENSG00000023287	RB1CC1	1.41059	1.52948	1.91347	1.62786	1.61589	1.61946	0.083142	2.55523	3.69608	5.43271	3.73536	2.90401	3.20218	3.58759	0.413104	1.8239	3.09175	3.13652	2.98835	2.76013	0.313614	3.33352	2.27644	3.77924	4.86452	2.99716	3.45018	0.430414	1.65746	1.27386	1.57327	1.05502	1.98941	2.94413	3.30834	2.87893	2.08505	0.299929	2.35101	2.67184	2.54463	4.35368	3.32686	3.18478	2.2746	3.67667	3.89473	3.14209
ENSG00000023318	ERP44	5.89873	5.79921	6.59485	6.41581	6.11843	6.16541	0.150756	5.52733	7.29746	9.59451	14.8603	8.76723	7.58474	8.9386	1.31262	5.58806	7.8569	7.78411	6.60126	6.95758	0.539636	9.8042	7.57648	9.58026	13.4338	8.97772	9.87449	0.970699	6.62893	7.646	6.35626	6.71875	6.65818	11.5831	10.8009	9.3854	8.2222	0.736272	7.44339	7.23911	7.49066	13.7316	10.9229	8.23399	10.3337	12.6392	10.9174	9.88354
ENSG00000023330	ALAS1	46.2072	56.2306	59.1676	37.7595	35.8269	47.0384	4.71222	64.3407	61.2888	46.6289	33.177	38.6996	35.9186	46.6756	5.43796	85.6163	103.264	102.578	63.3627	88.7051	9.38162	54.1177	59.5148	66.9331	68.2812	33.0911	56.3876	6.36522	77.5675	74.985	45.7809	45.9918	47.4691	74.2771	56.807	41.0423	57.9901	5.39462	61.2797	51.0488	49.7262	64.3229	67.3012	52.6792	92.1271	73.8511	89.1506	66.8319
ENSG00000023445	BIRC3	0.345712	0.26537	0.627174	1.2758	0.787639	0.660339	0.180429	0.636156	0.32075	1.69855	1.91427	0.926032	3.04526	1.4235	0.409473	0.219605	0.487004	0.763445	0.246231	0.429071	0.126645	1.36617	1.45767	1.86842	1.44963	1.84575	1.59753	0.107229	0.387077	0.56715	1.86502	0.187854	0.894326	1.25909	1.45112	2.06021	1.08398	0.243497	0.595222	0.069464	0.210376	0.941336	0.593235	0.529507	0.189449	0.221761	0.424976	0.419481
ENSG00000023516	AKAP11	0.776569	0.535358	1.03733	1.05484	1.1041	0.90164	0.107861	1.40927	1.20881	2.32421	1.99386	1.15088	1.29535	1.56373	0.196268	0.873785	1.73836	1.73643	1.73967	1.52206	0.216093	3.28307	1.9973	2.34728	4.61948	3.00737	3.0509	0.453949	0.797551	0.698952	1.27706	0.520367	1.51958	3.79998	3.66345	4.00491	2.03523	0.536159	1.27425	1.00053	1.14178	1.76274	1.5914	1.20105	1.02735	2.04212	1.92484	1.44067
ENSG00000023572	GLRX2	5.75902	6.94268	7.73751	6.65868	6.85928	6.79143	0.316706	2.59108	3.40801	6.77714	4.97347	4.83479	6.02103	4.76759	0.6388	5.13995	7.19243	6.04964	6.18115	6.14079	0.420077	3.95256	5.68099	8.6449	6.17884	6.7981	6.25108	0.762988	8.54915	7.69521	7.09401	5.85588	5.95779	4.33507	5.88368	4.30269	6.20919	0.532978	3.60879	3.35138	5.54976	3.8712	3.38413	5.0006	4.98183	6.55226	4.36798	4.51866
ENSG00000023608	SNAPC1	1.54376	1.96158	1.68094	2.28916	2.69455	2.034	0.208767	1.22507	1.3896	1.85965	3.19847	2.17041	1.88178	1.95416	0.28633	0.237873	0.637605	0.584159	0.517524	0.49429	0.0889312	1.55118	1.4333	1.78594	1.77459	1.77424	1.66385	0.0725271	1.70984	1.38232	2.44618	1.38892	2.58403	2.15109	3.72557	4.09225	2.43503	0.359645	1.22465	1.08195	1.04951	1.75618	1.45608	1.44358	0.953652	1.17573	1.19399	1.25948
ENSG00000023697	DERA	7.40687	6.46085	8.07135	5.96731	5.88598	6.75847	0.425429	7.25637	8.73555	15.0325	12.4392	8.6378	7.54483	9.94104	1.2684	5.78097	12.6081	11.8304	4.85183	8.76783	2.00797	11.9143	8.54006	13.1496	13.2171	7.67286	10.8988	1.17137	6.11407	6.46038	8.73436	8.23133	5.86721	11.4969	12.9684	10.9526	8.85316	0.953163	5.40826	5.41779	5.71203	8.93954	7.65489	7.84138	8.70541	10.7859	10.5351	7.88892
ENSG00000023734	STRAP	64.7958	74.0259	69.4821	53.1903	58.358	63.9704	3.74088	53.285	54.7279	59.6863	60.9486	46.9246	47.7434	53.886	2.38599	47.1625	54.896	57.0086	43.9016	50.7422	3.11085	66.1008	56.5575	70.5663	68.8518	62.7623	64.9678	2.48303	67.7202	69.3873	58.1465	57.3089	61.1483	69.2818	72.7075	65.5252	65.1532	2.00639	46.6042	41.7823	45.9395	48.0127	46.3818	37.8862	52.1297	55.2833	46.3992	46.7132
ENSG00000023839	ABCC2	3.69665	6.65341	8.06822	1.46599	1.66788	4.31043	1.32403	6.76463	11.0865	18.7756	3.07585	2.83564	1.09257	7.27179	2.72406	2.08188	7.33893	8.08512	1.32651	4.70811	1.7478	2.32363	4.2985	7.7612	1.24607	0.144838	3.15485	1.34017	5.68135	7.5993	3.61087	3.70914	1.74083	6.16877	4.14153	5.348	4.74997	0.643134	3.676	0.711485	2.71837	5.56227	2.63809	1.49874	3.02794	1.91629	2.81802	2.72969
ENSG00000023892	DEF6	10.3934	12.2012	9.68849	11.8408	10.1013	10.845	0.496256	15.2604	16.4829	16.8029	16.3008	21.193	22.5975	18.1062	1.23007	13.445	14.6516	14.8815	21.1451	16.0308	1.73364	11.4017	11.2857	9.85822	11.1892	11.4017	11.0273	0.294962	21.7951	10.2037	9.41577	16.3943	8.5391	11.9564	10.7652	10.1512	12.4026	1.58556	16.5333	23.5636	18.1894	20.0508	25.7655	23.7699	17.0879	18.8868	18.5622	20.2677
ENSG00000023902	PLEKHO1	1.11254	1.25002	0.9642	0.699384	0.974444	1.00012	0.0915095	1.21562	2.02103	0.746604	0.902798	0.673002	0.503499	1.01043	0.224755	0.182225	0.203012	0.100153	0.0615	0.136722	0.0334919	0.748984	0.348967	0.262583	0.343299	0.070686	0.354904	0.110628	1.01771	0.399461	0.336024	1.25055	0.645433	0.263729	0.671156	0.561214	0.643159	0.120594	0.315027	0.23643	0.361818	0.453259	0.361377	0.402322	0.338697	0.482318	0.152886	0.344904
ENSG00000023909	GCLM	5.03354	3.94202	8.47861	1.98252	2.48937	4.38521	1.15628	5.0339	2.76411	5.90098	5.8674	4.67757	2.66037	4.48405	0.592879	1.47459	5.47564	5.10592	1.94226	3.4996	1.04127	7.52032	6.86098	10.8551	5.33985	2.89276	6.6938	1.30974	3.36237	4.60133	2.99071	2.71823	2.37004	3.7768	3.91472	4.72084	3.55688	0.301556	2.68428	2.19243	3.06127	3.99144	3.57065	2.45919	3.34469	4.03977	4.68708	3.33675
ENSG00000024048	UBR2	2.65232	2.4368	3.12783	2.9474	3.06071	2.84501	0.130531	4.41238	5.31591	6.81027	4.92011	4.12159	4.30376	4.98067	0.40754	3.61315	4.95346	4.86258	4.40763	4.45921	0.30625	5.65735	4.59827	6.69769	6.40277	4.439	5.55902	0.45802	2.65276	2.73763	2.63481	2.346	3.16907	4.2644	4.73534	4.6901	3.40376	0.352071	4.06557	3.40848	3.66339	4.07661	4.07534	3.78899	3.507	3.88572	4.38137	3.8725
ENSG00000024422	EHD2	10.852	3.13531	9.25539	13.0193	11.0154	9.45547	1.68922	8.40419	5.3612	18.2051	12.4134	11.2342	9.44726	10.8442	1.77732	4.0242	3.14893	3.65023	13.5155	6.08472	2.48341	14.9989	21.5413	15.5105	18.3346	19.3378	17.9446	1.2172	4.70377	6.29726	17.9223	12.4567	11.8208	11.3555	15.5661	13.1455	11.6585	1.55024	4.53829	1.43942	1.32777	5.89723	5.67144	6.8703	2.41997	2.47075	4.58355	3.91319
ENSG00000024526	DEPDC1	3.66637	2.85149	3.85556	3.5484	3.91459	3.56728	0.190561	2.65586	2.7417	1.21664	2.24982	0.66562	2.93343	2.07718	0.377378	1.64573	2.29762	1.84343	2.56532	2.08803	0.209602	3.92403	2.72495	3.68818	8.1318	7.70057	5.23391	1.1154	1.38878	2.72021	3.55078	1.64359	4.14262	2.70817	3.97298	5.33676	3.18299	0.469566	1.0956	1.39288	1.62267	0.731425	0.531319	0.602994	0.506718	0.944999	0.638484	0.896344
ENSG00000024862	CCDC28A	6.75765	8.11399	9.67065	7.36496	6.80734	7.74292	0.540498	11.9363	13.4693	13.5584	14.4318	15.7644	15.9295	14.1816	0.62076	9.89041	13.4511	13.4531	11.1113	11.9765	0.887651	13.6731	9.36179	11.7772	11.3199	10.256	11.2776	0.731571	10.2916	8.93807	6.68401	9.33592	5.77456	8.87037	9.32795	8.88975	8.51403	0.53116	11.6396	13.2415	8.44863	13.59	14.7433	14.3709	12.4	13.0683	11.6375	12.5711
ENSG00000025039	RRAGD	1.01934	1.84899	1.28745	0.685932	0.593227	1.08699	0.226942	0.488397	0.826985	0.8929	0.541083	0.528579	1.22783	0.750962	0.117725	0.460359	0.456396	0.46497	0.134896	0.379155	0.0814386	0.302272	0.174615	0.24151	0.340481	0.188609	0.249497	0.0319701	0.935983	0.816075	0.490033	0.475897	0.514607	0.961815	0.693639	0.92689	0.726867	0.0746578	0.17595	0.099665	0.104115	0.35632	0.777243	0.419071	0.296908	0.531974	0.552548	0.368199
ENSG00000025156	HSF2	2.5517	3.81714	4.62398	3.2102	2.88462	3.41753	0.366868	2.56427	3.16428	2.39984	4.73223	2.9701	3.57271	3.2339	0.345364	1.40484	1.68518	1.52225	1.5219	1.53354	0.0576058	3.53401	2.15484	2.5771	3.39383	2.9561	2.92318	0.255522	3.11721	3.14199	2.54827	1.96346	2.76061	3.52432	4.55551	5.13671	3.34351	0.370466	1.50928	2.16619	1.72636	2.58339	1.74828	1.78239	1.50417	2.64125	1.8676	1.94766
ENSG00000025293	PHF20	9.06964	7.99808	7.77049	7.17651	7.51511	7.90596	0.321392	9.63307	11.025	10.9617	15.761	15.7905	17.328	13.4166	1.32278	5.36362	8.72995	7.64166	6.12607	6.96532	0.755047	11.6527	11.7793	12.1554	13.0462	12.773	12.2813	0.272931	7.7923	7.02913	6.24236	7.76361	8.24141	9.00556	13.5828	12.7165	9.04671	0.94348	6.2069	4.81327	4.83383	8.22035	6.51932	5.66914	4.89092	5.79757	6.50819	5.93994
ENSG00000025423	HSD17B6	0.947114	0.741534	1.07045	0.664273	0.766845	0.838042	0.0743257	0.890908	0.504835	0.771295	0.124979	0.150146	0.473384	0.485925	0.12767	0.183903	0.448845	0.382734	0.727738	0.435805	0.112423	1.7928	0.876983	0.936174	0.586062	0.71534	0.981471	0.211943	0.712327	1.01207	0.329189	0.713188	0.555555	0.279473	0.351118	0.484064	0.554623	0.0878505	0.608797	0.664646	0.576059	0.113276	0.575092	0.049465	0.320229	0.243383	0.097966	0.36099
ENSG00000025434	NR1H3	20.1694	22.2148	27.7896	32.7996	30.5847	26.7116	2.41089	30.9544	27.0285	27.9716	17.7805	22.5962	35.6508	26.997	2.55481	29.1371	47.7818	47.0471	30.6927	38.6647	5.06387	17.43	19.7638	20.4898	18.9224	30.532	21.4276	2.33232	32.3992	34.4649	32.6334	23.6945	28.162	29.8644	31.9605	27.0161	30.0244	1.2573	19.5145	9.34618	13.9369	11.1644	8.22127	11.6645	9.84204	10.4168	17.048	12.3505
ENSG00000025708	TYMP	32.2541	24.3672	30.2236	56.1542	43.1474	37.2293	5.62335	34.6937	43.7484	41.7925	83.8159	97.5252	265.959	94.5891	35.8013	66.9156	65.0366	71.8346	143.91	86.9242	19.0493	48.6806	53.6363	40.7498	24.8591	52.7644	44.1381	5.33115	66.0724	37.4995	55.0729	39.9107	42.3083	25.3809	24.3319	20.3385	38.8644	5.59659	133.978	74.9883	60.418	37.0179	51.358	87.0124	47.8145	54.1622	47.568	66.0352
ENSG00000025770	NCAPH2	38.655	42.2099	50.0654	48.7242	47.5182	45.4345	2.15603	33.0935	26.572	26.8355	20.5698	26.5278	47.751	30.2249	3.86053	53.6221	43.6368	46.726	55.4093	49.8485	2.79132	34.6839	41.9477	36.3041	28.2219	37.9061	35.8127	2.24895	60.8809	41.2806	46.5719	32.717	40.6689	25.2709	27.3186	26.9541	37.7079	4.31	39.2374	40.0194	39.1231	23.744	30.2504	43.48	30.4242	26.716	28.9602	33.5505
ENSG00000025772	TOMM34	24.2544	32.5286	27.5855	35.2191	40.5688	32.0313	2.85959	36.6505	36.1901	37.0161	38.2088	35.2268	33.5823	36.1458	0.650284	34.3559	29.3387	30.5451	29.0399	30.8199	1.22276	29.9062	31.5489	28.6651	24.917	34.5115	29.9097	1.5865	18.9263	26.2719	45.746	23.3456	37.6407	25.269	30.3294	34.7943	30.2904	3.08198	18.1067	11.8789	15.5982	26.716	15.5132	19.0861	16.9566	16.8241	20.4992	17.9088
ENSG00000025796	SEC63	6.40874	5.94341	6.96756	6.18965	6.11308	6.32449	0.177305	6.76938	6.78127	9.75361	8.32525	6.34035	7.3572	7.55451	0.521457	5.27609	8.82555	9.43835	8.3407	7.97017	0.925681	15.2123	8.13726	12.7802	13.4502	10.0293	11.9219	1.26105	6.89061	7.47031	6.07022	6.12235	7.56184	7.6599	8.95991	8.69451	7.42871	0.374674	8.14081	8.0159	7.32563	9.18869	7.5884	5.89426	7.33224	9.24389	9.02647	7.97292
ENSG00000025800	KPNA6	8.98737	9.08917	8.4975	8.87188	8.39374	8.76793	0.136985	10.6162	12.7953	13.6077	11.7131	11.6032	12.9016	12.2062	0.444585	13.5691	12.8902	12.4918	11.4305	12.5954	0.447448	15.7074	14.8693	18.3602	17.0739	11.7876	15.5597	1.11496	9.21432	8.57143	8.35635	8.59974	9.35142	8.49997	8.8794	8.33518	8.72598	0.135846	11.2553	11.2089	10.6574	13.4826	15.5056	12.2212	13.4051	12.7893	15.8618	12.9319
ENSG00000026025	VIM	0	0.028004	0.039012	0.026309	0	0.018665	0.00792595	0	0.043098	0	0	0	0	0.007183	0.007183	0	0	0.076323	0	0.0190808	0.0190808	0	0.010072	0.090868	0	0	0.020188	0.0177773	0.165117	0.966516	0	0.063411	0.080346	0	0.017123	0.102805	0.174415	0.114906	0.140589	0.076928	0.036944	0	0	0	0	0	0	0.0282734
ENSG00000026036	RTEL1-TNFRSF6B	0.812758	1.99309	3.3843	2.80282	2.66303	2.3312	0.439406	2.48104	3.42093	5.02901	2.60071	1.47604	2.19762	2.86756	0.502787	2.34051	2.22788	4.50234	2.08532	2.78902	0.57349	3.37184	2.74879	2.3691	1.06652	1.36694	2.18464	0.428985	1.85265	1.75131	2.56974	0.416012	2.82417	1.45612	1.5138	1.51269	1.73706	0.26094	4.32928	5.77495	4.12453	2.30024	2.76473	2.29712	2.8904	2.29153	4.65337	3.4918
ENSG00000026103	FAS	0.138139	0.092321	0.18206	0.171836	0.267845	0.17044	0.0289574	0.538182	0.223996	2.72883	0.101669	0.080539	0.521625	0.69914	0.414023	0.048662	0.81318	0.31764	0.047177	0.306665	0.180411	0.76237	0.728058	0.820876	0.137572	0.406525	0.57108	0.130123	0.067496	0.454069	0.796666	0.040898	0.465624	0.460048	0.26581	0.390052	0.367583	0.0863332	0.357085	0.053813	0.494715	0.114512	0.132433	0.084912	0.106815	0.031273	0.068308	0.16043
ENSG00000026297	RNASET2	8.59348	12.3289	13.0669	4.9957	1.99439	8.19587	2.11738	5.9735	12.2914	14.7798	9.30373	20.9575	16.1537	13.2433	2.15729	1.88902	7.62925	13.1039	2.22482	6.21175	2.64721	7.40738	7.84547	5.73322	2.06906	1.50505	4.91204	1.32658	9.8639	7.42078	2.45792	12.6191	1.72339	4.7503	5.35918	4.26391	6.05731	1.31309	8.16327	8.27213	6.48403	7.82428	12.3922	6.85745	3.47289	4.50648	5.27861	7.02793
ENSG00000026508	CD44	0.102653	0.191902	2.3965	4.36564	5.38595	2.48853	1.06991	0.872085	0.089656	14.7536	4.96668	6.21305	9.72126	6.10272	2.25648	3.9483	2.83098	4.59211	3.58022	3.7379	0.367572	3.87955	8.57501	9.47201	9.14724	7.26228	7.66722	1.01937	0.944088	5.20171	17.2108	0.158073	8.64887	10.5492	9.30546	6.41596	7.30427	1.94207	4.13285	0.327205	1.64585	6.64972	5.38741	7.15359	3.134	2.89923	3.68773	3.89084
ENSG00000026559	KCNG1	7.89954	8.83349	7.79957	10.0815	10.5188	9.02659	0.554652	3.91024	8.40291	9.74415	15.2334	22.3272	7.79246	11.2351	2.67563	7.84222	3.16317	3.26641	2.69034	4.24054	1.20709	4.5708	5.57456	3.56292	4.53112	3.21561	4.291	0.416537	8.09212	6.82787	12.9763	9.26723	11.5551	26.2658	24.2434	22.2465	15.1843	2.76434	4.70834	2.6573	1.72482	18.4623	17.7627	18.1798	10.8836	6.78792	17.2971	10.9404
ENSG00000026652	AGPAT4	1.03816	2.22565	1.77008	1.87059	1.23447	1.62779	0.21668	1.59078	2.35218	2.30395	1.29934	1.62987	1.14817	1.72071	0.205704	0.600644	1.32348	1.4713	1.15895	1.13859	0.190324	0.519362	2.01697	1.75827	1.98591	1.43591	1.54328	0.276266	2.5445	1.74866	0.498818	1.13117	1.24275	1.54383	1.8299	1.81556	1.5444	0.213473	2.65705	2.97321	2.04036	2.99132	3.20106	2.22537	2.41952	3.66366	2.50427	2.74176
ENSG00000026751	SLAMF7	0	0	0.010266	0	0	0.0020532	0.0020532	0	0	0.519327	0	0.049079	0	0.0947343	0.0852959	0.058962	0.032259	0	0.011802	0.0257558	0.0129197	0.003277	0.045642	0.084939	0.033531	0	0.0334778	0.0155388	0	0.037311	0.045414	0	0.046386	0.078306	0.040737	0	0.0310192	0.0100889	0.062428	0.019931	0	0.113481	0.088581	0.06719	0.045424	0.021773	0.067446	0.0540282
ENSG00000026950	BTN3A1	0.153073	0.248458	0.356701	0.735421	0.695852	0.437901	0.118039	1.75679	3.65957	2.4811	4.46132	2.1734	2.42866	2.82681	0.416935	1.13028	0.541257	0.656783	0.667683	0.749001	0.130272	2.34314	1.37997	1.44868	1.92334	1.75593	1.77021	0.174294	0.38021	0.308863	0.955799	0.302308	0.784483	0.735974	0.910998	1.25231	0.703869	0.122236	2.99447	1.44506	0.970441	3.2935	2.75938	1.27634	1.69865	1.97001	2.18352	2.06571
ENSG00000027001	MIPEP	8.73825	7.47182	9.48783	5.29538	5.25501	7.24966	0.868116	3.4983	3.01037	3.08461	3.17713	2.60209	2.88828	3.04346	0.121988	1.50245	3.40636	3.41268	1.35885	2.42009	0.572003	2.62556	2.89873	3.35131	3.78456	2.5852	3.04907	0.229067	8.00189	8.9787	5.65702	8.17438	5.73353	9.7197	9.60652	11.3225	8.39929	0.693295	2.79589	3.34814	3.05606	1.93804	1.71175	1.60715	1.7731	2.38847	2.17969	2.31092
ENSG00000027075	PRKCH	9.97229	15.5416	15.1789	13.3485	13.0364	13.4155	0.990797	15.8333	16.8019	17.4649	20.8426	16.3059	19.1716	17.7367	0.781522	23.5664	21.7207	18.8794	17.7706	20.4843	1.32187	16.7335	15.0917	17.4762	19.6268	12.0912	16.2039	1.26029	23.1063	15.706	13.6303	13.7941	14.6183	23.2523	20.2517	18.2981	17.8321	1.4147	17.4612	15.1761	16.3181	21.7757	24.2984	17.4744	21.3946	19.6919	25.1476	19.8598
ENSG00000027644	INSRR	0	0	0.00255	0	0	0.00051	0.00051	0	0	0	0	0	0	0	0	0	0	0	0	0	0	0	0.003153	0	0	0	0.0006306	0.0006306	0	0.003038	0	0	0	0	0.00697	0	0.001251	0.000899309	0	0	0	0.004415	0	0	0.000219	0	0	0.000514889
ENSG00000027697	IFNGR1	9.64655	15.4568	22.4871	22.0045	20.1995	17.9589	2.42123	17.181	30.4271	43.4457	53.2788	29.9911	39.1096	35.5722	5.1117	27.2532	31.2686	27.1267	34.4318	30.0201	1.75712	56.4673	30.475	43.1481	30.2996	21.9677	36.4716	6.03664	17.1792	17.4437	23.3622	9.42047	18.4579	28.9351	33.7168	29.2874	22.2254	2.84958	18.4058	13.8289	12.737	45.3211	40.7899	27.693	28.2503	36.9449	46.0709	30.0046
ENSG00000027847	B4GALT7	14.6836	14.1348	13.9674	13.5938	13.2057	13.9171	0.249806	17.054	16.6379	17.2982	12.9086	18.1365	15.3482	16.2306	0.762237	17.5913	28.9129	32.8532	14.5211	23.4696	4.39992	15.9428	19.4203	13.7513	13.4987	17.7052	16.0637	1.13803	13.1069	21.5218	14.3791	16.9928	12.7167	12.6815	13.5712	13.4887	14.8073	1.07813	32.646	35.776	39.0573	23.6045	19.4956	21.3722	37.6685	36.7583	27.0376	30.3796
ENSG00000027869	SH2D2A	0.820614	0.627802	0.995209	0.506705	0.612784	0.712623	0.0869142	0.635474	0.217535	1.99957	0.322247	0.171984	0.216353	0.59386	0.289461	0.043025	1.04723	1.2904	0.161777	0.635607	0.312763	0.062105	0.584912	0.694214	0.474371	0.518352	0.466791	0.107741	1.21059	1.69371	0.933413	1.09716	0.946607	0.489987	0.431552	0.552781	0.919474	0.150812	0.451509	0.607875	0.443803	0.322538	0.464568	0.196407	0.088798	0.182646	0.370063	0.347579
ENSG00000028116	VRK2	8.27565	5.25755	7.0693	4.62122	4.56731	5.95821	0.735463	7.36565	7.85278	9.13934	9.60733	5.63072	6.9884	7.76404	0.594654	3.47191	5.20171	4.9343	4.37831	4.49656	0.382181	9.87468	7.23822	10.5584	10.0558	9.15473	9.37636	0.579994	2.88154	4.48863	4.63742	4.43484	5.18583	6.88966	9.16992	9.35833	5.88077	0.834339	4.27136	2.78839	3.96491	7.55046	4.85206	3.75519	3.73704	6.79084	5.11543	4.75841
ENSG00000028137	TNFRSF1B	7.10466	1.93885	15.3128	15.8763	12.2733	10.5012	2.64608	2.47988	1.6725	8.09009	0.429246	0.447671	6.83297	3.32539	1.3555	23.2616	2.7132	2.39215	9.28596	9.41323	4.88177	0.170843	1.43392	2.33965	0.541069	5.31639	1.96037	0.919258	123.085	41.2003	47.3524	27.6703	54.5732	54.7338	30.1463	14.2814	49.1303	11.6739	55.3446	74.9302	28.379	38.6833	73.2496	71.8632	51.4669	42.2641	52.1116	54.2547
ENSG00000028203	VEZT	5.89039	5.07806	8.18978	7.14995	8.72926	7.00749	0.683858	6.86265	9.01677	16.0713	14.772	7.98968	10.3034	10.836	1.5317	6.3176	6.85606	7.51682	7.9754	7.16647	0.364469	16.3566	13.3173	17.7111	14.8632	13.3371	15.1171	0.85841	6.26906	7.59861	10.9685	6.34761	10.0558	16.1267	16.19	14.8059	11.0453	1.4891	6.99977	7.50328	6.52834	12.9078	9.46663	7.60446	9.14141	11.2821	12.0106	9.2716
ENSG00000028277	POU2F2	0.292874	0.24661	0.547915	0.210062	0.224561	0.304404	0.0624684	0.238262	0.132316	0.835548	0.064541	0.138294	0.222498	0.27191	0.115701	0.07639	0.192063	0.250892	0.100509	0.154963	0.0405357	0.292832	0.378246	0.569347	0.092219	0.043404	0.27521	0.0960893	0.191489	0.328774	0.27506	0.074877	0.260196	0.237357	0.295296	0.165445	0.228562	0.0288819	0.212948	0.495176	0.398997	0.067686	0.117191	0.100133	0.10264	0.065262	0.074183	0.18158
ENSG00000028310	BRD9	17.3879	16.7261	18.6695	12.1329	12.6089	15.505	1.31926	15.4572	16.4756	22.4494	14.0833	16.6391	19.6046	17.4516	1.24565	10.7523	23.7786	23.5831	12.0919	17.5515	3.54956	15.1076	17.0308	17.0065	11.0977	10.1589	14.0803	1.4594	15.7842	15.6398	11.219	14.0772	12.1434	11.6972	11.7178	13.1326	13.1764	0.63943	15.4569	13.915	16.1279	13.4519	16.5652	18.0389	13.189	13.9288	15.0469	15.0801
ENSG00000028528	SNX1	18.4663	15.0881	22.5684	22.1714	12.7813	18.2151	1.92316	18.3853	20.132	16.4771	11.0211	11.3717	18.6557	16.0072	1.5943	11.6176	14.3464	13.916	12.1052	12.9963	0.668557	13.8142	23.287	13.7983	10.6729	9.68824	14.2521	2.40485	13.685	26.6318	21.6957	11.7424	13.3097	15.0562	14.3482	10.9107	15.9225	1.91643	11.4635	11.3545	9.63182	10.4318	11.0439	10.4521	10.1349	9.4725	11.8964	10.6535
ENSG00000028839	TBPL1	3.29561	3.30166	4.54366	4.18884	3.29765	3.72548	0.267542	5.02053	3.79381	3.81864	6.88988	4.10987	3.23399	4.47779	0.538437	3.08995	5.43572	4.57794	2.84561	3.9873	0.616136	5.03447	4.02706	5.09415	4.96786	3.18019	4.46075	0.375195	3.16178	3.5599	3.82366	2.81468	4.27607	6.55474	5.78225	5.37141	4.41806	0.474233	4.72709	4.1309	3.80658	3.78856	3.4897	4.16189	6.20416	4.42101	4.76994	4.38887
ENSG00000029153	ARNTL2	1.25707	2.62702	1.91611	2.17586	2.62824	2.12086	0.255412	2.41247	3.19984	4.50968	3.62394	2.11151	2.20662	3.01068	0.38608	1.92722	2.656	2.83934	2.29125	2.42845	0.202211	3.71303	2.36636	3.94008	5.84773	4.04099	3.98164	0.555375	0.659622	0.924465	2.61027	1.19046	2.4216	2.70535	2.44818	3.4598	2.05247	0.352701	0.849029	1.09013	1.09292	2.37832	4.02277	1.51415	2.35062	1.99074	2.91952	2.02313
ENSG00000029363	BCLAF1	6.88371	4.66318	5.68865	5.03683	6.21559	5.69759	0.398867	6.86203	7.0239	11.1563	11.2012	7.37947	9.62575	8.87479	0.834561	3.31776	8.5559	8.42774	4.89382	6.29881	1.30663	12.675	6.35962	10.7656	13.3703	9.24666	10.4834	1.26	4.89024	5.28388	6.25392	7.57301	7.08033	13.6163	15.1581	16.503	9.54485	1.675	7.36008	4.56554	7.76816	11.2627	8.79238	6.86326	9.27549	11.7749	12.6428	8.92281
ENSG00000029364	SLC39A9	9.07873	14.0562	12.7454	12.3427	13.8587	12.4163	0.895068	11.8453	12.8997	11.5075	12.0614	9.35179	7.7023	10.8947	0.800674	8.84641	11.8252	14.3948	10.3812	11.3619	1.17979	12.8511	12.9022	15.7854	16.3522	12.6561	14.1094	0.805966	12.4265	12.4761	11.7999	8.60051	13.1077	14.0451	16.7523	11.9722	12.6475	0.808936	10.5318	11.4359	11.0916	10.9672	9.92914	7.39607	9.99719	11.744	10.7819	10.4305
ENSG00000029534	ANK1	13.7573	7.9535	24.5149	23.6432	27.1025	19.3943	3.64937	9.69244	2.27065	3.50235	2.84463	5.26854	3.97949	4.59302	1.10267	6.57161	12.3263	11.7284	6.64179	9.31703	1.56963	13.0535	16.8867	12.4406	6.28133	9.68799	11.67	1.77042	12.8806	21.374	25.5179	6.11435	21.0015	3.63409	6.42263	6.99002	12.9919	3.00408	5.07789	2.70286	5.71766	3.6274	1.37287	1.78101	0.896726	0.466869	1.07067	2.52377
ENSG00000029559	IBSP	0	0	0	0	0.016062	0.0032124	0.0032124	0.039984	0	0.108669	0	0.022006	0	0.0284432	0.0173569	0.026376	0.130133	0.052344	0	0.0522133	0.0280851	0.035279	0.011166	0	0	0	0.009289	0.00684785	0	0	0	0	0	0.056963	0	0	0.00712037	0.00712037	0.054551	0	0	0.189181	0.155698	0.132637	0	0	0	0.0591186
ENSG00000029639	TFB1M	4.08207	3.87587	5.02342	3.09744	3.56215	3.92819	0.320162	3.20117	3.47761	3.15629	4.23327	3.40036	3.03673	3.41757	0.176012	1.84468	2.76432	3.07579	1.87243	2.3893	0.313004	4.26978	2.38465	2.94209	3.15569	3.15783	3.18201	0.306419	3.79652	4.30708	3.50799	2.96006	3.8047	2.3766	2.60688	3.60559	3.37068	0.233788	2.40965	2.47548	2.40233	1.74265	1.67227	2.08574	1.71034	2.08109	1.90826	2.0542
ENSG00000029725	RABEP1	5.84581	9.27921	8.8793	7.77628	7.90007	7.93614	0.595387	7.1782	9.42371	8.24121	7.26605	5.82288	7.67543	7.60124	0.489569	4.3952	8.65571	9.30751	5.53104	6.97237	1.19044	10.6996	9.34318	12.4094	13.1152	9.48705	11.0109	0.761055	6.22799	6.98263	6.47862	5.34506	8.12949	7.17045	7.88593	8.09388	7.03926	0.350532	5.50114	5.15607	5.22527	5.53581	4.82879	3.47792	4.17551	5.38199	5.13841	4.93566
ENSG00000029993	HMGB3	9.90039	13.9018	7.07348	11.4255	11.8394	10.8281	1.13546	7.04759	17.5581	3.79997	50.0133	50.2666	73.3661	33.6753	11.5165	24.1337	11.6368	14.3057	38.6412	22.1794	6.10976	7.99298	7.32323	7.62428	32.6182	20.1487	15.1415	4.99621	10.2112	7.14347	9.06384	10.2743	9.08937	12.0585	12.5987	10.6237	10.1329	0.615626	15.3889	20.3687	18.7892	37.7616	27.4806	36.8076	29.0405	38.5808	31.125	28.3714
ENSG00000030066	NUP160	13.5819	15.2378	14.5312	12.7238	13.4843	13.9118	0.438449	12.2881	12.6455	7.67926	6.31132	5.4194	5.50301	8.30777	1.35707	6.3818	10.2321	9.78595	7.04615	8.3615	0.965126	9.58583	9.15077	10.6644	11.9163	9.55006	10.1735	0.502907	13.3297	14.7456	11.3638	14.1515	16.4216	12.3896	14.1	14.1484	13.8313	0.538513	7.76589	11.1649	12.5256	6.70254	6.69915	5.60334	8.3642	9.84745	8.44981	8.56921
ENSG00000030110	BAK1	23.603	20.8972	32.3701	23.1485	25.0071	25.0052	1.95616	23.2148	19.2482	15.4801	9.1562	12.2323	8.85684	14.6981	2.34352	9.22104	16.4789	15.4026	9.63705	12.6849	1.89447	14.6199	18.3069	17.0703	11.9931	15.2518	15.4484	1.08319	25.1001	33.617	24.7274	20.3589	22.3909	18.5925	22.5384	21.3037	23.5786	1.62184	18.6008	20.5303	19.4285	9.5623	8.10016	9.03715	12.1319	11.5958	9.34401	13.1479
ENSG00000030304	MUSK	0.011624	0	0.012931	0	0.003431	0.0055972	0.00280586	0	0	0.012073	0	0	0	0.00201217	0.00201217	0.158752	0.03485	0.03777	0	0.057843	0.0347132	0.004523	0	0	0	0	0.0009046	0.0009046	0.003782	0	0	0	0	0	0	0	0.00047275	0.00047275	0	0	0.004909	0	0	0	0	0	0	0.000545444
ENSG00000030419	IKZF2	0	0.013189	0.145623	0.126767	0.065144	0.0701446	0.0292338	0.035069	0.064789	0.2226	0.132365	0.083168	0.123744	0.110289	0.0269233	0.021317	0.026651	0.040078	0.110974	0.049755	0.0207845	0.152097	0.036025	0.049956	0.10582	0.147243	0.0982282	0.0240431	0.00665	0.089288	0.190793	0.022634	0.100874	0.218746	0.263319	0.340066	0.154046	0.0418535	0.044099	0.077535	0.047241	0.135862	0.109561	0.098987	0.047001	0.131667	0.181289	0.0970269
ENSG00000030582	GRN	81.9891	121.385	92.4313	122.46	109.426	105.538	7.99667	190.776	176.225	229.39	216.006	345.989	395.237	258.937	36.6782	202.005	146.587	157.643	200.829	176.766	14.412	155.161	156.871	98.1243	83.7639	101.256	119.035	15.3851	132.835	80.1869	138.591	120.922	118.607	173.419	129.483	142.536	129.572	9.27417	165.652	133.368	104.244	220.138	354.575	308.782	195.189	170.291	215.276	207.502
ENSG00000031003	FAM13B	1.32609	1.06544	2.00149	1.87028	1.86959	1.62658	0.182232	3.24637	2.62551	6.36971	6.07144	3.56645	2.40171	4.04686	0.709293	1.62224	4.20644	4.71787	1.59346	3.035	0.830575	6.74946	4.22903	5.91254	3.27167	1.61445	4.35543	0.918136	2.27559	2.55302	1.99658	2.05246	2.00012	4.58611	4.84874	4.61282	3.11568	0.464003	3.3376	1.95935	2.6369	4.25037	2.74518	1.98	2.00829	2.93414	3.65299	2.83387
ENSG00000031081	ARHGAP31	0.355293	0.30016	0.549251	0.803441	0.719223	0.545474	0.0982593	0.438089	0.624126	1.97342	1.43469	0.532107	0.480424	0.913809	0.26063	1.05382	1.8803	1.91413	1.26501	1.52832	0.217413	2.14064	2.4873	3.35484	4.5793	2.74311	3.06104	0.4283	1.01011	0.746709	0.998941	0.869183	0.801107	1.14556	1.36502	1.14297	1.00995	0.0725811	6.54351	8.94164	7.33872	5.30031	4.21864	2.07677	9.04004	9.63202	5.54399	6.51507
ENSG00000031691	CENPQ	1.44912	1.47634	2.47134	2.77665	2.21204	2.0771	0.266296	2.2102	1.78584	2.07338	1.87535	1.32405	2.8923	2.02685	0.212898	1.82627	3.19911	3.32251	3.33495	2.92071	0.366099	5.02317	2.60888	5.62737	6.9678	5.0044	5.04632	0.706156	2.01503	1.80928	2.4338	1.59378	2.00422	2.0755	2.6275	2.76466	2.16547	0.14361	2.6028	3.26272	2.40016	1.75908	1.41187	1.59885	1.19248	2.22535	1.76167	2.02388
ENSG00000031698	SARS1	119.464	168.478	172.101	167.834	155.777	156.731	9.71405	145.578	147.606	163.191	184.98	153.477	222.495	169.554	12.1054	214.765	185.604	191.712	237.387	207.367	11.8132	181.904	162.75	170.754	165.638	219.798	180.169	10.4325	179.796	162.506	173.487	127.47	157.107	133.718	124.075	118.236	147.049	8.48366	180.751	230.544	206.686	175.986	140.296	143.207	210.13	200.641	184.294	185.837
ENSG00000031823	RANBP3	21.7813	24.1752	21.3158	24.5333	26.5938	23.6799	0.965865	19.0401	19.2535	16.9601	17.5687	18.2638	22.1005	18.8645	0.73758	33.201	26.5582	25.9208	31.036	29.179	1.75855	16.7793	17.6463	14.7462	17.2887	23.2444	17.941	1.41766	16.9956	16.4565	20.0063	17.1816	23.0773	16.1887	15.589	15.8261	17.6651	0.914052	16.9066	18.9516	18.4624	17.0616	13.8011	18.4713	17.9365	16.7832	18.7891	17.4626
ENSG00000032219	ARID4A	0.879203	0.799071	0.823031	1.00538	0.869773	0.875291	0.0357136	1.50041	1.81407	2.68731	2.56302	2.49961	4.20905	2.54558	0.383715	0.52998	1.46917	1.39951	1.02506	1.10593	0.215327	1.90756	1.36558	1.77398	2.70631	2.05143	1.96097	0.218635	0.755329	0.688455	0.955754	1.19028	0.895235	1.97341	2.09692	1.82448	1.29748	0.203918	1.38047	1.3927	1.32709	2.18996	1.89856	1.09901	1.1394	1.49396	1.8821	1.53369
ENSG00000032389	EIPR1	33.7386	30.8803	33.4523	20.9263	20.3807	27.8756	2.99139	35.0867	29.6537	18.9907	16.2606	18.7576	20.687	23.2394	3.02687	16.8741	23.1026	25.4415	14.6121	20.0076	2.55011	17.1554	18.6756	19.0602	16.9233	18.5972	18.0823	0.434492	26.7841	28.3484	24.4672	24.2894	21.5872	22.7906	19.0989	19.562	23.366	1.15532	17.1029	16.2204	20.1039	16.655	10.3931	14.6894	12.0085	11.3825	10.388	14.3271
ENSG00000032444	PNPLA6	45.0169	56.3748	51.8942	52.0689	52.1818	51.5073	1.82672	42.7291	37.0292	41.1738	30.7029	49.2795	50.8166	41.9552	3.0782	33.9419	31.6756	32.5543	37.2153	33.8468	1.21589	53.4608	56.1494	40.8743	32.9146	40.5761	44.795	4.34934	47.3568	43.5849	44.7348	37.7364	48.4469	35.1337	34.4497	37.9011	41.168	1.95414	35.9024	28.2036	27.6476	33.739	47.9879	49.2887	24.1285	21.154	25.7534	32.645
ENSG00000032742	IFT88	1.24615	1.26701	1.85673	1.77891	1.62182	1.55413	0.127272	1.43976	1.16608	1.73715	2.21665	1.80062	2.2212	1.76358	0.171136	0.344241	1.3643	1.41794	0.859736	0.996554	0.25117	1.52704	1.33918	1.7664	2.05127	1.49198	1.63517	0.124531	1.92467	1.41605	1.64028	1.31087	2.02056	3.4029	2.6945	2.70316	2.13912	0.258479	0.760374	1.11232	0.700521	0.924411	0.898568	0.658409	0.617985	0.918037	1.10845	0.855453
ENSG00000033011	ALG1	10.5687	8.0226	11.3994	8.32856	8.67559	9.39897	0.668338	7.61866	5.62139	8.51355	6.6267	8.79917	9.38168	7.76019	0.581824	6.82672	9.90335	10.2647	9.51361	9.1271	0.781977	7.1935	9.72656	9.75832	4.99308	6.70664	7.67562	0.919549	12.1546	12.3175	8.72176	10.1688	8.66383	6.31381	8.61489	8.55211	9.43842	0.713904	10.0273	6.6237	8.33259	6.44169	6.6092	7.87668	6.014	5.88879	5.56654	7.04227
ENSG00000033030	ZCCHC8	3.05062	3.21489	3.58269	3.78882	3.69394	3.46619	0.142369	4.43813	5.30377	5.8566	7.38245	4.06297	3.98855	5.17208	0.533579	4.9931	5.0888	5.12984	4.33562	4.88684	0.185958	5.81605	4.98319	5.81435	6.17429	4.3281	5.4232	0.336476	3.49595	3.10927	3.64343	3.23179	3.97855	4.38825	4.67646	3.40121	3.74061	0.197929	5.047	5.82411	5.21797	5.75783	5.11428	4.05618	5.109	5.72757	6.48545	5.37104
ENSG00000033050	ABCF2	25.1415	22.5136	28.9997	18.9275	24.5745	24.0314	1.65174	26.4744	20.2179	18.8246	14.2502	11.444	8.87011	16.6802	2.62907	17.2859	17.369	16.8355	11.4722	15.7407	1.42762	15.8074	19.846	18.3725	16.8684	17.3636	17.6516	0.68676	15.1954	22.3998	23.5248	16.999	21.89	15.0865	15.2486	15.7122	18.257	1.30004	16.547	12.2952	16.6884	12.9328	9.15829	9.07062	11.847	10.3608	12.766	12.4074
ENSG00000033100	CHPF2	7.33203	7.28712	8.07289	7.40148	7.53563	7.52583	0.143069	14.5975	16.0363	24.8681	16.7052	20.198	15.3693	17.9624	1.5919	18.3597	16.977	17.1312	12.2867	16.1886	1.33693	22.7717	21.6862	19.6048	15.7726	12.7244	18.5119	1.87636	10.7063	9.79458	8.58943	10.2854	8.28536	12.7251	11.762	12.8495	10.6247	0.613549	19.8598	14.2444	15.4303	23.6516	28.2349	22.5354	22.3025	22.2014	20.0955	20.9506
ENSG00000033122	LRRC7	0.004738	0	0.002345	0	0.000677	0.001552	0.000904502	0	0	0	0.000103	0.000846	0	0.000158167	0.000138591	0	0.011955	0.008363	0	0.0050795	0.00302292	0.009337	0.00122	0.001829	0	0	0.0024772	0.00175115	0.00165	0.000244	0.000773	0	0	0.000941	0	0	0.000451	0.000217035	0	0	0	0	0.004267	0.002063	0	0	0.001407	0.000859667
ENSG00000033170	FUT8	12.435	15.8837	14.7673	8.94761	9.23465	12.2537	1.40664	20.4012	34.2627	26.2337	18.6136	14.2107	10.332	20.6757	3.5053	4.57371	11.2733	11.532	4.73015	8.02729	1.94975	10.5152	11.4981	13.4435	7.8404	8.25674	10.3108	1.03893	8.5883	10.5593	5.84397	11.5301	8.89563	13.1785	15.0185	14.4471	11.0077	1.11868	8.86157	8.37246	5.9436	16.8556	12.4879	9.64814	14.5465	21.5101	16.5937	12.7577
ENSG00000033178	UBA6	1.06068	1.62773	1.76161	1.90019	1.90486	1.65101	0.156173	2.14609	2.4605	3.64897	3.42826	2.43345	3.02127	2.85642	0.246477	1.38177	1.99621	2.02721	1.94085	1.83651	0.152629	3.25404	2.20233	3.49749	4.8884	3.10012	3.38847	0.434157	1.678	1.54401	2.08272	1.0347	2.01468	3.25025	3.72671	3.38533	2.33955	0.348259	1.94626	2.32101	2.21394	2.95411	2.61682	2.21367	1.51402	2.44686	2.15501	2.26463
ENSG00000033327	GAB2	22.8858	22.1992	30.9755	32.5007	31.9247	28.0972	2.2833	50.1639	36.0429	34.213	22.105	16.888	15.1741	29.0978	5.50765	33.0808	41.9698	44.4984	31.5627	37.7779	3.20714	38.1897	45.0267	38.7638	31.555	27.1079	36.1286	3.1037	31.4905	44.9503	31.7219	31.4098	36.1715	39.0996	30.5468	33.0261	34.8021	1.77559	58.5669	53.2275	86.9619	35.7853	37.7427	22.2678	44.1261	41.1914	41.9574	46.8697
ENSG00000033627	ATP6V0A1	10.9481	18.2094	16.2252	14.4784	15.1966	15.0115	1.19435	14.1585	13.0358	18.6144	15.8414	14.4713	15.142	15.2106	0.782557	13.0901	13.9794	13.9762	9.48239	12.632	1.07052	12.2819	13.1722	14.4598	12.5828	12.1573	12.9308	0.420512	23.6636	18.362	15.7056	10.4057	17.3969	18.052	16.3772	15.9597	16.9903	1.29665	17.5283	12.4601	10.9239	25.1684	28.0992	20.3178	22.735	22.4155	27.1235	20.7524
ENSG00000033800	PIAS1	4.36388	7.80532	6.57836	4.18777	3.9228	5.37162	0.771209	6.20402	9.57445	8.01127	12.1249	11.1829	11.2265	9.72068	0.921888	4.89163	6.89562	5.19889	5.07734	5.51587	0.464235	5.3071	4.17072	4.97265	4.82034	3.66029	4.58622	0.296124	2.6072	3.01409	3.17075	2.29524	3.55537	6.2317	5.63053	6.08842	4.07416	0.577249	3.55415	2.27792	1.97148	6.57765	3.20591	3.90149	2.97224	4.76686	4.84345	3.78568
ENSG00000033867	SLC4A7	1.20987	1.41177	2.25436	1.91795	2.01458	1.7617	0.194686	2.57482	2.80464	2.28052	1.5928	0.753839	0.824309	1.80516	0.361928	0.938129	1.30049	1.97807	1.51555	1.43306	0.21725	3.69931	2.18284	3.23036	4.09598	3.95152	3.43201	0.345201	1.31598	1.57902	2.42786	1.33302	2.4585	2.39042	2.45485	3.08857	2.13103	0.22718	3.78918	7.52027	4.51796	1.78707	1.21101	1.22943	1.46238	2.31569	1.41484	2.80531
ENSG00000034053	APBA2	1.05239	0.544779	0.885335	0	0	0.496501	0.218582	1.20581	0.648691	2.08933	0	0.007275	0	0.658517	0.348246	0	2.2363	1.71351	0	0.987452	0.580008	0.248613	2.16919	2.21394	0	0	0.926348	0.518561	1.1052	1.64738	0	1.72105	0	0	0	0.069295	0.567866	0.277822	1.83596	0.429376	0.906077	0	0.009289	0.035178	0	0	0	0.35732
ENSG00000034152	MAP2K3	22.4802	20.1791	20.487	17.7762	18.4764	19.8798	0.825073	16.3254	13.9047	15.4044	15.0156	25.4529	21.7126	17.9693	1.86675	17.4019	9.23822	8.61925	13.2616	12.1302	2.03636	11.701	14.7499	12.8539	16.6241	14.3449	14.0548	0.841163	21.5737	23.2422	19.1413	20.9832	18.9648	14.6122	15.2147	14.6939	18.5532	1.1885	16.5902	15.0001	14.8669	19.4472	14.7059	19.0971	20.3801	19.3681	20.3618	17.7575
ENSG00000034239	EFCAB1	0	0	0	0	0.020033	0.0040066	0.0040066	0	0	0.017815	0	0.049703	0.037986	0.017584	0.00889853	0	0	0	0	0	0	0	0	0	0	0	0	0	0.037562	0	0.020474	0	0	0	0.044575	0.038805	0.017677	0.0071001	0	0	0	0	0.017645	0	0	0	0	0.00196056
ENSG00000034510	TMSB10	2001.49	2085.72	1929.55	2002.11	2026.4	2009.06	25.1049	1629.76	1817.63	1780.16	2534.77	4141.19	4639.91	2757.24	535.974	2523.46	3578.88	3712.67	3703.29	3379.57	286.997	2144.11	2240.77	2315.95	2764.52	2827.87	2458.64	140.83	3132	2401.45	1992.23	2283.04	1716.97	1439.4	1463.35	1483.56	1989	210.054	2643.35	2788.81	2834.05	3088.43	2113.28	4241.21	2928.24	3404.68	2043.09	2898.35
ENSG00000034533	ASTE1	1.3824	1.22976	1.4195	1.3686	1.30598	1.34125	0.0333448	1.41639	1.73161	1.70855	2.06686	1.57114	1.38279	1.64622	0.102627	0.64406	0.767729	1.26445	0.700681	0.84423	0.142335	1.4929	1.37139	1.96034	1.08784	0.866333	1.35576	0.186532	0.966785	1.10833	1.03816	1.41062	1.27142	1.13706	1.43916	1.37725	1.2186	0.0638438	0.689928	0.62608	0.767005	1.20583	0.924997	0.827601	0.630057	0.966588	0.887587	0.836186
ENSG00000034677	RNF19A	2.9512	3.04287	3.68185	4.54337	4.2094	3.68574	0.313256	7.02449	8.02124	13.2173	17.5606	9.11634	7.54025	10.4134	1.694	3.78195	6.51707	6.02987	5.15754	5.37161	0.599876	14.2038	9.85885	12.0029	12.3887	10.6324	11.8173	0.751537	3.36609	3.05366	3.64401	2.27969	4.08884	6.49311	7.34426	7.14888	4.67732	0.707567	5.35029	3.99608	4.73624	7.96087	6.84091	4.90344	4.10112	5.64244	5.93981	5.4968
ENSG00000034693	PEX3	4.57987	4.5668	5.88654	3.61389	3.99754	4.52893	0.385151	3.82628	3.8504	6.64764	5.49456	3.90698	4.6757	4.73359	0.466639	1.63868	3.91993	4.69901	1.95715	3.05369	0.745101	5.55504	4.10629	4.88767	3.0448	2.15324	3.94941	0.613496	3.93258	4.74279	3.425	3.69131	4.44954	4.27493	5.42359	5.3823	4.41525	0.261102	1.9527	1.28284	1.45295	3.58266	3.03872	2.81776	2.41791	3.13708	3.47732	2.57333
ENSG00000034713	GABARAPL2	23.7452	28.5251	34.2447	27.1764	24.0057	27.5394	1.9098	35.4726	33.3941	47.7346	51.2598	52.3349	48.086	44.7137	3.34148	23.4869	43.9388	46.9442	24.0577	34.6069	6.28645	32.3088	31.7053	37.1668	34.7706	28.7989	32.9501	1.41931	44.832	35.4614	29.1065	25.9714	24.756	39.2852	40.4487	42.0228	35.2355	2.72227	29.5653	28.5507	24.4079	42.6091	39.9573	39.1696	34.9756	33.8695	32.1822	33.9208
ENSG00000034971	MYOC	0	0	0	0	0	0	0	0	0	0	0	0	0	0	0	0	0	0	0	0	0	0	0	0	0	0	0	0	0	0	0	0	0	0	0	0	0	0	0	0	0	0	0	0	0	0	0	0
ENSG00000035115	SH3YL1	11.1444	10.0255	15.8777	16.8233	15.703	13.9148	1.38406	18.4965	14.3483	10.2769	35.6246	24.2951	31.0713	22.3521	4.0029	21.8383	10.6023	10.7358	22.3225	16.3747	3.29578	16.9606	10.4829	11.4697	30.7432	21.1499	18.1613	3.69062	12.0249	9.34498	16.1929	8.30582	16.3742	25.2285	23.1842	23.3288	16.748	2.3356	9.60172	11.6172	8.38359	28.3223	24.2522	19.4848	17.8003	25.1623	22.7883	18.6014
ENSG00000035141	FAM136A	31.9962	20.0505	23.1732	12.1861	14.4619	20.3736	3.50008	32.8737	29.8851	22.7162	19.9756	15.5796	13.8954	22.4876	3.11183	14.6357	21.8654	20.3843	13.119	17.5011	2.13644	20.6804	23.1616	28.7447	21.7944	19.2109	22.7184	1.64046	14.5729	16.3178	13.6128	22.1989	14.7751	16.6005	16.5352	17.2566	16.4837	0.926943	13.4414	10.6826	15.5095	17.7372	10.3388	10.8195	11.4156	12.8222	12.6903	12.8286
ENSG00000035403	VCL	24.6708	20.5981	27.8428	36.6348	35.8792	29.1252	3.13216	34.8405	43.304	57.5423	47.9706	30.3536	17.6903	38.6169	5.73904	23.4253	29.5219	29.7821	25.6056	27.0837	1.54905	50.8735	45.4406	54.1343	39.5383	38.8593	45.7692	3.02248	31.9983	34.5417	30.4724	30.7582	37.7393	45.3386	44.5162	48.3925	37.9697	2.54063	33.6828	36.2508	43.0964	36.4109	27.4718	24.3121	30.7144	36.7102	33.4477	33.5664
ENSG00000035499	DEPDC1B	4.11211	4.57361	5.57261	6.91238	7.26519	5.68718	0.621499	3.46917	3.47404	1.0815	1.4426	0.937296	2.90687	2.21858	0.488217	5.06667	2.80065	3.64656	3.39224	3.72653	0.480569	2.34303	2.19193	3.38586	5.17457	4.52392	3.52386	0.587896	10.8714	5.9956	8.34541	3.34015	8.55235	13.8058	12.3511	7.6703	8.8665	1.20373	7.93558	7.08064	9.15163	6.65941	16.2218	10.8684	10.2513	10.2927	10.9589	9.93561
ENSG00000035664	DAPK2	0.01549	0.014106	0.049547	0.032413	0.020365	0.0263842	0.00662771	0	0.067649	0.00653	0	0.005985	0	0.0133607	0.0109298	0	0.049289	0	0.04962	0.0247272	0.0142764	0.02506	0.002505	0	0	0.006117	0.0067364	0.00471594	0.018727	0.031328	0.052241	0	0	0	0	0.057825	0.0200151	0.00866041	0.005638	0.022168	0.013627	0.022525	0.138875	0.028999	0.121537	0	0.053698	0.0452297
ENSG00000035681	NSMAF	3.44171	2.06684	3.51235	3.01289	3.43336	3.09343	0.27136	5.95516	6.11864	6.46601	8.11841	5.69517	5.51336	6.31112	0.386	5.87671	5.37192	5.08228	4.59078	5.23042	0.269071	6.81337	6.46999	7.89878	7.28028	6.00255	6.89299	0.32709	1.60738	2.17035	3.26457	2.5107	3.39717	5.06432	5.16655	5.86575	3.63085	0.552252	4.80912	4.83198	5.58851	8.19529	6.78746	5.10811	6.73841	7.51485	8.1079	6.40907
ENSG00000035687	ADSS2	11.3146	19.0988	17.3742	11.7841	12.2558	14.3655	1.61057	12.172	19.6323	17.4983	17.4293	11.8441	19.0949	16.2785	1.39666	11.2575	13.7376	14.7193	11.2851	12.7499	0.876876	20.6985	14.7294	19.5034	20.6412	14.2985	17.9742	1.43026	21.5409	15.093	11.0457	12.2358	11.9571	15.632	17.7801	17.0765	15.2952	1.24694	11.319	12.4072	12.5592	13.0726	13.0519	9.49632	12.314	16.2774	14.2271	12.7472
ENSG00000035720	STAP1	0	0	0	0	0	0	0	0	0	0	0	0	0	0	0	0	0	0	0	0	0	0	0	0	0	0	0	0	0	0	0	0	0	0	0	0	0	0	0	0	0	0	0	0	0	0	0	0
ENSG00000035862	TIMP2	54.9721	37.2737	55.5355	48.0897	45.6811	48.3104	3.35671	32.5263	39.1772	93.0622	63.2361	52.2326	53.0417	55.546	8.72105	60.1285	48.1279	51.4083	44.7473	51.103	3.30152	84.1663	68.7183	72.8953	56.6923	41.885	64.8714	7.23446	85.134	65.8582	47.9929	75.4162	52.356	67.8244	59.4515	72.2999	65.7916	4.3317	121.176	116.191	86.6482	168.7	261.005	153.417	168.756	174.004	130.941	153.427
ENSG00000035928	RFC1	6.32255	5.35122	7.0545	6.00884	6.24429	6.19628	0.274231	6.76126	6.47968	6.23122	7.08442	4.81226	4.85344	6.03705	0.398168	2.83146	5.77761	6.73998	4.18508	4.88353	0.863355	7.10636	5.56453	6.88375	12.5109	8.79553	8.17222	1.20019	6.41588	6.59435	5.81533	5.01004	6.84255	9.75436	10.1433	10.032	7.57596	0.730696	6.3023	7.31177	7.14025	6.50507	5.67091	4.60388	5.91856	6.62022	7.29966	6.37474
ENSG00000036054	TBC1D23	2.88229	2.48258	3.83838	3.6331	3.66848	3.30097	0.262605	3.81881	4.46856	8.55247	9.53005	7.97503	6.85177	6.86611	0.934603	3.53644	5.13319	5.24846	5.64313	4.89031	0.464305	7.35832	4.57609	8.40272	10.9568	6.45917	7.55062	1.0584	3.86306	3.49855	3.7935	2.75934	3.71574	6.54688	7.68341	6.63244	4.81162	0.649821	4.83815	3.91834	3.67565	8.74764	8.38836	5.39432	4.89499	7.16017	6.8169	5.98161
ENSG00000036257	CUL3	9.39484	9.34403	10.1	8.02891	9.12386	9.19833	0.335108	8.93756	10.04	11.637	11.8151	9.23637	8.03764	9.95062	0.619793	6.99838	9.6202	10.0428	7.58917	8.56264	0.747437	17.4495	10.7877	13.6885	13.7555	10.2618	13.1886	1.28562	8.12489	9.84689	7.77377	7.922	8.68947	10.9939	11.0869	11.2753	9.46414	0.535015	7.64488	6.283	7.91613	14.1884	8.26168	6.39935	8.30013	9.1605	9.56109	8.63502
ENSG00000036448	MYOM2	0.005021	0.088541	0.047868	0	0	0.028286	0.0175436	0.043815	0.261828	0.143785	0	0.035603	0.000612	0.0809405	0.0420744	0	0.048099	0.386145	0	0.108561	0.09322	0.028124	0.01113	0	0.035111	0	0.014873	0.00721661	1.04158	0.017442	0	0.467636	0.007238	0	0	0	0.191737	0.134286	0.240594	0.444093	0	0.002227	0	0.001465	0.006716	0	0	0.0772328
ENSG00000036473	OTC	0	0	0	0	0	0	0	0	0	0	0	0	0	0	0	0	0	0	0	0	0	0	0	0	0	0	0	0	0	0	0	0	0	0	0	0	0	0	0	0	0	0	0.00592	0	0	0	0	0.000657778
ENSG00000036530	CYP46A1	0.092782	0.168225	0.225001	0.274962	0.138113	0.179817	0.0320491	0.01318	0.127552	0.098942	0.025497	0.08453	0.381678	0.121897	0.0549405	0.175476	0.114849	0.131106	0	0.105358	0.037383	0.012922	0.031076	0	0	0.039363	0.0166722	0.00803844	0.251376	0.172426	0.006594	0.119162	0.147754	0.051665	0	0.050879	0.099982	0.0311338	0.082052	0.022908	0.024212	0.10138	0.055684	0.0795	0.018379	0.059153	0.028762	0.0524478
ENSG00000036549	ZZZ3	2.37794	1.96634	2.14474	2.67458	3.02243	2.43721	0.188361	3.35214	3.05945	3.9485	5.1724	3.45506	3.82608	3.80227	0.304092	1.73563	3.51757	2.89322	1.91833	2.51619	0.419486	4.10375	3.13784	3.8148	4.65109	3.48051	3.8376	0.259837	1.88078	2.09111	2.32977	2.31218	2.80147	5.806	5.79525	5.74283	3.59492	0.646684	2.9638	2.82688	3.43807	4.7259	3.79054	3.29896	3.51577	4.80412	5.61091	3.88611
ENSG00000036565	SLC18A1	0	0	0	0	0	0	0	0	0	0	0	0	0	0	0	0	0	0	0	0	0	0.006441	0	0	0	0	0.0012882	0.0012882	0.015668	0	0	0	0	0	0	0	0.0019585	0.0019585	0	0	0	0	0	0	0	0	0	0
ENSG00000036672	USP2	2.37556	0.671509	1.48967	0.604784	0.995311	1.22737	0.326925	1.71304	0.492429	0.639642	0.270784	0.470097	0.844163	0.73836	0.209922	1.09756	1.04419	1.14689	0.742527	1.00779	0.0908746	1.35982	1.88693	1.31238	0.473782	0.563427	1.11927	0.265525	0.692647	1.36765	0.607966	0.783621	0.946928	1.31477	1.22531	1.01318	0.994008	0.102006	0.474853	0.047776	0.316855	0.133351	0.201111	0.166455	0.269409	0.147711	0.359407	0.235214
ENSG00000036828	CASR	0	0	0	0	0	0	0	0.001706	0	0.00793	0	0.0011	0	0.00178933	0.00126221	0	0	0	0	0	0	0	0	0	0	0	0	0	0.00246	0	0	0	0	0	0	0	0.0003075	0.0003075	0	0	0	0.024244	0	0	0	0	0	0.00269378
ENSG00000037042	TUBG2	3.16416	6.29662	5.79966	8.28215	8.51504	6.41153	0.971003	8.38681	10.2535	11.2404	8.27852	5.46771	6.11676	8.29061	0.917567	6.32556	5.80648	6.18938	6.94327	6.31617	0.23615	6.99476	9.16448	7.93643	5.86389	10.006	7.99312	0.740185	2.87906	5.22853	7.70578	2.77974	9.04339	4.09056	5.21028	5.89708	5.3543	0.777154	7.17851	7.93417	7.42081	8.93155	3.90915	3.32909	6.50777	6.93826	7.22515	6.59716
ENSG00000037241	RPL26L1	44.6247	48.0049	52.0785	42.0064	43.3103	46.0049	1.81717	32.0809	24.1765	26.6343	25.7351	25.5047	21.9636	26.0158	1.38216	27.7814	58.9067	59.077	21.5768	41.8355	9.98594	24.4002	35.3232	34.9067	26.355	33.4508	30.8872	2.2916	49.5912	75.0429	44.3919	50.6916	41.0309	37.4606	36.9074	40.7101	46.9783	4.39479	33.0538	27.1705	40.6364	21.1393	11.7097	13.3129	23.0178	22.488	20.993	23.7246
ENSG00000037280	FLT4	0.486361	1.24514	1.12601	0	0.010992	0.573702	0.265451	0.195149	0.260037	0.106566	0	0.013484	0.02969	0.100821	0.0436397	0	0.207126	0.14369	0	0.087704	0.0522654	0.049894	0.010674	0.062808	0.018371	0	0.0283494	0.0119734	2.63693	1.18978	0.023719	0.786037	0.063554	0.091761	0.041299	0	0.604135	0.329549	65.9593	196.699	106.586	0.292797	1.25124	1.78102	2.59736	5.87979	1.32962	42.4862
ENSG00000037474	NSUN2	25.8553	26.2639	31.2937	25.2633	28.4691	27.4291	1.10775	26.024	21.2282	31.7762	24.1195	17.4723	18.6416	23.2103	2.15905	22.5933	28.0606	29.6769	19.9807	25.0779	2.27674	24.4314	30.0842	36.8443	30.025	25.5601	29.389	2.18755	23.8814	26.5943	27.1364	19.9835	27.8587	24.1428	24.1323	25.4238	24.8942	0.87904	23.67	21.4304	24.3228	22.0809	17.2132	11.8774	18.2291	21.8161	19.793	20.0481
ENSG00000037637	FBXO42	3.36859	3.39899	3.58685	3.40203	3.50008	3.45131	0.0404716	4.44517	4.94952	7.6868	5.14301	4.62636	4.45941	5.21838	0.506474	5.09093	4.56351	4.71573	4.26652	4.65917	0.171499	5.45911	4.79397	4.38226	4.35361	3.48839	4.49547	0.321314	4.09535	3.87887	3.18253	3.64115	3.30907	3.40245	3.24437	3.10577	3.48244	0.125568	5.14527	5.19092	4.6839	5.20148	4.97978	4.48508	4.84586	5.0191	5.54507	5.01072
ENSG00000037749	MFAP3	2.44978	2.13829	3.04288	3.47595	3.55706	2.93279	0.279408	3.36385	3.4879	5.11594	6.12035	3.68162	3.74901	4.25311	0.454169	2.12397	4.26545	4.66755	2.4256	3.37064	0.640959	5.43775	3.81435	5.98126	5.67965	4.36379	5.05536	0.413016	2.64573	3.65928	3.32306	3.61021	3.41088	4.87314	5.74087	5.91191	4.14689	0.42643	4.24554	4.42074	3.91111	3.78696	3.63057	2.35532	3.12302	4.21483	3.48726	3.68615
ENSG00000037757	MRI1	11.4479	12.4914	17.3817	17.3079	18.2163	15.369	1.40664	24.8247	20.8597	24.2541	14.3378	12.8494	18.5229	19.2748	2.03578	14.0955	16.4737	15.8098	16.4325	15.7029	0.556891	16.8436	18.6197	17.7834	12.2534	18.1302	16.7261	1.1553	12.2304	16.7293	22.1868	8.97969	18.007	13.6539	14.6197	13.6612	15.0085	1.41008	16.1833	11.457	16.1863	13.5978	8.90363	10.5698	7.90313	9.83871	10.841	11.7201
ENSG00000037897	METTL1	8.71673	7.77906	8.70042	6.05833	7.43177	7.73726	0.489945	6.83663	6.0197	5.70772	5.56811	5.43125	5.91147	5.91248	0.204747	5.7923	9.0738	7.9719	5.59298	7.10775	0.848383	5.72431	8.7069	8.03421	5.27306	6.51563	6.85082	0.660157	6.24322	8.90062	7.87376	7.67959	7.61772	6.72337	6.83581	6.09335	7.24593	0.333638	7.38457	8.26562	9.89363	6.22659	4.07435	5.98272	7.7243	7.6369	7.41497	7.17818
ENSG00000037965	HOXC8	0.553039	0.113308	0.26061	0.142552	0.132963	0.240494	0.0822863	0.178448	0.103568	0.09723	0	0.030933	0.031437	0.0736027	0.0267487	0.00962	0.028994	0.059962	0.011986	0.0276405	0.0116057	0.045907	0.07626	0.177835	0.048204	0.128401	0.0953214	0.0254243	0.101843	0.067679	0.084703	0.067586	0.094043	0.113443	0.192474	0.237583	0.119919	0.0218988	0.061381	0.103602	0.138543	0.074324	0.027188	0.010823	0.018401	0.065337	0.010143	0.056638
ENSG00000038002	AGA	2.05232	3.31956	2.12419	2.47989	2.00807	2.39681	0.245203	2.13685	3.28944	4.28187	4.21115	3.6865	4.91994	3.75429	0.395079	3.62319	4.68104	4.32979	4.81698	4.36275	0.267031	3.07951	3.01672	3.00138	4.47422	4.56311	3.62699	0.364532	1.44896	1.08369	2.36964	1.96643	2.36975	2.66514	3.00878	3.24775	2.27002	0.26225	2.21224	2.11854	1.45168	2.90484	3.17723	3.11274	3.20532	3.68272	3.2072	2.78584
ENSG00000038210	PI4K2B	4.81952	3.96285	6.28212	4.94341	5.82493	5.16657	0.406022	8.70721	8.509	8.2213	7.2929	4.88308	6.59104	7.36742	0.594632	1.68813	5.25399	5.16913	3.02477	3.784	0.868359	7.03795	5.69828	7.3475	4.49943	4.66546	5.84972	0.587534	4.43641	3.95531	4.58835	3.7996	4.48363	5.18776	6.57221	6.93716	4.99505	0.412863	6.12828	5.80318	7.12516	4.89737	4.42942	3.95395	3.43002	4.83644	4.23721	4.98234
ENSG00000038219	BOD1L1	2.5234	1.37432	2.25435	2.59395	2.2878	2.20677	0.21817	3.53255	4.04521	7.17887	4.80101	3.11858	3.24523	4.32024	0.624463	0.88887	3.20357	3.63254	2.4025	2.53187	0.604073	4.55722	3.53795	4.60235	5.33726	4.28737	4.46443	0.289757	1.47033	1.58135	2.67769	2.21726	3.34767	3.64935	4.07267	4.58155	2.94973	0.406274	4.81598	3.77557	4.08275	4.96274	3.50236	2.36237	3.06151	4.27705	4.13029	3.88562
ENSG00000038274	MAT2B	7.56619	7.96068	8.88609	8.2578	7.31783	7.99772	0.274472	12.0368	12.8981	13.7599	19.1005	12.8738	11.1026	13.6286	1.15436	6.39506	11.5912	12.5857	5.96137	9.13333	1.72045	8.43148	6.42794	9.24906	6.81358	5.7617	7.33675	0.649452	6.68903	8.31438	6.83359	10.8556	6.42116	7.24356	7.00743	8.00681	7.67144	0.509183	12.8783	13.129	13.4324	9.23996	7.46872	6.13686	8.18768	9.04009	9.09356	9.84517
ENSG00000038295	TLL1	0	0	0.002659	0	0	0.0005318	0.0005318	0	0	0.020981	0	0	0	0.00349683	0.00349683	0	0.011738	0	0	0.0029345	0.0029345	0	0	0.004082	0	0	0.0008164	0.0008164	0	0	0	0	0	0	0	0	0	0	0	0	0	0.001334	0	0.022512	0.033626	0.005225	0	0.00696633
ENSG00000038358	EDC4	15.847	27.7553	27.6678	19.5126	21.363	22.4291	2.33216	25.3963	24.1153	21.8916	13.8204	16.0203	14.3968	19.2735	2.09673	19.1917	31.1049	32.4877	17.9422	25.1816	3.83789	20.7308	25.6259	20.6498	15.8201	16.8138	19.9281	1.73499	15.1901	20.7638	17.3891	13.8843	19.4552	14.1513	14.9251	14.3081	16.2584	0.931541	17.3845	13.3901	18.0378	14.0416	14.7961	13.305	12.8976	11.2971	14.0407	14.3545
ENSG00000038382	TRIO	7.42889	10.9166	11.5131	16.7332	14.8536	12.2891	1.61917	23.3404	24.7424	32.7211	19.1567	12.9115	15.8548	21.4545	2.89208	31.3231	33.4383	33.0297	32.5339	32.5813	0.458331	30.0712	34.032	31.0765	26.5147	29.0157	30.142	1.23362	11.6241	10.4534	19.7859	8.88913	19.1489	19.3798	19.1686	19.8885	16.0423	1.69714	23.6343	20.7901	23.2732	21.5893	18.6893	12.2645	19.5676	23.2886	23.8108	20.7675
ENSG00000038427	VCAN	0.013975	0.022764	0.090389	0.14931	0.076651	0.0706178	0.0246152	0.040054	0.005038	0.097083	0	0.012762	0.024061	0.029833	0.0146703	0.016962	0.008212	0.02763	0.049072	0.025469	0.00881261	0.031747	0.01184	0.01878	0.048133	0.033965	0.028893	0.00631318	0.004268	0.04249	0.287868	0	0.121991	0.373574	0.279668	0.089807	0.149958	0.0509745	0.097109	0.434	0.82018	0.577521	0.514911	0.1802	3.19363	4.99401	1.22294	1.33717
ENSG00000038532	CLEC16A	7.86872	8.5088	10.1527	10.319	10.5068	9.4712	0.536182	7.67497	7.49453	11.8339	5.60375	6.2141	5.43188	7.37553	0.970346	5.28505	7.16561	6.66769	5.7254	6.21094	0.429441	9.71354	10.4781	9.86863	6.95495	7.13129	8.8293	0.740845	7.53074	7.98801	11.1488	7.25247	10.6708	8.99072	8.77542	9.80433	9.02016	0.50603	6.12481	3.67014	4.67567	6.29823	5.85435	4.84146	4.51834	3.36904	5.25633	4.95649
ENSG00000038945	MSR1	0	0	0.029897	0	0	0.0059794	0.0059794	0	0	0	0	0	0	0	0	0	0	0	0	0	0	0	0	0	0	0	0	0	0	0	0	0	0	0	0.012097	0	0.00151213	0.00151213	0	0	0	0	0	0	0	0	0	0
ENSG00000039068	CDH1	101.347	114.326	113.967	124.51	120.342	114.899	3.9169	137.735	173.404	178.743	203.538	136.706	120.073	158.367	12.9654	87.6251	142.997	147.261	98.4265	119.077	15.2266	194.352	157.474	164.331	194.974	167.244	175.675	7.91308	76.2502	108.296	104.852	108.102	131.302	95.7231	113.576	122.287	107.549	5.89391	102.501	61.6416	69.429	132.169	116.341	82.2837	84.2875	90.6374	104.096	93.7095
ENSG00000039123	MTREX	12.374	8.91245	11.1061	9.2844	8.86005	10.1074	0.699862	10.2014	9.31399	13.0222	10.9488	8.33943	9.58559	10.2352	0.661876	3.46111	11.1815	11.1275	6.04086	7.95274	1.92211	11.4369	8.21068	11.8738	15.1372	11.0389	11.5395	1.10448	9.53373	9.81622	9.39648	11.4327	11.2174	14.2292	15.4538	14.6162	11.962	0.869065	8.37748	8.36265	9.39418	10.0174	9.39672	7.4356	7.39982	9.58135	9.86287	8.86979
ENSG00000039139	DNAH5	0.010404	0	0.009009	0.019223	0.016427	0.0110126	0.00333458	0.032779	0.02989	0.162719	0.107289	0.034838	0.177345	0.09081	0.0277744	0	0.034743	0.03134	0	0.0165208	0.00956352	0.065314	0.113665	0.131228	0.212973	0.025926	0.109821	0.0317274	0.033967	0.025844	0.018542	0.021745	0.015161	0.010403	0.009902	0.006377	0.0177426	0.00326428	0.061718	0.026667	0.041432	0.013004	0.012136	0.018199	0	0.016701	0.016838	0.0229661
ENSG00000039319	ZFYVE16	1.44861	1.25324	1.83296	1.31938	1.49634	1.47011	0.100638	2.54045	2.65348	4.43138	3.31366	2.14116	2.16387	2.874	0.356835	1.17844	3.34772	3.35652	2.70588	2.64714	0.512719	4.11673	2.44198	4.04255	5.32259	3.28589	3.84195	0.478389	1.0494	1.37088	1.57621	1.04165	1.90642	3.20825	4.24219	4.75558	2.39382	0.521775	1.83311	1.90841	2.17672	2.45902	2.31214	1.59194	1.93988	2.82212	2.62753	2.18565
ENSG00000039523	RIPOR1	5.74267	5.36405	9.09158	12.0383	12.0661	8.86055	1.45557	10.9195	12.2901	41.2336	17.9806	12.9548	12.4869	17.9776	4.75528	7.02824	8.80469	9.38637	5.10942	7.58218	0.964842	14.8529	16.848	18.6195	10.769	11.2026	14.4584	1.53937	5.2509	6.80917	14.6495	6.22068	10.4641	7.76906	10.1109	10.0024	8.90959	1.07179	12.9199	2.55744	3.39562	20.6867	13.7697	10.6614	8.47176	7.25779	12.6162	10.2596
ENSG00000039537	C6	0	0	0.019885	0	0	0.003977	0.003977	0	0	0	0	0	0.042762	0.007127	0.007127	0	0	0	0	0	0	0	0	0	0	0	0	0	0	0	0	0	0	0	0	0	0	0	0	0	0	0	0	0.012576	0	0	0	0.00139733
ENSG00000039560	RAI14	8.87975	10.9396	13.4323	10.1054	9.041	10.4796	0.82763	9.03677	9.51769	12.7955	15.8826	12.9932	12.1172	12.0572	1.02682	13.5672	14.7009	14.9282	12.2695	13.8664	0.609875	16.1284	13.4708	15.6267	19.6848	10.8332	15.1488	1.46975	26.4488	11.8563	13.6029	7.63161	12.7502	31.8305	26.5816	20.6221	18.9155	3.0724	33.9693	39.0321	35.239	57.6485	66.8984	54.4771	55.0537	65.5813	64.5044	52.4893
ENSG00000039600	SOX30	0	0.025132	0.030612	0	0.065092	0.0241672	0.0120113	0.005824	0	0	0.027134	0.049925	0	0.0138138	0.00840188	0	0.296189	0.38401	0	0.17005	0.0998014	0.013792	0.038495	0.015688	0.151804	0	0.0439558	0.0276605	0.064737	0.111682	0.050004	0.041594	0.746513	0	0.024164	0	0.129837	0.0890324	0.074987	0.134692	0.063995	0.060573	0.145034	0.042805	0.054529	0.038964	0.04731	0.0736543
ENSG00000039650	PNKP	29.9685	28.9876	37.9123	41.5629	40.4883	35.7839	2.64637	41.5593	28.1825	35.5154	20.1704	26.3727	55.7055	34.5843	5.20192	27.3754	33.3247	32.2828	29.538	30.6302	1.34716	28.4054	34.2626	30.9354	18.4538	26.2953	27.6705	2.65984	32.3689	30.1796	37.2745	19.5286	39.3926	20.1112	20.9083	23.4597	27.9029	2.81727	30.043	28.1016	28.1199	26.0515	34.3021	33.5638	26.8174	25.4096	30.0906	29.1666
ENSG00000039987	BEST2	0	0	0.052708	0.043088	0	0.0191592	0.0118308	0	0	0	0	0	0	0	0	0	0	0	0	0	0	0.021843	0	0.03489	0	0	0.0113466	0.00724811	0	0.035827	0.054276	0	0.017646	0	0.025767	0.054873	0.0235486	0.00821532	0.006751	0	0	0.05607	0.042047	0	0	0	0.017736	0.0136227
ENSG00000040199	PHLPP2	0.855268	1.01288	1.61489	1.74162	1.64528	1.37399	0.182518	2.10621	1.46144	2.40224	1.93761	1.44809	0.855555	1.70186	0.227159	0.589537	1.57075	1.34394	0.550696	1.01373	0.260393	2.83028	2.80177	2.90199	1.9739	1.63591	2.42877	0.260749	1.07748	1.15685	1.56929	0.760929	2.01648	1.36307	1.6496	1.85108	1.4306	0.148799	0.504542	0.372927	0.33997	1.14796	0.759911	0.504489	0.526499	0.440161	1.31884	0.657255
ENSG00000040275	SPDL1	5.34187	6.25715	7.54672	7.91162	9.04044	7.21956	0.646279	7.36476	6.27815	3.60404	4.12444	2.54303	6.00892	4.98722	0.752655	3.50607	8.71429	10.2186	4.57851	6.75436	1.61059	7.37868	6.0043	8.74406	11.321	10.8469	8.859	1.00914	5.72383	8.77504	7.90438	5.67969	8.00064	6.50791	7.63134	9.54484	7.47096	0.494331	5.80495	6.28155	8.29021	2.98668	2.27194	2.28608	2.47856	3.74733	3.1506	4.14421
ENSG00000040341	STAU2	5.3094	3.92037	4.88392	3.53952	4.04983	4.34061	0.326852	4.89923	4.04929	6.19373	4.02715	2.97245	2.5859	4.12129	0.535147	1.12074	4.88599	4.483	2.04392	3.13341	0.91882	4.74214	3.77685	6.49118	8.48247	4.14837	5.5282	0.873042	3.33393	4.16349	3.3969	4.56936	3.6528	5.98123	6.53327	6.84596	4.80962	0.50845	2.35468	2.99465	2.209	2.57461	2.1343	2.02315	1.84183	2.10313	1.6886	2.21377
ENSG00000040487	SLC66A1	15.6242	35.0195	19.3925	14.3579	12.0152	19.2819	4.11166	15.2212	16.483	21.7819	15.3637	19.5961	21.9779	18.404	1.27368	47.7012	31.8897	33.4014	26.8792	34.9679	4.46742	13.3035	21.5029	16.9954	12.0834	12.9034	15.3577	1.75227	17.835	17.6948	11.5902	11.1836	13.0172	12.4704	9.45716	9.61223	12.8576	1.15613	17.205	9.71469	12.1381	15.4721	15.3505	15.7722	20.0414	17.2098	20.137	15.8934
ENSG00000040531	CTNS	8.9115	11.5523	12.7347	8.78946	8.56925	10.1115	0.852161	9.3166	7.90948	7.58552	6.79502	6.32844	4.57574	7.08513	0.654807	8.87725	7.34723	7.76504	5.71792	7.42686	0.654777	6.98194	8.80907	6.30888	4.9465	4.89306	6.38789	0.725719	5.35288	9.21378	8.2953	4.60771	8.38137	5.50371	5.56784	6.22245	6.64313	0.609428	4.78883	4.67873	4.44551	4.68457	4.50221	4.1175	6.12989	5.32947	7.20649	5.09813
ENSG00000040608	RTN4R	7.47915	7.80096	5.34551	3.3663	3.46851	5.49209	0.946432	2.85972	4.95902	2.0356	1.29054	2.02801	2.23906	2.56866	0.520168	1.78335	2.44956	2.24119	1.61078	2.02122	0.19513	2.54969	2.60259	1.48027	1.80964	2.45706	2.17985	0.2257	2.22578	2.54261	2.77322	2.87746	2.62235	1.88961	1.68121	1.64738	2.28245	0.174257	7.29099	4.47741	6.25914	17.5721	13.3966	12.9333	27.9484	31.3366	17.7314	15.4384
ENSG00000040633	PHF23	22.3767	32.3412	30.6598	24.1244	22.0521	26.3109	2.16418	23.1549	21.9728	21.588	15.9995	21.1964	18.5772	20.4148	1.07694	28.161	22.078	22.5407	19.3399	23.0299	1.85044	18.2856	18.8584	19.2434	16.8973	14.0952	17.476	0.934212	26.7909	22.1152	20.7235	19.4817	21.9174	16.8572	16.3392	15.4041	19.9537	1.33257	20.5246	17.7585	17.4852	17.2558	15.8217	16.899	21.5221	20.1598	21.7495	18.7974
ENSG00000040731	CDH10	0	0	0	0	0	0	0	0.01349	0.051506	0.100823	0.06095	0.101994	0.019338	0.0580168	0.0155949	0	0.009346	0	0	0.0023365	0.0023365	0.014708	0.023048	0.025081	0.020748	0	0.016717	0.00452648	0	0	0	0	0	0.08293	0.037321	0.062081	0.0227915	0.0119289	0	0	0.011324	0.289868	0.056547	0	0	0.015043	0	0.0414202
ENSG00000040933	INPP4A	2.8891	2.42947	4.46634	4.01355	3.43084	3.44586	0.367894	5.11106	4.89737	5.60788	2.4622	2.39255	3.77893	4.04167	0.566044	3.04768	5.01814	6.29071	3.3643	4.4302	0.755793	3.7877	4.68285	4.3094	3.75088	3.58835	4.02384	0.204422	4.39984	4.2976	3.28541	3.37312	4.42324	3.93887	4.69756	3.67501	4.01133	0.185458	5.89132	7.10184	7.32012	4.42425	4.14941	3.42026	4.19889	4.07496	4.0267	4.95642
ENSG00000041353	RAB27B	0.078262	0.041847	0.074467	0.046554	0.031055	0.054437	0.00931719	0.030847	0.0765	0.366249	0.606368	0.372554	0.143062	0.26593	0.0901064	0.053852	0.392474	0.231715	0.045733	0.180944	0.0825414	0.347129	0.182438	0.263636	0.65993	0.134907	0.317608	0.092903	0.09539	0.103837	0.073444	0.032216	0.067457	0.134346	0.073555	0.112331	0.086572	0.0111671	0.229027	0.126089	0.113918	0.373309	0.341889	0.210462	0.098564	0.207978	0.156817	0.20645
ENSG00000041357	PSMA4	52.2348	62.2823	79.3802	57.113	54.5417	61.1104	4.86344	34.8653	41.9278	54.1508	41.3867	63.4335	52.0454	47.9683	4.26425	18.4974	45.294	66.0406	24.0189	38.4627	10.8568	84.7452	65.8488	71.2044	60.4157	50.0599	66.4548	5.75644	45.081	78.6762	30.7445	35.1885	55.1566	42.4115	42.0468	62.4783	48.9729	5.56034	31.7032	32.5305	29.1374	52.545	24.5915	27.1286	26.022	30.4767	26.3449	31.1644
ENSG00000041515	MYO16	0.15584	0.022702	0.202194	0.077805	0.019052	0.0955186	0.0363878	0.683403	1.49661	4.91262	4.34435	4.16269	0.18728	2.63116	0.847333	0.021262	0.289773	0.373432	0	0.171117	0.0943169	0.818817	0.956377	0.587223	0.452422	0	0.562968	0.165827	0.01885	0.026732	0.019682	0	0.018709	0.559128	1.09652	1.04858	0.348525	0.171368	0.622769	0.041004	0.362335	3.13497	1.90585	1.85816	1.46958	1.58459	2.47952	1.49542
ENSG00000041802	LSG1	13.7775	16.6498	17.6872	13.3213	13.5898	15.0051	0.901216	13.7902	11.911	15.5057	10.9249	8.01704	10.9054	11.8424	1.05785	10.5234	13.6608	13.0716	8.7113	11.4918	1.14998	11.9495	13.047	20.1461	11.9401	10.854	13.5874	1.67596	15.3053	13.8607	12.7735	10.0524	12.6191	12.7004	14.2494	13.4786	13.1299	0.54584	10.2061	10.5382	11.5626	10.5329	8.22203	6.50218	8.54459	9.21317	9.97201	9.47708
ENSG00000041880	PARP3	0.073976	0.116061	0.229016	0.098447	0.091352	0.12177	0.0276476	0.442068	0.197593	0.177308	0.20101	0.295017	0.360577	0.278929	0.0434179	0.416529	0.567233	0.457526	0.273091	0.428595	0.0608171	0.436079	0.490092	0.487853	0.318122	0.413735	0.429176	0.0314427	0.15143	0.15969	0.055925	0.154775	0.064729	0.033342	0.125617	0.185015	0.116315	0.0200857	0.718873	0.454865	0.245865	0.167745	0.225062	0.137688	0.421613	0.219246	0.255248	0.316245
ENSG00000041982	TNC	0.04219	0.098628	0.014308	0.021755	0.016237	0.0386236	0.0157959	0.012501	0.022798	0.244182	0	0.001211	0	0.046782	0.0396531	0	0.02726	0	0	0.006815	0.006815	0	0.006027	0	0	0	0.0012054	0.0012054	0	0.057842	0.041523	0	0.046412	0.003781	0.019772	0	0.0211663	0.00849903	0.04232	0.007072	0.031243	0	0	0	0	0	0	0.00895944
ENSG00000041988	THAP3	6.78901	17.5608	9.9583	8.32829	6.84379	9.89605	2.00226	5.79825	10.9148	5.36195	7.8374	7.62707	6.83414	7.3956	0.809037	8.75118	5.54301	5.68725	5.16805	6.28737	0.828526	5.19097	6.07575	4.85804	5.99818	6.08172	5.64093	0.257524	17.4066	9.49092	4.91622	5.97627	7.2824	3.80538	4.83595	5.17071	7.36056	1.56506	7.51828	11.6552	7.98107	6.31989	4.32093	6.18095	7.55902	6.56932	6.60479	7.18994
ENSG00000042062	RIPOR3	0.073659	0.12243	0.307556	0.020698	0	0.104869	0.0549758	0	0.010594	0.064724	0	0.019061	0	0.0157298	0.0102959	0.078401	0	0.142982	0.043228	0.0661527	0.0302138	0.027419	0.017828	0.017212	0	0	0.0124918	0.00541141	0.03248	0.018094	0.041058	0.028515	0.014271	0	0	0	0.0168022	0.0057108	0	0	0	0.017726	0.035892	0.012278	0	0	0	0.00732178
ENSG00000042088	TDP1	6.75479	8.67252	5.77586	6.81463	8.13314	7.23019	0.520067	6.54639	10.5482	6.71484	5.00166	3.45979	4.8696	6.19008	1.0001	7.60485	6.36208	7.73445	6.80289	7.12607	0.327552	6.43127	7.11412	8.99587	8.03431	8.65919	7.84695	0.477286	4.57274	5.41246	5.74215	5.47292	7.06509	5.21387	5.61494	6.14907	5.6554	0.257027	5.75319	6.05993	6.41403	5.21374	4.77205	4.07579	4.95458	5.45059	5.07925	5.30813
ENSG00000042286	AIFM2	3.05982	1.05823	2.71198	1.18097	1.25723	1.85364	0.426174	2.92378	0.862601	3.50361	1.88941	1.97043	2.28497	2.23914	0.372339	2.9225	4.98619	4.92556	3.32062	4.03872	0.535864	7.6342	7.92536	7.30879	1.86272	1.35048	5.21631	1.4791	1.60813	2.85731	1.93383	1.29462	1.34673	1.50942	0.879202	0.557207	1.49831	0.245756	1.77204	1.20964	1.48796	1.11471	1.5952	1.40617	0.845406	0.819807	0.99474	1.24952
ENSG00000042304	C2orf83	0	0	0	0	0	0	0	0	0.031026	0	0	0	0.016376	0.00790033	0.00534258	0.024363	0	0	0	0.00609075	0.00609075	0.015598	0	0.021132	0	0	0.007346	0.0045828	0	0.010772	0	0	0	0	0	0.097783	0.0135694	0.0121041	0	0	0	0.073596	0	0	0	0	0	0.00817733
ENSG00000042317	SPATA7	1.40075	1.65567	1.89621	1.07083	0.903889	1.38547	0.182347	1.05529	1.26805	1.22671	0.982631	0.793259	0.550878	0.979468	0.110834	0.349808	0.916437	1.00862	0.188937	0.615951	0.203645	0.766948	0.87104	1.10253	1.45269	1.49482	1.13761	0.147742	0.553269	1.02102	0.973944	1.49685	1.10133	1.112	1.91363	1.84242	1.25181	0.164072	0.666148	0.570241	0.665172	0.772992	0.654993	0.346867	0.360832	0.602618	0.484474	0.569371
ENSG00000042429	MED17	11.7476	8.20389	18.1288	5.62566	6.82616	10.1064	2.25288	15.5579	7.30134	7.54418	8.83098	6.53817	5.31014	8.51379	1.48658	3.32583	6.94364	6.43387	4.29508	5.24961	0.86044	7.27204	7.09544	8.53772	5.58331	4.46192	6.59008	0.709099	4.29699	9.5029	4.16715	4.33853	6.01805	6.04006	5.88511	7.72812	5.99711	0.658622	6.21625	5.34317	6.51006	7.23783	4.99273	4.46739	4.28201	5.503	5.90422	5.6063
ENSG00000042445	RETSAT	0.861304	2.25106	3.45406	25.9359	23.3549	11.1715	5.53108	3.82585	4.31574	5.21048	16.5142	15.7776	13.5452	9.86485	2.46066	15.7483	3.21512	3.23629	21.2111	10.8527	4.54245	2.61533	3.42749	3.7884	19.943	22.1806	10.391	4.37482	2.61396	3.1502	27.5231	0.831266	27.1025	20.8007	21.4678	21.9587	15.681	4.04898	2.89569	2.91731	2.76301	18.1102	19.3706	14.1365	14.038	13.0288	13.2821	11.1714
ENSG00000042493	CAPG	43.4739	41.5588	55.8779	116.233	93.8101	70.1908	14.8598	69.7764	61.9299	221.017	66.9949	93.9621	239.417	125.516	33.4984	197.248	259.423	270.822	317.326	261.205	24.7248	154.165	189.341	196.662	124.673	207.098	174.388	15.2811	175.157	116.5	159.207	106.457	93.0755	96.534	96.3518	89.3439	116.578	11.5388	227.452	229.49	196.835	85.5019	84.0273	193.714	88.9293	170.131	77.8999	150.442
ENSG00000042753	AP2S1	223.66	260.827	244.974	212.07	212.348	230.776	9.60418	140.895	129.721	160.714	132.716	208.196	240.277	168.753	18.5602	166.042	219.17	223.988	131.357	185.139	22.2195	119.809	179.378	179.431	140.774	164.459	156.771	11.6313	320.146	244.461	250.987	200.311	191.877	201.672	176.234	170.061	219.469	17.6824	120.97	89.6472	100.849	122.467	147.409	240.547	131.106	97.9172	118.868	129.976
ENSG00000042781	USH2A	0.005064	0.002707	0.002095	0.002746	0	0.0025224	0.00080898	0.00229	0.002751	0.05325	0	0.001034	0.003522	0.0104745	0.00857041	0	0.003155	0	0	0.00078875	0.00078875	0.001727	0.003847	0.003799	0	0.001224	0.0021194	0.000750108	0.004467	0.00119	0.000994	0	0.001083	0.005738	0.002275	0.008866	0.00307663	0.00107332	0.003174	0	0.012758	0.005012	0.007709	0.006083	0.010744	0.004889	0.006232	0.006289
ENSG00000042813	ZPBP	0	0	0.04439	0.029057	0.017685	0.0182264	0.0085631	0.025056	0	0	0	0	0	0.004176	0.004176	0	0	0	0	0	0	0	0	0	0	0	0	0	0	0	0.03159	0	0	0	0	0.025373	0.00712037	0.00469825	0	0	0	0	0	0	0	0	0	0
ENSG00000042832	TG	0	0	0.045376	0.008572	0	0.0107896	0.0088045	0.004398	0	0.049205	0	0.002021	0.007434	0.0105097	0.0078254	0	0.037265	0.110636	0	0.0369753	0.0260773	0	0.051578	0.01591	0.003107	0	0.014119	0.00981412	0.090829	0.005687	0.009575	0	0.001612	0.003763	0.082907	0	0.0242966	0.0137202	0.054187	0.009121	0.027459	0.008476	0.026128	0.017903	0	0	0.053103	0.0218197
ENSG00000042980	ADAM28	0	0	0.041539	0.014625	0.010059	0.0132446	0.00762714	0.113688	0.28453	0.180583	0.135183	0.050513	0.023029	0.131254	0.0385066	0	0.260972	0.249364	0.080975	0.147828	0.064183	1.12599	0.327845	0.842847	0	0.009675	0.461272	0.226049	0.055538	0.053078	0.010052	0.036133	0.00663	0.028576	0.012033	0	0.025255	0.0075725	1.04819	2.53585	0.83482	0.055379	0.06397	0.242461	0	0.087772	0.129168	0.555289
ENSG00000043039	BARX2	1.02437	1.08624	1.48932	0.754931	0.784755	1.02792	0.132279	0.703566	0.67385	0.293284	0.123691	0.469921	0.182706	0.407836	0.101097	0.05021	0.584748	0.552887	0.060945	0.312198	0.148318	0.195294	0.276687	0.17891	0.663986	0.173814	0.297738	0.0934218	0.947945	1.90911	0.960402	1.1097	0.718029	0.53968	0.702401	1.11759	1.00061	0.1486	0.322059	0.110143	0.299711	0.212494	0.186516	0.155213	0.129744	0.115441	0.045776	0.175233
ENSG00000043093	DCUN1D1	1.27268	1.39879	1.76543	1.7825	1.36793	1.51747	0.106792	1.5579	2.01588	2.42865	2.50298	1.59469	1.89335	1.99891	0.164121	0.687907	1.80436	1.73943	1.00125	1.30824	0.275547	2.22545	1.61671	3.41525	3.50947	2.15941	2.58526	0.373626	1.30063	1.52406	1.26322	1.10848	1.50735	1.92338	3.08388	2.38818	1.7624	0.238137	1.31747	1.31453	1.54291	1.85043	1.68937	1.1019	0.886474	1.64823	1.39052	1.41576
ENSG00000043143	JADE2	5.24864	2.12539	4.8473	11.4768	14.7656	7.69275	2.33891	28.5783	21.8249	22.6235	22.5796	19.1329	26.717	23.576	1.40945	61.3764	41.8509	42.6856	53.9307	49.9609	4.69729	25.426	26.2013	21.9868	33.1238	40.9357	29.5347	3.37512	11.7347	8.19392	17.6325	11.0185	14.1979	12.1006	10.9851	10.2771	12.0175	1.00073	63.1599	39.2061	56.4144	24.1968	29.6261	25.681	35.8421	33.1485	33.0486	37.8137
ENSG00000043355	ZIC2	0.009802	0.053161	0.025454	0.030669	0	0.0238172	0.00914978	0	0.195899	0.100713	0	0	0.06866	0.0608787	0.0321437	0	0.035636	0	0	0.008909	0.008909	0.016524	0.010697	0	0	0	0.0054442	0.00345884	0.012488	0.029779	0.038482	0.061018	0	0	0	0.012692	0.0193074	0.00782132	0.024323	0.01639	0.039178	0	0.017798	0	0	0	0.069921	0.0186233
ENSG00000043462	LCP2	0	0.013728	0	0	0	0.0027456	0.0027456	0	0	0	0	0	0	0	0	0	0.013025	0	0.018395	0.007855	0.00466568	0	0	0	0	0	0	0	0	0	0	0	0	0	0	0	0	0	0.014757	0	0	0	0	0	0	0	0	0.00163967
ENSG00000043514	TRIT1	3.47656	5.77015	4.40728	4.36727	2.96975	4.1982	0.478184	3.31085	4.8467	4.1135	6.69812	8.81739	6.99795	5.79742	0.842521	2.49285	3.22823	3.18479	3.82743	3.18332	0.272894	9.73859	6.32538	11.998	7.4846	9.78793	9.06691	0.9895	7.923	5.90322	5.349	3.81425	5.00056	4.61169	4.53464	3.66141	5.09972	0.481203	5.19413	7.14771	6.40138	4.76398	5.15129	6.01471	3.11063	3.33022	7.38948	5.38928
ENSG00000043591	ADRB1	0	0.138791	0.053127	0.135038	0.061111	0.0776134	0.026397	0.045273	0.082582	0.122189	2.5233	6.70968	2.99885	2.08031	1.07141	0.174871	0.03541	0.041034	0.109503	0.0902045	0.0328647	0.064138	0.068923	0.007586	0.267075	0.086367	0.0988178	0.0440937	0.051688	0.047089	0.101449	0.008119	0.129518	0.285518	0.257383	0.265431	0.143274	0.0391931	0.066911	0.016367	0.027679	2.09696	0.84776	0.58896	0.421359	0.407172	0.961135	0.603812
ENSG00000044012	GUCA2B	0	0	0	0	0	0	0	0	0	0	0	0	0	0	0	0	0	0	0	0	0	0	0	0	0	0	0	0	0	0	0	0	0	0	0	0	0	0	0	0	0	0	0	0	0.069921	0	0	0.007769
ENSG00000044090	CUL7	1.12925	0.356417	0.577569	3.31947	2.98889	1.67432	0.619332	1.96404	0.224132	2.9262	9.66353	10.8332	13.5572	6.52805	2.24586	8.14967	4.77534	4.66511	9.52922	6.77984	1.22221	0.424864	0.857383	0.348	6.64299	9.36589	3.52783	1.8796	1.34824	1.43879	3.90358	1.46227	3.05504	3.54864	3.6567	3.60528	2.75232	0.399947	3.50145	4.94696	4.03446	9.38522	11.5363	9.58759	9.12388	10.5457	10.2464	8.10089
ENSG00000044115	CTNNA1	110.029	142.72	105.24	133.006	122.724	122.744	6.9728	150.135	169.144	167.92	109.926	99.7848	78.7891	129.283	15.6109	131.223	197.477	203.415	129.326	165.36	20.2967	160.081	164.964	180.902	179.698	163.794	169.888	4.33071	193.727	169.894	115.128	190.825	123.762	125.768	132.874	133.41	148.173	11.1868	188.405	165.884	175.549	107.981	117.893	107.677	99.0451	103.14	103.87	129.938
ENSG00000044446	PHKA2	5.34467	7.63751	7.39232	8.41089	7.6867	7.29442	0.516197	12.1596	17.5072	12.8795	9.94441	11.2088	15.4858	13.1976	1.14784	5.80684	10.4327	10.4399	6.8505	8.3825	1.20477	12.4593	11.0242	10.5941	7.82283	8.9376	10.1676	0.811734	7.47544	7.72036	7.10444	6.86337	8.43596	6.60384	6.09709	7.22396	7.19056	0.25243	14.4225	26.5278	20.2492	11.5197	12.9455	14.1066	10.8485	11.9697	11.119	14.8565
ENSG00000044459	CNTLN	0.023066	0	0	0	0	0.0046132	0.0046132	0.004293	0	0	0	0	0	0.0007155	0.0007155	0	0.139952	0.120379	0	0.0650827	0.0377874	0	0	0	0	0	0	0	0.005232	0	0	0.018815	0.05416	0	0	0.007059	0.0106582	0.0066221	0	0.033427	0	0	0	0	0	0	0	0.00371411
ENSG00000044524	EPHA3	0	0	0	0	0	0	0	0	0	0	0	0	0	0	0	0	0	0	0	0	0	0.00228	0	0	0	0	0.000456	0.000456	0	0	0.004416	0	0	0.00837	0	0.016429	0.00365187	0.0021246	0	0	0	0	0	0	0	0.008539	0	0.000948778
ENSG00000044574	HSPA5	190.144	143.515	170.546	158.179	182.465	168.97	8.35859	159.181	177.13	151.973	168.226	164.141	204.65	170.883	7.58567	144.875	111.052	119.521	149.9	131.337	9.48225	167.939	145.891	167.186	209.613	165.313	171.188	10.4343	232.304	184.701	168.038	156.547	198.223	179.847	176.958	150.579	180.9	9.11372	187.741	219.748	209.857	175.156	311.504	218.271	199.547	196.929	177.511	210.696
ENSG00000046604	DSG2	12.5431	8.30054	12.9173	22.02	22.9139	15.739	2.86737	28.6785	36.397	74.3175	44.6633	23.3348	23.4234	38.4691	7.91422	23.8409	28.2126	29.4262	38.2229	29.9257	3.01459	50.7707	39.7594	47.4517	65.2813	51.7273	50.9981	4.14414	8.54219	11.7267	26.5181	12.3539	24.4934	38.5228	46.6547	47.1393	26.9939	5.54151	35.5082	26.1061	28.6897	36.5407	33.227	20.8211	36.0945	50.0049	39.3262	34.0354
ENSG00000046647	GEMIN8	3.85333	4.86573	3.58327	3.65571	4.20045	4.0317	0.234346	3.19342	3.26371	2.77835	3.01018	2.67276	2.44942	2.89464	0.129074	2.11499	3.97863	3.89542	2.94055	3.2324	0.440665	2.26258	2.60715	2.11986	2.78893	3.09626	2.57495	0.176531	4.94715	3.0431	3.23381	4.07105	3.9254	3.04593	2.88037	2.78267	3.49118	0.266759	2.40023	3.41044	2.51925	1.64919	1.4398	2.0532	1.5813	2.28756	1.35136	2.07692
ENSG00000046651	OFD1	3.09486	4.36115	4.91828	3.65444	3.60509	3.92677	0.31949	5.96741	8.69437	10.0431	6.6733	5.37494	5.61306	7.06103	0.771286	3.76371	8.3841	6.66989	4.87185	5.92239	1.01581	5.94703	5.71805	8.64054	5.37488	4.59078	6.05426	0.686174	3.75916	3.29528	3.62126	2.63977	3.7678	6.52285	6.59553	5.66304	4.48309	0.544494	4.51895	3.09087	3.84977	6.12566	4.78943	6.28143	4.98831	4.35216	5.74506	4.86018
ENSG00000046653	GPM6B	0	0.027226	0.042572	0.007528	0	0.0154652	0.00840963	0.048299	0.034377	0.028058	0	0	0	0.0184557	0.00867593	0	0	0	0	0	0	0	0	0.027392	0	0	0.0054784	0.0054784	0.012688	0.026851	0	0.021055	0.024522	0	0	0.014798	0.0124893	0.00400387	0	0	0	0	0	0	0	0	0	0
ENSG00000046774	MAGEC2	47.7533	5.11305	42.1526	0.182609	0.085855	19.0575	10.6477	34.4256	5.15912	66.9122	0	0.026612	0.560441	17.8473	11.2222	0.17777	46.8336	49.7221	0.083584	24.2043	13.9114	44.3531	75.4775	80.5532	0.012044	0.800586	40.2393	17.4033	43.6405	46.357	0.684557	50.46	0.576635	0.128259	0.179201	0.143737	17.7712	8.52937	32.1609	30.1202	33.2615	0.041118	0.066532	0.082554	0.036268	0	0.013822	10.6425
ENSG00000046889	PREX2	0	0.052126	0	0	0	0.0104252	0.0104252	0	0	0	0	0	0.006369	0.0010615	0.0010615	0	0	0	0	0	0	0	0	0	0	0	0	0	0	0	0	0	0	0	0	0	0	0	0	0	0	0	0.003108	0	0	0	0	0.000345333
ENSG00000047056	WDR37	1.53618	1.10551	2.91942	2.16527	2.35308	2.01589	0.317118	3.06105	1.74878	4.28091	3.35902	3.11082	2.57773	3.02305	0.342846	1.62116	2.92654	3.00484	2.50638	2.51473	0.317322	3.17879	2.60672	2.84917	3.27785	2.32386	2.84728	0.177078	2.20351	2.07073	2.2884	1.7366	2.3671	2.86489	2.50034	2.61292	2.33056	0.122008	3.25759	2.38765	2.21699	4.47188	5.64302	4.42518	4.21113	4.39925	4.73203	3.97164
ENSG00000047188	YTHDC2	1.31203	1.82228	1.92801	1.88625	1.60292	1.7103	0.114246	3.01905	3.53043	3.48461	2.8874	1.92945	2.63369	2.91411	0.242572	0.924041	2.50943	2.69151	1.11787	1.81071	0.459186	3.19077	2.70889	3.54295	2.95564	2.50949	2.98155	0.181218	2.61377	2.90928	1.83672	2.10476	2.12931	2.6986	2.97583	3.57179	2.60501	0.200017	2.84351	3.17611	3.24403	2.25517	1.8246	1.38271	1.58613	2.15889	1.87816	2.26103
ENSG00000047230	CTPS2	0.050796	0.160624	0.010805	2.01228	2.08098	0.863097	0.48392	0.020385	0.106814	2.6869	3.13164	2.54066	3.40005	1.98108	0.619295	2.45156	0.017861	0.034736	2.53377	1.25948	0.712185	2.70646	2.14207	3.6732	5.07552	4.53377	3.6262	0.546581	0.011036	0	2.15991	0	1.8767	2.55564	3.24898	3.87783	1.71626	0.546868	0.020768	0	0	1.88315	2.11876	1.8431	1.54064	1.87434	1.87433	1.23945
ENSG00000047249	ATP6V1H	18.7128	19.2519	22.0723	18.6115	18.2467	19.3791	0.692279	14.0752	14.4552	24.0655	20.6936	21.1763	26.1837	20.1083	2.01998	14.1357	17.605	18.4957	12.3138	15.6376	1.45324	18.4112	18.3231	22.22	23.1514	16.786	19.7783	1.23045	25.7617	24.0107	21.2197	16.4069	18.2109	24.8066	25.8747	25.0547	22.6682	1.28932	12.1245	11.0205	11.0885	19.1021	18.7976	17.8845	16.5048	18.1425	18.5051	15.9078
ENSG00000047315	POLR2B	21.6744	25.2469	29.2982	19.7281	22.7181	23.7331	1.65182	23.2514	25.8847	34.4438	26.8688	20.1084	18.706	24.8772	2.30919	13.7649	18.6706	18.0952	15.2553	16.4465	1.16458	24.0594	19.8933	28.6829	24.7651	20.3884	23.5578	1.60389	24.9819	24.5181	19.8214	18.9259	23.3781	26.5292	30.2355	30.3551	24.8431	1.49286	17.9997	16.2033	16.0484	20.2061	18.587	13.4841	14.5248	17.7923	16.782	16.8475
ENSG00000047346	FAM214A	0.370576	0.388163	0.60302	0.821337	0.640431	0.564705	0.0842365	1.68918	1.07895	4.26759	4.20434	3.67427	2.78735	2.95028	0.546228	2.15976	3.55431	3.03494	2.33132	2.77008	0.32277	2.84257	1.98398	3.32061	3.27717	2.19478	2.72382	0.274198	1.63796	1.47491	1.44606	0.846185	1.2978	4.734	3.94009	3.20765	2.32308	0.507093	4.52891	4.43792	3.32242	9.1941	10.7357	5.84896	6.78077	9.34374	9.53068	7.08035
ENSG00000047365	ARAP2	0.11687	0.115718	0.204229	0.278536	0.384228	0.219916	0.0510669	0.196944	0.195791	1.35011	0.938663	0.42291	0.570042	0.612409	0.185699	0.295349	0.621643	0.445596	0.80924	0.542957	0.111013	1.32662	0.719751	1.37157	1.60955	0.695006	1.1445	0.184859	0.147772	0.130106	0.532008	0.12272	0.329489	0.730921	1.04043	1.215	0.531057	0.151318	0.225982	0.060651	0.13136	0.527391	0.50864	0.418655	0.220272	0.307103	0.389743	0.309977
ENSG00000047410	TPR	7.04617	5.07215	7.91801	7.84292	6.91789	6.95943	0.513347	8.8565	9.68696	10.2713	7.6771	7.28852	7.51121	8.5486	0.509313	1.80181	8.99759	8.84547	6.97073	6.6539	1.68174	9.49464	7.96795	8.93403	13.7936	11.0785	10.2538	1.01867	5.30712	5.39506	6.6357	5.69546	10.1927	11.9072	12.7526	12.415	8.78758	1.18321	8.17852	7.27866	8.5559	11.927	8.40125	6.55143	7.46079	9.54618	11.2833	8.79811
ENSG00000047457	CP	0	0	0	0	0	0	0	0.000257	0	0	0	0	0	4.28333e-05	4.28333e-05	0	0	0	0	0	0	0.000234	0	0	0	0	4.68e-05	4.68e-05	0	0	0	0	0	0	0	0	0	0	0	0	0	0	0	0	0	0	0	0
ENSG00000047578	KATNIP	2.79494	2.84084	3.44316	3.88955	3.34557	3.26281	0.203611	4.79999	4.15389	5.1112	3.96151	2.99492	2.86345	3.98083	0.374149	2.61766	3.99391	4.12568	2.73009	3.36683	0.401641	4.6573	4.49767	4.71949	4.44229	3.42104	4.34756	0.237089	2.90815	2.88822	3.584	2.65164	3.4299	3.81921	4.25662	3.96449	3.43778	0.203338	3.81061	2.9102	2.99271	3.68403	2.53216	2.44555	2.56875	2.50773	2.90242	2.92824
ENSG00000047579	DTNBP1	12.2286	14.8159	10.9611	10.1792	11.8561	12.0082	0.787298	10.7675	15.555	13.2304	13.0293	13.053	20.5733	14.3681	1.38678	14.2982	11.9022	12.1271	13.6362	12.9909	0.581451	10.9971	11.7739	13.2048	8.8999	9.34756	10.8447	0.789942	8.95493	8.66882	10.2243	9.80929	9.01073	10.6581	7.99989	9.18915	9.31439	0.306479	8.72076	5.9543	6.06023	9.88222	11.2586	12.0005	10.1956	9.21481	9.39922	9.18737
ENSG00000047597	XK	0.043452	0.040558	0.066454	0.03092	0.043767	0.0450302	0.00584022	0.010693	0.054168	0.188677	0.17567	0.096742	0.034463	0.0934022	0.0303921	0.033959	0.065903	0.044601	0.01786	0.0405807	0.0100725	0.083483	0.046062	0.083751	0.061672	0.047169	0.0644274	0.00830437	0.057971	0.035884	0.051245	0.051086	0.100584	0.146988	0.143742	0.201902	0.0986753	0.0211873	0.006011	0	0.020262	0.066298	0.058406	0.094768	0.078554	0.049091	0.04544	0.0465367
ENSG00000047617	ANO2	0.399159	0.18152	0.407178	0.354208	0.355724	0.339558	0.0409736	0.761125	0.737742	0.896202	0.851679	0.706644	0.745483	0.783146	0.030164	0.622716	0.801651	0.794433	0.584322	0.700781	0.0567174	1.70615	1.11581	1.15302	0.757042	0.799348	1.10628	0.170044	0.270417	0.238295	0.275347	0.238509	0.276962	0.383137	0.455001	0.346034	0.310463	0.0273152	0.52641	1.0804	0.9461	0.581852	0.7465	0.612866	1.05687	0.973509	0.970824	0.832815
ENSG00000047621	C12orf4	2.34363	2.34246	3.34753	2.53966	2.36363	2.58738	0.193594	2.59331	1.98403	3.6786	3.45837	1.94958	2.89963	2.76059	0.296521	1.08356	2.36054	2.73074	1.63653	1.95284	0.368221	4.13681	2.77573	4.21721	3.34366	2.48729	3.39214	0.349023	2.83308	2.68404	3.12096	2.32694	2.95777	4.06361	4.26919	4.33707	3.32408	0.276675	1.98168	2.11081	2.50141	2.30537	1.82358	1.43972	1.37029	2.52749	1.70515	1.97394
ENSG00000047634	SCML1	0.503298	1.32609	1.72626	2.35216	1.7972	1.541	0.306672	0.643283	0.936547	0.602381	0.33188	0.273528	0.331242	0.51981	0.104445	0.806835	0.722847	0.654818	0.735408	0.729977	0.03114	0.890276	0.83324	0.98907	1.18621	1.11502	1.00276	0.0662696	1.14038	1.90151	1.72658	0.56569	2.57138	1.65684	1.96667	2.4647	1.74922	0.232947	0.335381	0.198925	0.406568	0.730323	0.76991	0.452458	0.454968	0.484081	0.859292	0.521323
ENSG00000047644	WWC3	4.58751	4.12397	4.71134	6.55749	6.41946	5.27995	0.503472	4.5951	4.68448	4.15848	4.9632	5.10481	6.19278	4.94981	0.282347	3.88991	5.10064	4.91215	4.48185	4.59614	0.26867	5.53368	6.68516	6.9261	5.4757	5.68428	6.06098	0.308264	2.69028	2.56399	5.01745	2.65824	5.1198	4.56476	4.89981	5.21765	4.0915	0.43118	1.88446	0.513797	0.566707	2.79073	3.00358	3.80331	1.04151	1.31198	2.10032	1.89071
ENSG00000047648	ARHGAP6	0	0	0.026763	0	0	0.0053526	0.0053526	0.014648	0	0.025177	0.005615	0.007684	0.016789	0.0116522	0.0036799	0	0.012753	0.007183	0	0.004984	0.00309399	0.000839	0.003758	0.022148	0	0	0.005349	0.00425618	0.004202	0.005454	0	0.019081	0	0	0	0	0.00359212	0.0023462	0.041757	0.038484	0.213098	0	0.003172	0	0.056909	0.043668	0	0.0441209
ENSG00000047662	FAM184B	0.005466	0.005938	0.003904	0	0	0.0030616	0.00129444	0.002369	0.00146	0.000904	0	3.9e-05	0	0.000795333	0.00039863	0	0	0	0	0	0	0.000232	5.6e-05	0	0	0	5.76e-05	4.49284e-05	0.009041	0	0	0	0	0	0	0.000494	0.00119188	0.00112297	0	0.00026	0	0	0.00406	0.019596	0	0	0	0.00265733
ENSG00000047849	MAP4	30.5883	20.9461	27.0586	35.1698	34.6704	29.6866	2.63646	54.9068	60.6594	60.3032	64.335	56.4497	49.0737	57.6213	2.18555	29.698	34.7536	33.5063	36.3789	33.5842	1.42262	69.6864	60.0474	63.0536	65.8304	62.5801	64.2396	1.64215	23.7787	26.4573	33.5922	33.5051	36.3419	33.7282	36.9074	35.8246	32.5169	1.69833	68.6742	80.8461	80.0198	69.7443	40.8146	43.274	58.3776	61.2502	52.9345	61.7706
ENSG00000047932	GOPC	4.80824	6.55912	5.82138	6.26799	6.80309	6.05196	0.351289	6.20555	7.39612	9.55028	9.65392	7.66502	10.3091	8.46333	0.655225	7.63855	7.57331	6.62781	7.7256	7.39132	0.256406	14.1909	6.86478	9.58655	10.788	8.37685	9.96142	1.24121	7.03128	5.63787	7.54809	4.56753	8.04796	9.02553	9.09898	9.395	7.54403	0.613081	6.44226	6.07677	5.71724	8.40023	8.02698	6.57372	6.25297	7.27551	8.43126	7.02188
ENSG00000047936	ROS1	0	0	0	0	0	0	0	0	0	0	0	0	0	0	0	0	0	0	0	0	0	0	0	0	0	0	0	0	0.004335	0	0	0	0	0	0	0	0.000541875	0.000541875	0	0	0	0	0	0	0	0	0	0
ENSG00000048028	USP28	7.53722	9.03633	8.52659	9.07661	8.9779	8.63093	0.290728	8.99119	10.3463	5.93075	6.99393	3.93372	3.50656	6.61707	1.11104	3.12187	8.87813	9.13271	4.77438	6.47677	1.49928	5.98969	6.25132	6.59901	8.52719	9.34242	7.34193	0.669951	4.37759	10.3139	6.66039	7.0461	10.286	6.42849	8.16852	7.79196	7.63412	0.705549	3.83251	3.13688	6.25487	3.5194	1.9214	2.17363	1.83595	2.5526	3.04575	3.14144
ENSG00000048052	HDAC9	0.011495	0.025773	0.03617	0.019888	0.090071	0.0366794	0.0139393	0.359388	0.87263	4.54641	0.165474	0.023013	0.130992	1.01632	0.716662	0	0.028208	0.008405	0	0.00915325	0.00665337	0.207192	0.080159	0.238689	0.022957	0	0.109799	0.0482566	0	0.06662	0.259902	0.017633	0.104158	0.026511	0.182795	0.061236	0.0898569	0.0317411	0.636862	0.101261	0.294292	0.039287	0.072354	0.018351	0.044404	0.072294	0.417809	0.188546
ENSG00000048140	TSPAN17	10.6553	10.5202	13.9763	7.87184	8.00591	10.2059	1.11365	10.0458	9.85841	19.6916	8.34083	13.4189	12.1723	12.2546	1.65941	5.3106	18.3228	19.1765	5.57178	12.0954	3.84614	10.4951	11.2816	11.1155	7.9157	6.9976	9.56109	0.881118	26.4627	20.4628	7.75034	16.8868	8.09528	7.06545	10.7242	9.86803	13.4144	2.50889	19.5011	14.1884	14.7928	8.88845	9.41727	9.17934	7.16198	8.68868	8.29297	11.1234
ENSG00000048162	NOP16	56.2248	67.8037	59.5572	36.3736	43.0231	52.5965	5.69081	29.6797	24.5673	26.3383	18.5525	17.2128	17.908	22.3764	2.122	16.0479	39.6833	35.3361	11.3845	25.613	6.99077	16.6371	23.3823	22.6192	12.2285	14.6296	17.8993	2.19981	88.742	86.3086	41.2231	58.869	38.9886	31.2087	30.2514	30.2337	50.7281	8.68679	27.1753	27.2364	36.9657	14.2833	8.3369	13.3308	14.9773	16.9039	17.0749	19.5872
ENSG00000048342	CC2D2A	1.97751	1.80174	2.37884	1.85887	1.6052	1.92443	0.128563	2.44797	2.38977	3.0833	3.57051	2.73571	1.69412	2.65356	0.262335	1.52317	3.08134	3.49808	1.31089	2.35337	0.54896	3.47186	3.07603	4.41831	3.1391	2.23367	3.2678	0.352708	3.14599	3.92289	2.4139	3.23446	1.56736	3.05279	3.78647	2.65153	2.97192	0.269273	2.53469	1.80235	2.54316	1.69131	0.990071	1.22709	1.65405	1.53743	1.8623	1.76027
ENSG00000048392	RRM2B	7.13799	6.18722	7.42741	8.35273	7.99033	7.41913	0.373803	12.5549	11.451	20.1328	15.103	10.3188	11.9292	13.5816	1.46291	2.8002	6.51038	8.18702	3.75935	5.31423	1.23901	15.6927	12.6865	18.8725	15.1971	11.9986	14.8895	1.22095	4.9002	6.85734	10.3593	4.18593	8.19301	16.096	20.8339	20.9686	11.5493	2.42283	6.35391	3.5951	5.1024	6.75556	5.13546	4.5688	3.28235	4.99759	5.40027	5.02127
ENSG00000048405	ZNF800	1.37006	1.39141	1.85359	1.63283	1.40222	1.53002	0.0939153	1.9683	2.63083	4.45763	3.54758	3.63838	2.03	3.04545	0.406663	1.50208	2.9143	3.89835	3.14637	2.86528	0.50058	3.61688	3.39248	3.55326	4.73375	2.41384	3.54204	0.368856	2.07406	1.64665	1.25144	1.19633	1.34956	2.81299	3.18497	3.82576	2.16772	0.351859	3.9772	3.63438	3.43145	3.56886	5.10161	3.88685	3.32829	4.03102	4.06643	3.89179
ENSG00000048462	TNFRSF17	0	0	0	0	0	0	0	0	0	0.09118	0	0	0	0.0151967	0.0151967	0	0	0	0	0	0	0	0	0	0	0	0	0	0	0.021006	0	0	0	0	0	0	0.00262575	0.00262575	0	0	0	0	0	0	0	0	0	0
ENSG00000048471	SNX29	2.18956	1.77661	2.51377	4.16788	3.78062	2.88569	0.463567	4.52731	4.53835	6.24959	8.13357	7.26849	4.11679	5.80568	0.679428	3.834	3.61931	3.43549	3.50498	3.59844	0.087183	6.08338	5.2687	5.06991	4.67135	4.39114	5.09689	0.290049	1.67079	2.18636	3.2674	2.48681	3.79887	4.09092	4.07808	4.07851	3.20722	0.342625	2.59407	1.8745	2.23277	4.52305	2.71879	2.90806	3.23969	2.72403	4.15034	2.99614
ENSG00000048540	LMO3	0	0	0	0	0	0	0	0	0	0.025661	0	0.039183	0.039037	0.0173135	0.0079982	0	0	0	0	0	0	0	0	0	0	0	0	0	0	0.00463	0	0	0	0	0	0	0.00057875	0.00057875	0	0	0	0	0.002521	0.007996	0	0	0	0.00116856
ENSG00000048544	MRPS10	12.4354	12.8862	14.2152	9.74366	9.08347	11.6728	0.973243	8.86298	9.0455	16.1475	15.5031	11.1336	11.3821	12.0125	1.2803	6.36569	9.52466	10.3311	6.29739	8.12971	1.05124	11.1734	9.87602	16.2686	15.9738	9.54832	12.568	1.47655	12.3595	13.2082	11.0036	10.8521	8.88489	13.773	16.5821	15.0957	12.7199	0.878109	7.6425	7.9731	7.28804	10.2566	8.50433	6.50994	8.8864	11.145	9.66531	8.65237
ENSG00000048545	GUCA1A	1.98276	0.662302	2.46142	0	0	1.0213	0.510556	0.841793	0.45583	0.119414	0	0.005848	0	0.237147	0.140624	0	0.433079	0.480965	0	0.228511	0.132292	0	0.026742	0.157054	0	0	0.0367592	0.0305163	0.082705	0.148967	0	0.128187	0	0.014637	0	0	0.046812	0.0224191	0.020074	0.058729	0.05783	0	0	0	0	0	0	0.0151814
ENSG00000048649	RSF1	2.22354	1.19846	2.42181	1.62224	1.30565	1.75434	0.244278	2.79894	2.65795	3.33471	4.36523	3.04942	4.78895	3.4992	0.357813	0.813634	4.06098	4.34174	2.26918	2.87138	0.825332	2.73627	2.30001	2.69939	2.72042	2.20909	2.53304	0.114747	1.32465	2.93171	2.59204	2.08093	2.10309	3.96298	2.81795	3.69147	2.6881	0.307275	2.27355	1.69768	2.59431	2.52692	2.41199	3.14471	2.00052	2.69095	3.41171	2.52804
ENSG00000048707	VPS13D	2.02668	1.68862	2.12698	2.88054	2.53164	2.25089	0.207008	3.40867	3.26748	4.66407	2.05885	1.90722	1.75321	2.84325	0.465284	2.88056	2.8228	3.00099	2.70082	2.85129	0.0623958	2.65268	2.92783	3.31431	3.90823	3.62073	3.28476	0.226869	1.61059	2.42236	2.69496	2.27751	2.85301	3.07322	2.98785	3.42289	2.6678	0.198309	2.61589	2.89333	2.11601	2.72873	4.33406	1.92	2.47562	2.78835	3.35129	2.80259
ENSG00000048740	CELF2	0.080168	0.01223	0.028116	0.019653	0.00433	0.0288994	0.0134091	0.013885	0.01818	0.166221	0.008683	0.006989	0.026471	0.0400715	0.0253925	0.003929	0.11958	0.071136	0	0.0486613	0.0287279	0.013411	0.02172	0.013658	0.041043	0.011661	0.0202986	0.00547035	0.009992	0.02187	0.085211	0.126539	0.045133	0.014367	0.013135	0	0.0395309	0.0156785	0.031598	0.062126	0.015919	0.009249	0.013474	0.008109	0	0.012127	0	0.0169558
ENSG00000048828	FAM120A	21.5564	18.8402	21.8692	30.8956	31.7638	24.985	2.64679	30.015	25.9239	28.8429	33.0562	26.0508	24.1711	28.01	1.33047	43.7183	38.014	36.6448	40.7384	39.7789	1.56464	41.5546	38.0337	37.3926	48.796	46.9311	42.5416	2.30426	28.6178	30.7115	33.5333	31.704	34.4355	34.4558	33.7575	31.598	32.3517	0.72901	46.5567	52.1937	52.4236	35.6218	35.5594	33.6139	35.3828	37.9116	36.3703	40.626
ENSG00000048991	R3HDM1	3.11851	2.18568	3.52694	3.75974	3.99946	3.31807	0.318206	4.45106	4.14113	3.06688	2.06946	1.07617	1.25275	2.67624	0.588876	1.69645	1.93997	2.4981	2.07122	2.05143	0.167913	4.17414	3.2739	3.19803	4.08319	3.51034	3.64792	0.203419	1.66132	3.1889	3.49465	3.32606	4.03755	3.98509	3.97357	4.466	3.51664	0.304352	3.6336	4.50978	4.75704	2.78547	1.03601	0.751999	2.43553	3.3125	2.19676	2.8243
ENSG00000049089	COL9A2	4.44942	5.97477	2.98876	4.70937	4.60678	4.54582	0.474663	4.94081	5.62106	2.83062	3.11178	3.49788	7.89639	4.64975	0.78677	6.84982	3.94484	4.02579	7.83051	5.66274	0.989074	8.83312	9.90204	8.28018	5.66158	6.12615	7.76061	0.808805	4.08453	2.79808	2.51556	3.46187	2.84279	4.50278	3.46672	5.51818	3.64881	0.357057	2.25664	1.78187	0.847121	3.27073	4.46359	3.16206	3.43832	2.72143	3.19441	2.79291
ENSG00000049130	KITLG	0.139147	0.180241	0.244087	0.23775	0.185202	0.197285	0.0195504	0.031158	0.024437	0.138132	0.034483	0.014632	0.014045	0.0428145	0.0193652	0.029221	0	0.020598	0.006648	0.0141168	0.0066157	0.014332	0.060239	0.033773	0.0625	0.044905	0.0431498	0.0089105	0.022489	0.148714	0.284075	0.04239	0.282837	0.338235	0.256067	0.270307	0.205639	0.0422266	0.014979	0	0	0.028343	0.011757	0.011205	0	0.007988	0	0.00825244
ENSG00000049167	ERCC8	1.23231	1.79384	2.21874	1.94904	2.09184	1.85716	0.171567	1.33402	1.49648	1.62921	1.37773	1.09793	1.34551	1.38015	0.0726969	0.795019	2.21214	2.45526	0.603207	1.51641	0.47608	2.00358	1.43848	1.85056	2.89262	1.893	2.01565	0.239232	1.5465	2.57896	1.58031	1.20757	2.33115	2.45155	3.85178	3.42288	2.37134	0.327574	1.60901	1.39889	1.69839	1.46516	1.11292	0.724826	0.989855	1.34789	1.2084	1.28393
ENSG00000049192	ADAMTS6	0.29415	0.547639	0.742079	0.414761	0.560758	0.511877	0.0753319	0.503418	0.792856	0.81596	2.08125	0.917425	0.421186	0.922016	0.244801	0.319708	0.812688	0.722689	0.505329	0.590104	0.110839	1.62685	1.20405	0.968024	2.95345	0.873586	1.52519	0.380027	0.522026	0.71724	0.436491	0.425642	0.532002	1.62267	1.69261	2.26164	1.02629	0.254547	0.530147	0.468554	0.207399	2.67415	2.63834	1.48432	1.99093	2.28315	2.99089	1.69643
ENSG00000049239	H6PD	1.01164	0.649228	0.813606	0.93204	0.966935	0.87469	0.0652371	4.13833	4.59328	5.95286	4.72577	5.39645	5.42035	5.03784	0.271804	2.38438	2.26219	2.17723	1.98242	2.20155	0.0845145	3.45639	3.01987	2.43094	2.32329	2.77432	2.80096	0.205341	1.33033	1.02289	0.786983	1.27824	1.19627	1.57895	1.39539	1.60744	1.27456	0.0971361	3.39867	4.03556	3.81359	4.80645	5.24182	3.89182	4.17772	4.70227	5.02641	4.34381
ENSG00000049245	VAMP3	25.8738	26.3751	35.8081	29.4732	26.7247	28.851	1.84801	21.8768	24.9588	59.9823	44.6345	38.67	40.4111	38.4222	5.66411	33.8745	34.2496	35.614	34.0048	34.4357	0.400387	33.6407	31.4517	42.9383	46.5041	37.6342	38.4338	2.80875	42.2076	36.4248	35.4382	32.7833	28.1893	43.5339	49.5966	44.0758	39.0312	2.47748	32.2357	34.2215	33.0277	37.2789	36.9269	32.6933	35.6072	43.0568	35.3939	35.6047
ENSG00000049246	PER3	0.899636	0.558244	1.59739	0.695715	0.649215	0.88004	0.187854	0.89071	0.368239	1.10548	0.56023	0.559695	0.654414	0.689795	0.108247	0.393666	0.754367	0.594937	0.282448	0.506355	0.104956	1.03608	0.988437	1.23096	0.870716	0.854202	0.996078	0.0680706	0.332062	0.415096	0.979849	0.206278	1.41834	0.637036	1.24156	0.884678	0.764362	0.155429	0.431019	0.211642	0.201406	0.884358	0.573553	0.562845	0.19821	0.232204	0.66575	0.44011
ENSG00000049247	UTS2	0.291041	0.35566	0.894045	0.400605	0.239124	0.436095	0.117747	0.375502	0.499168	1.28298	1.24312	0.545864	0.050532	0.666195	0.201593	0.01834	0.363381	0.732208	0	0.278482	0.172796	0.087977	0.488575	0.302491	0.694994	0.747252	0.464258	0.122815	0.359898	0.395657	0.308834	0.326357	0.342613	0.117684	0.566247	0.14597	0.320408	0.0499726	0.829045	0.398541	0.421801	0.336801	0.053198	0.415101	0	0	0.194683	0.294352
ENSG00000049249	TNFRSF9	0.006694	0	0.012085	0.005855	0.009611	0.006849	0.00203673	0.02216	0.070924	0.529772	0.386098	0.11708	0.102717	0.204792	0.0832409	0	0.00589	0	0	0.0014725	0.0014725	0.002076	0.015895	0.043282	0	0	0.0122506	0.00830634	0	0.015249	0.037008	0	0.014405	0	0	0	0.00833275	0.00473239	0.120007	0.057657	0.063823	0.115632	0.107191	0.09616	0.017623	0.021982	0.052823	0.0725442
ENSG00000049283	EPN3	11.8875	2.9915	7.0766	10.0588	12.3826	8.8794	1.74111	11.5759	3.5386	5.57254	6.11837	9.35399	5.00742	6.86113	1.22652	3.37666	5.73294	5.47033	2.99195	4.39297	0.70427	4.33885	8.1438	4.51142	3.28277	4.52821	4.96101	0.828348	9.70656	8.9635	11.3927	10.0016	9.61395	10.2979	10.7937	11.3556	10.2657	0.305915	9.22288	8.99742	12.8399	6.26214	4.7514	5.36273	3.80846	3.2827	4.66688	6.57717
ENSG00000049323	LTBP1	5.1649	4.23667	5.50776	6.30166	5.87628	5.41745	0.350608	14.0931	14.0817	25.3178	23.324	20.1796	25.9273	20.4873	2.18317	9.8905	7.45584	8.353	10.7056	9.10125	0.733953	14.8013	9.47457	9.08574	15.494	5.36572	10.8443	1.90081	4.53704	2.91065	5.38003	4.23944	4.68387	7.57666	8.40496	7.47373	5.6508	0.686171	10.3763	7.15465	6.2111	14.9954	17.9658	14.2741	7.22301	8.56498	10.7893	10.8394
ENSG00000049449	RCN1	67.8529	39.8609	66.0775	77.6997	76.5839	65.615	6.83685	101.388	96.015	180.378	239.536	209.957	249.933	179.534	27.4255	132.953	152.802	149.115	261.387	174.064	29.4249	217.124	221.774	275.812	347.257	290.517	270.497	24.0248	111.186	83.4315	83.8961	87.2836	82.2181	128.773	130.06	123.061	103.739	7.66295	116.932	102.561	105.009	219.067	201.238	180.935	171.272	185.179	170.218	161.379
ENSG00000049540	ELN	0.028975	0	0.123708	0.043928	0.079929	0.055308	0.0214087	0.013623	0	0.028969	0	0.01608	0	0.00977867	0.00486354	0.046029	0	0	0	0.0115073	0.0115073	0.066994	0.01796	0.018727	0	0	0.0207362	0.0122709	0.067269	0.021461	0.031704	0.032575	0.070747	0.035517	0.047688	0.070171	0.0471415	0.00699248	0.049203	0.035797	0	0	0.014961	0.075807	0.05443	0	0.021247	0.0279383
ENSG00000049541	RFC2	27.7566	27.5328	26.9688	29.6837	31.2167	28.6317	0.791439	19.417	18.7113	10.3415	13.3657	13.0383	21.5984	16.0787	1.80796	30.3975	28.598	27.6464	27.6064	28.5621	0.653315	16.3998	23.0694	20.8656	24.9537	28.0897	22.6757	1.9662	21.5301	26.1226	27.3482	21.3542	23.4384	15.7117	15.1481	15.4732	20.7658	1.71762	13.2016	13.5565	18.1147	9.45515	7.00028	9.89024	12.5588	10.3419	10.5916	11.6345
ENSG00000049618	ARID1B	4.73815	1.71284	1.84219	3.08749	2.72478	2.82109	0.54506	4.2516	5.14401	5.42125	4.6084	3.66576	4.14539	4.5394	0.267662	6.17613	4.49255	5.65585	5.14547	5.3675	0.359613	7.93169	5.22441	5.18889	4.29862	4.49651	5.42803	0.652313	2.50164	2.3427	3.04277	3.88273	2.76596	5.63279	4.44586	4.19484	3.60116	0.402555	4.71246	4.61988	3.75206	3.81452	3.75148	4.08478	3.01092	3.26452	3.98291	3.88817
ENSG00000049656	CLPTM1L	35.8162	37.0634	35.5987	30.572	35.9197	34.994	1.13434	40.0239	32.6786	43.7909	31.7547	37.7931	34.6511	36.782	1.89129	34.0493	48.697	47.4041	26.8004	39.2377	5.30547	42.6968	58.1321	54.1878	41.6119	41.3646	47.5986	3.55741	30.4143	33.1778	35.794	26.9289	36.651	28.0446	24.5714	26.6687	30.2813	1.58827	43.5207	35.2693	41.3827	38.9949	44.6965	45.9768	38.5231	36.7198	35.0824	40.0185
ENSG00000049759	NEDD4L	7.8093	13.4151	12.2366	15.9422	11.8572	12.2521	1.3203	15.301	27.8009	22.8605	26.8991	17.33	16.6539	21.1409	2.23033	52.2428	28.6503	26.5417	24.1468	32.8954	6.51443	21.1622	19.5253	31.1662	17.1239	15.9637	20.9883	2.7013	12.8923	10.6533	13.4506	8.31199	10.3934	21.804	23.78	16.5051	14.7238	1.96725	9.51512	8.97867	8.94521	22.0422	15.602	8.62326	16.6923	16.4252	22.362	14.354
ENSG00000049768	FOXP3	0.118709	0.095328	0.07337	0.214916	0.554943	0.211453	0.089205	0.124004	0.181041	0.618932	0.339805	0.199838	0.049095	0.252119	0.0831982	0.12767	0.244156	0.266441	0	0.159567	0.0612756	0.25008	0.661415	0.322933	0.165259	0.43416	0.366769	0.0858784	0.067664	0.21579	0.280946	0.308028	0.673762	0.23814	0.478154	0.695273	0.36972	0.0795205	0.217096	0.066131	0.12608	0.387284	0.247366	0.110492	0.317276	0.197693	0.393709	0.229236
ENSG00000049769	PPP1R3F	0.492696	0.528665	0.635204	0.791099	0.61595	0.612723	0.0518681	0.568032	0.378544	0.844697	0.680221	0.980845	0.656347	0.684781	0.0859201	0.262231	0.371727	0.411436	0.262304	0.326924	0.0381996	0.353973	0.782943	0.356341	0.227082	0.355739	0.415216	0.0952292	1.36026	0.798873	0.579585	0.946643	0.734971	0.714543	0.710434	0.744447	0.82372	0.0847389	0.446601	0.451556	0.236031	0.361362	0.712927	0.539775	0.336782	0.149084	0.404954	0.404341
ENSG00000049860	HEXB	48.3263	109.136	95.7811	76.0264	63.1593	78.4859	10.9296	54.328	72.1058	131.302	177.397	190.792	240.257	144.364	29.4056	92.7758	92.7926	97.6559	104.372	96.8991	2.74292	67.7465	55.9116	68.5141	108.131	71.4163	74.3438	8.85262	74.4745	64.6655	81.4473	36.9525	62.3394	125.381	134.735	132.131	89.0156	13.0626	69.0984	72.0503	44.5426	188.083	273.439	168.063	117.881	152.999	138.257	136.046
ENSG00000049883	PTCD2	0.587056	0.965679	1.02396	1.10608	1.03945	0.944444	0.0921008	1.1424	1.39329	1.16151	1.62713	0.848227	1.26718	1.23995	0.10697	1.03258	1.42113	1.83834	1.24582	1.38447	0.17088	1.28991	1.32325	1.3013	1.96403	1.42306	1.46031	0.128107	1.32283	1.16332	1.04099	0.464482	1.36618	1.31167	1.45097	1.20361	1.16551	0.109892	0.743135	0.778519	0.981134	0.931551	0.809429	2.03024	0.912094	1.06406	0.732345	0.998057
ENSG00000050030	NEXMIF	0	0	0	0	0	0	0	0	0	0.007827	0	0	0	0.0013045	0.0013045	0	0	0	0	0	0	0.001738	0.005604	0	0	0	0.0014684	0.0010873	0	0.009473	0	0	0	0	0.003152	0	0.00157813	0.00119335	0	0	0	0	0	0	0	0	0	0
ENSG00000050130	JKAMP	4.47082	7.75549	9.02388	7.78655	6.60159	7.12767	0.766796	5.07117	7.88932	10.1531	13.0066	7.33772	7.06107	8.41984	1.13365	3.80448	7.00986	6.51665	6.07328	5.85107	0.708503	12.5649	7.56304	13.8081	10.4839	9.21794	10.7276	1.1229	5.57664	6.26373	6.04752	4.82898	6.21347	8.57225	10.793	10.2201	7.31446	0.793321	5.58641	6.70747	5.13525	8.74265	6.53747	4.97543	6.69773	8.85986	7.64711	6.76549
ENSG00000050165	DKK3	22.2354	16.9654	30.1284	33.9231	35.3865	27.7278	3.527	29.7887	22.3686	51.3955	55.2021	47.5968	46.4818	42.1389	5.31782	8.03961	8.13388	8.4335	13.5631	9.54251	1.34281	21.5663	27.2787	31.0912	36.0209	35.4293	30.2773	2.69321	18.5425	30.5577	52.1353	22.7108	36.2091	55.5305	59.5875	57.5965	41.6087	5.86139	28.218	17.9825	21.5412	62.6523	45.61	37.6884	48.0806	44.3405	36.7718	38.0984
ENSG00000050327	ARHGEF5	5.09212	4.85035	6.80681	8.19415	7.4721	6.4831	0.656174	12.0461	11.5828	19.2896	12.3902	10.4176	8.97566	12.4503	1.45945	10.4762	12.3858	12.1173	9.90447	11.221	0.60883	18.5586	19.3184	18.2959	9.42061	10.9445	15.3076	2.1128	6.97625	7.35235	9.41209	6.29809	8.34189	8.92611	8.90879	8.59547	8.10138	0.388009	13.6134	9.85304	9.88702	12.4368	10.3563	7.86589	9.11607	9.36889	10.5101	10.3342
ENSG00000050344	NFE2L3	51.0975	72.8377	48.8835	44.0824	45.6763	52.5155	5.22534	25.6194	40.0694	25.0265	35.4323	26.1082	28.5591	30.1358	2.52943	30.5328	50.0904	50.0749	52.4934	45.7979	5.11999	28.2817	24.2828	31.9273	46.8729	43.6767	35.0083	4.39138	51.3495	43.3263	23.1914	40.1034	40.0039	41.7241	45.8801	33.4372	39.877	2.99676	25.041	24.3823	15.3606	16.4354	13.0152	14.5438	11.0549	10.5479	14.4335	16.0905
ENSG00000050393	MCUR1	4.21362	11.2661	7.81989	4.91047	4.66169	6.57435	1.33348	4.732	6.72915	5.7186	5.028	3.75603	4.53702	5.08347	0.420276	6.30612	9.52188	10.3596	5.81388	8.00037	1.13769	7.45995	7.0923	8.06083	6.92217	5.09108	6.92526	0.498374	9.16946	7.8522	4.89868	4.00501	5.15132	5.85644	4.92941	4.23935	5.76273	0.643727	4.72455	5.15677	4.9691	4.9524	4.57841	4.3512	5.68338	5.54271	5.84166	5.08891
ENSG00000050405	LIMA1	31.9603	19.9473	37.1052	38.4501	36.7527	32.8431	3.40567	69.4294	61.0506	103.088	125.689	76.0122	88.3046	87.2623	9.7635	42.0187	56.6703	57.9967	55.8719	53.1394	3.7327	111.165	104.264	120.363	145.528	114.711	119.206	7.07931	31.7319	37.4724	48.5724	41.3164	41.8453	53.3587	62.5926	63.0438	47.4917	4.06261	84.0964	87.783	91.5083	88.9768	61.9398	48.5673	77.7576	107.993	79.7015	80.9248
ENSG00000050426	LETMD1	6.97407	16.3054	15.4571	14.2349	12.7123	13.1368	1.65513	10.4463	11.1973	15.8726	9.74169	8.58376	10.3653	11.0345	1.03127	6.54417	13.2739	12.8167	6.65968	9.8236	1.86252	11.9076	12.0433	13.6315	11.2956	10.7884	11.9333	0.48033	14.9858	18.3687	16.1396	8.06507	14.7522	9.09002	10.4868	10.8329	12.8401	1.31028	8.72502	10.8247	11.0371	8.92163	8.93468	5.34833	6.74854	5.94641	8.02204	8.27872
ENSG00000050438	SLC4A8	0.083287	0.14491	0.545309	0.148298	0.413231	0.267007	0.0898849	0.069837	0.063365	0.048449	0.175955	0.426372	0.458033	0.207002	0.0767438	0.042012	0.029743	0.010993	0	0.020687	0.00939278	0.188067	0.112109	0.021097	0.271278	0.102386	0.138987	0.0423497	0.03886	0.14166	0.173336	0.040646	0.531235	0.024777	0.007819	0.04044	0.124847	0.061688	0.028995	0.007838	0	0.276309	0.087859	0.109306	0.127398	0.061721	0.362267	0.117966
ENSG00000050555	LAMC3	0.795939	0.960025	1.31714	0.123519	0.101151	0.659554	0.238793	0.218643	0.09036	0.142514	0	0.003178	0.008113	0.0771347	0.0368136	0	0.088337	0.115894	0	0.0510577	0.0300101	0.05848	0.250733	0.319962	0.01558	0.017459	0.132443	0.0638376	1.35947	2.13202	0.169752	0.807376	0.225232	0	0.018599	0.041422	0.594233	0.277173	0.146192	0.119966	0.130295	0.099956	0.021643	0	0.026019	0.032021	0.008436	0.0649476
ENSG00000050628	PTGER3	0.074426	0.160309	0.480979	0.062097	0.053036	0.166169	0.0809897	0.042616	0.053262	0.903552	0.013107	0.009686	0.013691	0.172652	0.146362	0.192716	0.522912	0.516749	0.117463	0.33746	0.106414	0.085488	0.325413	0.312679	0.066493	0.024212	0.162857	0.0645622	0.493096	0.402062	0.074137	0.035054	0.128482	1.23012	0.246252	0.144144	0.344168	0.138553	1.10233	2.28757	0.485324	0.655481	0.931081	0.30826	0.877594	1.3827	0.428153	0.939833
ENSG00000050730	TNIP3	0	0	0	0	0	0	0	0	0	0.050279	0	0	0	0.00837983	0.00837983	0	0	0	0	0	0	0	0	0	0	0	0	0	0	0	0	0	0.007751	0	0	0	0.000968875	0.000968875	0	0	0	0	0	0	0	0	0	0
ENSG00000050748	MAPK9	10.3447	11.0996	14.1895	11.7781	10.8961	11.6616	0.672314	13.6014	16.4214	17.5897	13.4544	14.4782	11.5198	14.5108	0.894804	8.93922	25.7026	28.5416	11.067	18.5626	4.99461	16.8067	19.2559	28.3829	22.7011	12.0847	19.8463	2.74639	35.6807	24.7519	9.22869	17.1075	11.0302	14.1292	15.5817	15.8303	17.9175	3.01777	29.5339	24.6339	28.2335	18.868	23.4836	16.7979	15.7995	18.0136	15.4566	21.2023
ENSG00000050767	COL23A1	0.024583	0.108341	0.088928	0.028336	0	0.0500376	0.0206572	0.07653	0.032846	0.023558	0	0	0	0.0221557	0.0123091	0	0	0.06054	0	0.015135	0.015135	0.010643	0	0	0.024787	0	0.007086	0.00488166	0.294286	0.116132	0.015308	0.25265	0.033895	0	0	0	0.0890339	0.0426552	0.10054	0.086974	0	0	0	0	0	0	0	0.0208349
ENSG00000050820	BCAR1	31.1326	30.819	35.647	51.1615	44.9485	38.7417	4.01884	31.1578	31.1054	40.6282	40.6282	54.9969	51.2787	41.6325	4.05879	53.5979	46.4279	50.7488	45.8368	49.1528	1.84227	41.0117	50.4102	39.6786	30.6162	40.7844	40.5002	3.13783	64.9496	49.2706	52.8103	37.7276	45.9795	37.0537	40.4004	36.2035	45.5494	3.51105	48.031	28.5415	38.2837	48.0647	67.7284	67.2014	38.9353	31.06	43.3554	45.6891
ENSG00000051009	FAM160A2	14.7755	18.4933	21.6056	13.9637	12.1784	16.2033	1.69829	16.3761	15.0795	14.3625	8.13957	6.80908	10.6669	11.9056	1.61025	9.88036	13.4587	14.4293	9.2983	11.7667	1.27814	8.97887	9.97251	9.89237	5.42201	7.11357	8.27587	0.87981	12.957	14.3073	8.9605	9.40937	12.3542	9.89471	8.80232	9.03356	10.7149	0.762507	9.56912	6.41977	8.72777	6.9391	8.33937	6.2839	5.37314	7.09538	6.57075	7.25759
ENSG00000051108	HERPUD1	22.4064	17.1357	26.8741	23.9154	28.8677	23.8399	2.01857	21.9604	27.7594	31.1866	45.9993	46.9847	40.6872	35.7629	4.20503	87.0619	73.8221	64.8373	81.8268	76.887	4.85214	59.9763	59.7709	60.0221	68.0608	48.9362	59.3533	3.04423	68.3653	34.6715	27.0099	20.37	35.8929	36.547	23.6243	18.5948	33.1345	5.61427	56.5779	63.4062	60.3712	54.2728	52.727	55.4657	61.6332	53.2939	57.323	57.2301
ENSG00000051128	HOMER3	4.09159	4.54483	5.26837	6.41374	3.58988	4.78168	0.492605	4.76018	6.1652	10.3428	8.1042	19.4362	12.6647	10.2455	2.17297	4.34685	8.25388	7.5575	6.50973	6.66699	0.852398	7.35083	6.99544	5.7799	8.85281	9.37155	7.6701	0.648988	9.41439	4.93605	11.1859	2.48054	5.00168	7.28244	9.72752	7.66426	7.2116	1.03192	3.61826	2.23936	1.97724	9.89477	18.12	18.6125	5.42841	5.25623	6.74863	7.98838
ENSG00000051180	RAD51	13.6364	12.2407	13.6108	15.7913	15.6997	14.1958	0.681356	10.8286	9.72329	6.69696	6.49047	4.80606	15.1695	8.95248	1.53956	22.1579	17.2714	19.9852	27.4986	21.7283	2.16764	17.3364	21.7052	19.2241	23.7649	25.3092	21.468	1.45244	9.65731	9.64827	15.798	9.41234	11.1618	6.16557	5.63048	6.20566	9.20993	1.18587	10.3682	11.796	13.7885	4.28215	3.12645	4.16574	5.64678	5.61792	5.97583	7.1964
ENSG00000051341	POLQ	0.939772	0.727382	1.34931	1.54303	1.65037	1.24197	0.176786	1.7248	1.52176	0.751797	0.856125	0.309311	1.24985	1.06894	0.215316	0.982122	1.05771	1.38022	1.3156	1.18391	0.0968343	1.92474	1.74468	2.26349	3.6273	2.5844	2.42892	0.332417	0.534735	0.72739	1.37821	0.455191	1.59099	1.04295	1.04208	1.52962	1.03765	0.15542	0.844017	1.23543	1.27957	0.418869	0.258255	0.190259	0.273921	0.399048	0.389228	0.587621
ENSG00000051382	PIK3CB	7.0578	8.1419	8.18098	8.08088	7.85694	7.8637	0.209134	7.8667	9.13268	10.0872	9.00027	7.08414	6.29857	8.24492	0.578253	4.17384	9.67599	8.61597	6.44491	7.22768	1.21998	13.9939	10.8855	14.9736	15.5307	12.6068	13.5981	0.840376	12.2236	8.8902	6.2422	9.34103	9.40395	11.0779	13.1234	12.3601	10.3328	0.80941	15.9324	21.7089	16.8156	13.4207	12.4698	9.37197	12.8984	14.5348	14.3177	14.6078
ENSG00000051523	CYBA	66.0895	132.468	65.9316	159.507	132.851	111.369	19.1555	52.489	111.007	71.787	218.219	316.74	174.192	157.406	40.7669	204.719	442.7	456.234	263.014	341.667	63.426	75.4455	127.915	118.183	149.777	98.2157	113.907	12.7017	403.529	200.043	138.966	156.017	121.357	209.276	254.108	210.776	211.759	31.4223	181.959	130.977	108.514	181.413	190.77	334.773	233.866	154.264	200.604	190.794
ENSG00000051596	THOC3	57.1021	49.6059	52.5873	35.4183	39.6292	46.8686	4.05242	50.5207	44.2913	32.3974	19.4854	22.0391	32.9625	33.6161	4.9509	27.629	77.2925	77.7302	23.8039	51.6139	14.9726	32.6051	37.9706	43.3302	32.4563	31.3231	35.537	2.26385	72.5762	72.1809	33.5425	75.6926	33.9707	25.1691	28.8872	28.1241	46.2679	8.039	56.2918	64.3895	69.3153	14.8563	13.0266	16.6903	16.174	18.3869	15.6114	31.638
ENSG00000051620	HEBP2	8.65975	7.94687	7.59358	6.6572	6.26763	7.425	0.433267	5.94878	7.14813	11.5973	9.56455	10.5785	12.9063	9.62394	1.0835	8.77182	14.1073	14.507	6.91172	11.0745	1.90638	13.6273	8.71813	9.28242	8.91403	7.90775	9.68993	1.00974	10.5158	7.57977	7.11707	8.9331	5.40703	9.54758	10.3591	9.5528	8.62654	0.628361	8.1512	7.92696	7.95827	8.01572	7.69558	11.029	12.1776	14.1635	9.51842	9.62625
ENSG00000051825	MPHOSPH9	0.933596	2.24721	1.14456	1.11584	1.36348	1.36094	0.231839	1.5946	1.51974	0.982111	1.17366	0.997195	1.28118	1.25808	0.105449	0.57522	1.0277	1.14044	0.824808	0.892042	0.124165	1.48286	1.47082	2.16191	2.06771	2.18185	1.87303	0.162899	0.598455	0.869594	1.14726	1.10887	1.27927	1.29268	1.53319	1.45574	1.16063	0.108645	1.23551	1.77785	1.73775	1.58488	0.978248	0.786407	1.57784	1.79673	1.50976	1.44278
ENSG00000052126	PLEKHA5	2.14089	2.12227	2.93271	3.34115	2.6576	2.63893	0.23396	2.38792	2.18196	6.92047	4.23921	3.15497	2.75877	3.60722	0.726165	1.79367	3.24797	3.41911	2.94021	2.85024	0.365858	3.65054	3.50825	4.69027	4.87568	4.65411	4.27577	0.28765	1.59344	1.88796	3.5487	1.67302	2.84845	4.49184	5.40497	4.47009	3.23981	0.517731	2.56563	2.3677	2.26898	4.98452	4.56336	4.85397	2.76475	3.40975	3.93628	3.52388
ENSG00000052344	PRSS8	122.025	136.925	71.8359	103.225	107.967	108.395	10.8702	199.794	228.587	119.459	202.743	326.763	371.895	241.54	37.6717	197.807	126.44	143.113	245.919	178.32	27.2035	135.808	125.036	92.0865	70.3691	162.408	117.141	16.2407	62.5224	42.0701	68.4457	114.289	93.9626	57.0272	42.7067	45.1641	65.7735	9.22079	197.38	315.363	166.973	183.429	195.621	267.805	177.649	172.176	179.435	206.204
ENSG00000052723	SIKE1	3.19313	4.51168	4.20429	3.11262	2.98611	3.60156	0.314345	3.42693	3.7105	5.12326	3.21656	2.20859	3.12434	3.46837	0.390206	2.33571	4.73771	4.55788	3.91238	3.88592	0.546271	5.13096	4.27736	5.40955	4.86976	3.91114	4.71975	0.275406	3.27929	3.51896	3.44131	2.33139	4.28058	3.94115	3.8688	4.01642	3.58474	0.214116	3.3055	3.92713	3.88601	2.29675	2.58851	2.52614	2.53754	2.77546	2.78762	2.95896
ENSG00000052749	RRP12	18.564	19.9741	18.8616	15.0454	16.0177	17.6926	0.925856	11.3068	8.66121	14.6718	6.0755	6.93286	8.40051	9.34145	1.29217	9.84497	12.0439	12.0749	6.52656	10.1226	1.30739	11.679	17.2466	17.5621	7.72823	8.22058	12.4873	2.12028	19.098	17.8604	19.0621	16.0853	18.5428	11.9198	12.2091	9.92513	15.5878	1.3057	13.5819	10.1556	12.6687	8.37726	9.76667	9.10604	8.02248	7.0714	9.62471	9.81941
ENSG00000052795	FNIP2	1.50428	2.62827	2.42768	2.2119	2.0517	2.16476	0.19173	1.7376	2.19688	1.76985	1.38836	0.708824	0.808502	1.435	0.238479	1.01894	1.20949	1.22147	0.63903	1.02223	0.135898	2.99078	2.1653	2.64667	2.31521	1.58991	2.34157	0.235725	1.28711	1.31101	2.83317	0.950217	2.41871	2.87288	2.83114	3.42044	2.24058	0.326282	2.01363	1.83404	2.37395	2.37257	2.12224	0.971746	2.68255	3.4302	3.15294	2.32821
ENSG00000052802	MSMO1	30.0263	29.9753	31.8971	23.3909	24.1436	27.8866	1.72114	26.928	36.255	55.2213	49.148	27.1529	33.9106	38.1026	4.76377	30.0317	30.9795	29.2155	38.616	32.2107	2.16532	59.6993	41.0519	71.4167	64.2554	53.1843	57.9215	5.15957	36.4118	33.0774	27.7082	26.8432	28.3424	35.7753	41.4507	39.3169	33.6157	1.96049	32.9164	36.4104	30.3627	51.8137	41.9364	35.6984	56.615	68.7919	56.0824	45.6253
ENSG00000052841	TTC17	5.46819	4.75221	6.38212	5.65628	5.48581	5.54892	0.259904	8.50785	8.44345	11.3267	11.03	6.3935	5.39594	8.51624	0.974089	5.28403	9.09958	9.13148	7.17525	7.67258	0.918207	8.45125	7.95059	9.58588	11.2709	7.53449	8.95862	0.672372	4.02922	6.14417	5.39408	5.7308	5.76268	7.4735	8.51072	9.96249	6.62596	0.674038	8.61991	10.5733	9.46791	11.6221	8.06723	5.42002	9.33985	10.0925	10.3357	9.28206
ENSG00000052850	ALX4	0	0	0	0	0	0	0	0	0	0	0	0.001755	0	0.0002925	0.0002925	0	0	0	0	0	0	0	0	0	0	0	0	0	0.090477	0.027237	0	0.026295	0.008919	0	0	0	0.019116	0.0109996	0.085929	0.035263	0.05373	0	0	0.008411	0	0	0	0.0203703
ENSG00000053108	FSTL4	0.045921	0.024762	0.052315	0.022976	0	0.0291948	0.009287	0.030685	0	0.04468	0.039694	0.034329	0.00159	0.025163	0.00794866	0	0.100149	0.073619	0	0.043442	0.0256592	0.021122	0.05774	0	0.00423	0.036743	0.023967	0.0106675	0.021488	0.051633	0.009044	0.015268	0.002147	0.064741	0	0.021221	0.0231927	0.00822205	0.01979	0.058716	0.013553	0	0	0	0	0	0.014655	0.0118571
ENSG00000053254	FOXN3	4.64539	7.47844	5.22407	5.18623	4.86288	5.4794	0.511028	4.02984	6.04861	4.86122	3.29732	2.87822	2.10594	3.87019	0.582464	5.10678	5.61812	7.00271	5.21849	5.73653	0.436098	2.7702	4.41417	5.0651	2.95964	2.6731	3.57644	0.488078	3.8758	3.35148	3.08361	4.548	4.89674	5.12282	5.97771	6.19926	4.63193	0.405198	4.423	2.75033	1.45152	3.17891	2.46529	3.47324	2.51691	2.65808	3.15505	2.89693
ENSG00000053328	METTL24	0	0.016545	0.009966	0	0	0.0053022	0.00340948	0.022304	0	0	0	0	0	0.00371733	0.00371733	0	0	0	0	0	0	0	0	0	0	0	0	0	0	0	0	0	0	0	0	0	0	0	0	0	0	0	0	0	0	0.028441	0	0.00316011
ENSG00000053371	AKR7A2	70.6472	129.457	91.298	75.3951	70.837	87.5269	11.1424	80.7686	80.0295	60.4032	54.0723	84.4749	111.038	78.4644	8.21807	57.3587	67.9605	72.3739	50.1783	61.9678	5.03683	25.4576	29.6446	30.9883	28.8821	41.0671	31.2079	2.62841	86.216	71.7639	61.5226	62.8387	61.7997	60.6304	47.2247	45.1547	62.1438	4.60299	45.3099	36.2407	42.6891	37.8651	36.6729	59.5227	43.0752	37.4326	43.7145	42.5025
ENSG00000053372	MRTO4	38.0799	41.2696	36.8173	25.7995	31.2407	34.6414	2.74075	20.9572	18.2227	24.2694	13.5321	14.9078	16.1619	18.0085	1.64319	16.7818	19.6627	18.3429	11.9416	16.6823	1.68632	16.3369	21.3239	26.1827	15.5898	14.5733	18.8013	2.18073	27.8407	34.6384	30.8387	28.415	26.4583	18.6623	21.7983	20.8959	26.1934	1.91197	13.9265	14.6865	18.2682	11.4796	7.11447	10.9224	13.0794	13.0598	10.7934	12.5923
ENSG00000053438	NNAT	0	0	0	0	0	0	0	0	0	0	0	0	0.127604	0.0212673	0.0212673	0	0	0	0	0	0	0.034438	0	0	0	0	0.0068876	0.0068876	0	0	0	0	0	0	0	0	0	0	0	0	0	0	0	0	0	0	0	0
ENSG00000053501	USE1	9.76825	13.9519	11.7135	9.28862	10.2836	11.0012	0.842088	8.76277	9.19309	11.7572	10.0752	11.615	21.5654	12.1614	1.94602	17.2056	14.7457	14.3474	19.6832	16.4955	1.2363	8.02082	10.8035	9.29663	7.76837	11.2745	9.43277	0.708988	12.4828	10.8558	10.9575	8.44567	9.56039	7.04396	7.98237	6.90465	9.27913	0.715337	10.4293	10.5216	10.413	11.0913	10.7233	13.0769	11.9111	11.0954	14.3164	11.5087
ENSG00000053524	MCF2L2	0.20922	0.044068	0.219552	0.165542	0.158572	0.159391	0.0311771	0.280095	0.117269	0.257173	0.072754	0.063066	0.082612	0.145495	0.0397601	0.03159	0.050133	0.155169	0.004753	0.0604112	0.0329307	0.237341	0.151943	0.120176	0.262273	0.382014	0.230749	0.0460191	0.034901	0.043798	0.068586	0.081578	0.309543	0.316247	0.361295	0.399893	0.20198	0.0558066	0.090096	0.040947	0.006903	0.043753	0.105506	0.037983	0.036154	0.026506	0.022055	0.0455448
ENSG00000053702	NRIP2	0.042767	0	0	0	0	0.0085534	0.0085534	0	0	0	0	0	0	0	0	0	0	0	0	0	0	0.005879	0	0	0	0	0.0011758	0.0011758	0	0	0	0.002786	0	0	0	0	0.00034825	0.00034825	0	0.007365	0	0	0	0	0	0	0	0.000818333
ENSG00000053747	LAMA3	0.175353	0.122894	0.208129	0.323433	0.3905	0.244062	0.0492126	0.308971	0.115561	15.7913	0.784912	0.806511	1.3256	3.1888	2.52643	0.070904	0.38485	0.392223	0.03259	0.220142	0.0975484	0.874004	2.21	6.92063	1.66897	1.577	2.65012	1.08857	0.24907	0.285124	5.79524	0.199557	0.927874	0.302415	0.431685	1.43368	1.20308	0.673251	2.40816	0.124325	0.440725	1.15616	0.378354	0.544341	0.09715	0.065107	0.102249	0.59073
ENSG00000053770	AP5M1	1.24693	1.11417	1.74469	1.27848	1.23714	1.32428	0.108758	2.00308	2.41888	2.79204	1.65003	1.05729	1.0776	1.83315	0.288547	0.539253	2.08096	1.61181	0.675932	1.22699	0.37126	2.53346	1.7332	2.4065	1.95888	1.5484	2.03609	0.189754	1.27205	1.34943	1.11279	1.73654	1.70914	2.30552	2.55794	2.41194	1.80692	0.196868	1.26544	1.00929	1.16296	1.28323	1.11621	0.808391	1.33397	1.5869	1.25235	1.20208
ENSG00000053900	ANAPC4	5.2101	5.96252	8.70912	6.47912	6.16337	6.50485	0.589345	7.51847	8.45084	8.28398	13.0644	12.1134	14.4582	10.6482	1.19323	2.47559	6.99978	6.82131	4.97782	5.31862	1.05211	8.49043	6.85293	8.90017	7.16958	6.14596	7.51181	0.51488	5.95294	5.88552	5.02787	3.75191	5.4551	6.15359	7.03579	8.081	5.91796	0.456782	3.47491	3.39602	4.41884	8.27399	5.84055	6.21747	4.66371	4.83473	5.77821	5.21094
ENSG00000053918	KCNQ1	0.01269	0.224322	0.014328	0.042166	0.025737	0.0638486	0.0404622	0.023385	0.054576	0.111688	0	0.086702	0	0.0460585	0.0189636	0	0.013785	0.05256	0	0.0165863	0.0124237	0.002373	0.020121	0.022628	0	0.006764	0.0103772	0.00463591	0.168851	0.057936	0.158353	0.83328	0.100863	0.428908	0.296187	0.075304	0.26496	0.0923116	0.342783	0.045739	0.088738	0.091	0.22606	0.221359	0.137373	0.110738	0.104805	0.152066
ENSG00000054116	TRAPPC3	44.2974	57.5855	57.07	43.1939	44.1416	49.2577	3.30102	38.548	41.9595	50.5542	43.003	42.1529	50.5041	44.4536	2.01923	46.684	50.5092	51.6278	39.5223	47.0858	2.73431	45.0335	43.7663	53.2185	37.8509	37.818	43.5374	2.83781	78.506	56.8281	43.0889	44.9536	42.7994	44.6774	45.7684	42.9773	49.9499	4.3912	35.3592	33.4463	32.8425	38.449	39.7632	43.2193	39.6812	40.1062	36.7823	37.7388
ENSG00000054118	THRAP3	19.6997	19.6383	22.1983	25.2794	28.2666	23.0165	1.66984	26.7964	28.0387	27.5795	26.0809	17.1966	21.0316	24.4539	1.78077	25.1946	25.0703	24.9409	23.8799	24.7714	0.301654	29.8615	28.0139	31.4	30.5077	28.1876	29.5941	0.65737	17.2563	20.6205	23.7097	18.786	27.5149	24.0255	23.9014	25.0102	22.6031	1.20965	24.3622	23.1166	26.1127	23.353	19.7417	13.718	24.6498	28.0913	28.155	23.4778
ENSG00000054148	PHPT1	103.521	156.732	148.533	98.9903	100.106	121.576	12.7665	193.213	160.463	79.3638	102.836	164.754	99.1471	133.296	18.5476	133.515	204.916	198.745	101.092	159.567	25.3139	111.591	122.597	116.098	79.2787	66.7503	99.2628	11.0369	121.705	151.742	89.5317	91.649	81.5488	99.3828	91.2951	78.7799	100.704	8.65052	117.535	136.894	188.799	100.305	42.8296	114.022	107.209	99.215	80.6013	109.712
ENSG00000054179	ENTPD2	5.45631	6.73206	5.73923	6.51089	6.42579	6.17286	0.244174	1.36977	2.52449	1.27693	1.08332	1.28325	0.424136	1.32698	0.277775	0.522044	1.48466	1.61188	1.06034	1.16973	0.245992	0.290225	0.392908	0.417446	1.01477	1.30226	0.683522	0.200312	3.96761	3.80999	5.20617	4.86558	6.53329	2.88042	3.98029	2.73735	4.24759	0.443536	1.35807	1.77139	0.529427	0.418051	0.898553	1.24559	0.360943	0.243333	0.620816	0.827352
ENSG00000054219	LY75	0.003123	0.007096	0.013401	0	0.028159	0.0103558	0.00498201	0.039168	0.006978	0.137803	0.012723	0.010351	0.006431	0.0355757	0.0210469	0.011248	0.037271	0.138285	0	0.046701	0.0315099	0.018768	0.030522	0.007746	0.106992	0.02462	0.0377296	0.0177196	0.021122	0.052728	0.012333	0	0.017487	0.051133	0.100482	0.060944	0.0395286	0.011657	0.053723	0.029071	0.010589	0.065078	0.053789	0.038934	0.043284	0.096079	0.030248	0.046755
ENSG00000054267	ARID4B	2.55721	1.63693	2.08403	2.40551	1.91426	2.11959	0.16578	3.50645	3.38526	5.22836	5.07234	4.77287	5.0139	4.49653	0.337951	1.58224	3.834	4.03043	4.3459	3.44814	0.63084	5.04106	3.38953	4.65977	4.83509	3.47017	4.27913	0.35216	2.42854	1.86778	2.08065	2.20997	2.39931	3.92845	3.56603	4.40662	2.86092	0.339246	3.98031	3.27374	2.96941	5.17778	3.72066	3.12599	3.11824	3.90543	4.44153	3.7459
ENSG00000054277	OPN3	6.5135	8.32381	7.95474	6.77941	6.73162	7.26062	0.366181	30.4012	39.9956	44.2833	83.2177	74.4774	30.2784	50.4423	9.32239	25.143	30.9086	32.8916	28.2092	29.2881	1.68219	173.17	100.382	78.8677	79.447	45.4681	95.4669	21.3236	26.931	15.7353	7.85019	22.5463	9.34731	33.645	29.79	28.7888	21.8292	3.44941	51.9767	48.829	33.0081	93.2826	73.8457	63.5816	93.4296	100.953	87.3741	71.8089
ENSG00000054282	SDCCAG8	24.5034	31.3368	38.4212	28.1849	30.6397	30.6172	2.28819	17.6126	15.2331	9.56167	16.8911	23.1719	15.6188	16.3482	1.79155	8.73048	16.0932	15.2086	13.5516	13.396	1.64194	9.847	15.7528	11.4418	12.0335	20.9813	14.0113	1.99336	29.9569	37.9192	33.3711	17.2609	26.5758	30.2176	25.961	26.2367	28.4374	2.1509	8.69437	9.0749	10.1969	13.8895	7.50588	10.9573	7.3991	7.33736	9.04776	9.3448
ENSG00000054356	PTPRN	1.3834	0.238104	1.51221	0.909242	0.712749	0.951139	0.231154	0.196064	0.022622	1.83692	0	0.01587	0.079643	0.358521	0.297132	0.175536	0.182096	0.252334	0.207965	0.204483	0.0174187	0.24632	1.55422	2.04155	1.13232	0.590939	1.11307	0.322564	0.750032	1.10063	1.46302	0.453331	0.929609	0.057572	0.10731	0.116266	0.622221	0.184928	0.158659	0.047924	0.108427	0.015451	0.046216	0.053872	0.022855	0.013714	0.031589	0.0554119
ENSG00000054392	HHAT	1.62436	1.4218	1.58094	0.818107	0.88614	1.26627	0.17274	4.34325	4.26219	4.73141	2.81854	2.58628	3.61787	3.72659	0.356533	1.43522	2.37388	2.7575	1.13209	1.92467	0.383312	3.90088	3.35004	3.17207	1.43158	1.24993	2.6209	0.53702	0.732241	0.937112	0.857341	1.32781	0.921224	1.41885	1.18416	1.56712	1.11823	0.105966	1.72263	1.60687	1.77987	1.98601	1.8662	1.66108	1.54302	1.32245	1.98199	1.7189
ENSG00000054523	KIF1B	4.48515	4.20335	6.2273	5.39753	6.74036	5.41074	0.487306	5.35513	6.77832	8.14302	3.78261	3.8141	3.52072	5.23232	0.772873	1.87359	3.42869	3.6332	2.44766	2.84578	0.414675	4.74233	4.41577	6.13336	6.00339	4.49302	5.15757	0.376291	4.43895	5.75673	5.08044	3.31453	7.04351	5.23337	7.3567	6.45206	5.58454	0.479846	3.10544	2.57543	2.86899	2.67357	2.82023	2.48376	2.20602	2.59526	2.50882	2.64861
ENSG00000054598	FOXC1	0.465505	1.42557	0.67709	2.20216	1.5078	1.25563	0.312042	0.620309	1.85461	1.63047	5.66673	4.48593	3.84701	3.01751	0.793422	4.26429	3.27132	3.16161	4.28726	3.74612	0.30665	1.9467	2.32728	2.3133	3.54535	3.77997	2.78252	0.367617	1.7724	1.2073	2.31995	1.13064	1.37969	3.75722	2.70006	2.94465	2.15149	0.333	0.898936	0.356654	0.58523	1.89462	1.2503	1.58776	0.859741	0.969253	1.12933	1.05909
ENSG00000054611	TBC1D22A	8.6182	7.68267	8.58603	5.65944	5.49778	7.20882	0.68687	8.59561	9.35695	10.3572	9.41902	11.3231	9.31043	9.72705	0.392854	4.92254	9.40021	10.7368	5.78458	7.71104	1.39927	10.0953	10.2379	9.40769	9.19281	5.39708	8.86616	0.889581	9.65941	8.57237	4.7268	12.7796	5.25596	9.50408	8.55601	8.02424	8.38481	0.901954	8.44287	6.70575	6.50464	7.55774	7.66881	9.85388	7.41585	6.12768	6.96553	7.47142
ENSG00000054654	SYNE2	6.37684	5.52234	5.42977	4.27725	4.49564	5.22037	0.379946	10.5985	16.0595	10.1704	21.0121	25.8837	19.7708	17.2492	2.52209	4.34545	10.7719	11.5079	11.2217	9.46174	1.71214	7.31496	7.04825	11.0303	14.2735	6.51926	9.23725	1.49086	4.51196	4.76637	3.53676	7.39079	5.29527	9.49413	9.13241	9.55162	6.70991	0.874619	13.0129	9.16147	7.10178	12.4209	28.148	20.4392	12.8352	12.2252	13.3207	14.2961
ENSG00000054690	PLEKHH1	1.52985	2.24127	2.98676	2.63005	2.79409	2.43641	0.257707	6.86339	9.35533	9.02304	4.20209	2.18967	3.04819	5.78028	1.25588	3.02325	5.60738	6.03518	2.43314	4.27474	0.905206	5.60865	6.50919	6.17201	4.31951	2.84806	5.09148	0.673565	3.27777	3.21559	2.37229	2.61075	2.73875	3.62224	4.31683	3.81514	3.24617	0.232928	3.44734	2.30916	2.77249	6.99941	6.55225	3.54836	5.82433	5.11003	7.00357	4.84077
ENSG00000054793	ATP9A	0.931528	0.907434	1.19375	0.981329	1.10703	1.02421	0.054621	3.84139	5.9431	10.5615	5.92121	4.35779	2.92766	5.59212	1.10476	1.95076	2.69868	3.09221	2.73569	2.61933	0.239866	6.83689	5.77061	7.50607	5.69875	3.18517	5.7995	0.736012	1.13922	1.01864	1.17365	1.40685	1.22045	3.10943	3.64865	3.46659	2.02293	0.410617	3.81096	2.1548	2.54089	5.08558	4.94591	3.88929	3.09137	3.11254	4.0907	3.63578
ENSG00000054796	SPO11	0	0	0	0	0	0	0	0	0	0	0	0	0	0	0	0	0	0	0	0	0	0	0	0	0	0	0	0	0	0	0	0	0	0	0	0	0	0	0	0	0	0	0	0	0	0	0	0
ENSG00000054803	CBLN4	0	0	0	0	0	0	0	0	0	0	0	0	0	0	0	0	0	0	0	0	0	0	0	0	0	0	0	0	0	0	0	0	0	0	0	0	0	0	0	0	0	0	0	0	0	0	0	0
ENSG00000054938	CHRDL2	0	0	0	0	0.025638	0.0051276	0.0051276	0.026213	0	0	0	0.004733	0.04448	0.012571	0.00761536	0	0	0	0	0	0	0	0.030711	0	0	0	0.0061422	0.0061422	0.027987	0.045154	0	0	0	0	0	0	0.00914262	0.00620117	0	0	0	0	0.018955	0	0	0	0	0.00210611
ENSG00000054965	FAM168A	3.58064	3.05635	4.4885	5.07742	5.50368	4.34132	0.455213	4.67448	3.69332	3.47959	2.66262	2.49858	2.62169	3.27171	0.345446	3.80056	4.98822	4.61978	3.7955	4.30102	0.299982	3.57063	3.61584	3.21442	4.60761	4.49109	3.89992	0.274713	3.19842	6.08628	5.02235	3.38031	5.04048	5.3906	5.37747	5.84462	4.91757	0.37809	3.71697	3.97039	5.6643	3.7948	4.15172	3.01431	3.60772	2.76107	3.06844	3.74997
ENSG00000054967	RELT	2.63841	2.93919	3.99392	3.20114	3.07782	3.17009	0.226293	2.92035	2.67899	2.54994	1.29255	1.6604	2.2948	2.23284	0.257419	4.78107	7.67242	7.38964	4.07822	5.98034	0.908551	1.57889	3.05793	2.74785	2.21549	2.20478	2.36099	0.254227	6.62	5.23859	3.03981	2.78081	3.53107	2.92616	3.06384	2.27447	3.68434	0.521616	3.71337	3.0069	4.52581	3.50686	4.91636	6.10353	2.6856	1.79153	2.53542	3.64282
ENSG00000054983	GALC	0.491922	0.807726	0.43625	0.116141	0.168558	0.404119	0.124511	2.33129	2.67944	3.19062	1.06207	1.05955	1.51995	1.97382	0.36421	0.699039	3.05028	3.34686	0.862597	1.98969	0.701361	2.88307	2.3167	2.85359	0.750789	0.596508	1.88013	0.503349	0.828721	0.672071	0.189894	0.616785	0.389023	0.618218	1.15594	1.75063	0.77766	0.17172	3.13932	3.60802	2.63267	1.04077	1.35561	1.23677	1.76985	1.90641	2.6169	2.14515
ENSG00000055044	NOP58	34.2602	25.7128	26.9793	24.3289	23.9105	27.0384	1.88468	20.9988	22.5245	23.636	31.0819	26.304	32.4278	26.1622	1.91274	12.413	22.7939	22.2512	19.5815	19.2599	2.38783	36.5468	24.0634	33.9552	29.1743	31.738	31.0955	2.13831	19.2048	20.4035	24.8906	21.9651	25.1801	24.6463	25.7601	27.0485	23.6374	0.982092	18.9524	14.9205	19.4571	28.1878	17.8307	19.3252	16.6964	22.8104	22.1756	20.0396
ENSG00000055070	SZRD1	39.2185	39.9264	35.2107	37.4918	38.0769	37.9849	0.8136	37.4517	35.005	44.7089	31.1105	31.5363	32.0368	35.3082	2.12611	42.7607	40.3709	40.5175	31.8871	38.884	2.39556	38.5531	43.654	44.0704	37.2454	34.3888	39.5823	1.8737	31.9632	36.5392	38.8631	39.7265	39.0377	41.3393	35.3262	36.7772	37.4466	1.04133	35.4957	32.9479	35.5409	32.6199	31.5485	29.3175	37.4228	36.8329	34.933	34.0732
ENSG00000055118	KCNH2	1.62603	2.74295	2.47221	1.23332	1.24244	1.86339	0.314895	1.10302	1.70328	2.81977	0.023196	0.203691	0.167519	1.00341	0.45085	0.191363	0.538635	0.620261	0	0.337565	0.145966	0.24765	0.916904	1.10035	0.148047	0.385784	0.559747	0.189338	2.43462	2.26297	1.02946	1.82042	1.23412	0.538019	1.22525	0.686728	1.40395	0.247809	0.957478	0.252926	0.427924	0.078915	0.158818	0.143673	0.053317	0.071298	0.113531	0.250876
ENSG00000055130	CUL1	14.9016	12.7279	14.78	15.6962	16.9792	15.017	0.693581	22.0494	21.8232	22.3326	25.3815	21.0769	19.64	22.0506	0.774274	21.551	24.7586	20.9568	22.15	22.3541	0.83769	24.3341	23.6118	25.1195	30.6785	23.5887	25.4665	1.33293	19.549	16.7815	16.2778	17.1883	16.0513	21.7746	22.6564	22.5058	19.0981	1.01675	21.4785	24.7769	25.4712	22.1652	19.0257	16.7169	21.6902	27.1183	24.0895	22.5036
ENSG00000055147	FAM114A2	2.72925	2.9833	3.26607	3.25195	3.36668	3.11945	0.116398	3.28166	2.6753	3.80257	3.21059	2.50012	3.78616	3.2094	0.221967	2.28024	6.65113	5.79051	2.94518	4.41677	1.06497	3.34919	3.04947	4.41126	4.878	3.43193	3.82397	0.348916	3.49509	4.17037	2.85611	3.25824	3.40654	3.85696	3.60975	4.05433	3.58842	0.153261	3.57322	4.59847	4.40577	2.9015	3.01201	2.10634	2.9942	3.33726	2.5507	3.2755
ENSG00000055163	CYFIP2	16.606	13.3854	15.8107	12.0484	11.0491	13.7799	1.06586	31.0748	27.2759	14.0639	8.79443	7.73103	15.6242	17.4274	3.94275	4.18766	8.97201	12.0727	2.64907	6.97035	2.16905	12.5952	15.7531	12.1631	7.50419	9.46643	11.4964	1.41121	14.224	20.0322	14.4829	17.1252	12.8423	11.4084	8.09036	10.7309	13.617	1.32915	19.1572	26.798	28.9374	10.56	9.10676	7.76093	15.7742	18.8484	9.37143	16.2572
ENSG00000055208	TAB2	5.19068	4.88896	6.24447	6.21873	6.90709	5.88999	0.371437	8.04769	7.39801	12.1507	13.7239	8.10042	9.04517	9.74431	1.05202	6.31745	9.15612	8.96553	6.3074	7.68662	0.794351	15.8088	9.42453	11.5168	11.4146	8.68812	11.3705	1.23902	4.77804	5.75431	7.39502	5.28693	7.0449	9.94846	10.2039	10.8025	7.65176	0.840925	8.1723	7.82401	6.73751	9.98498	7.46131	6.92565	6.84564	7.47301	8.93734	7.81797
ENSG00000055211	GINM1	8.214	11.247	11.3592	10.7581	10.7843	10.4725	0.577305	12.9687	15.3949	19.2281	27.8097	19.9239	26.7543	20.3466	2.42995	8.52915	13.4608	12.1557	13.5122	11.9145	1.17127	21.0161	11.1934	14.9964	21.9878	15.4572	16.9302	2.01365	13.7516	11.1341	10.7786	8.94539	9.49366	18.1324	19.0854	18.1928	13.6892	1.48957	10.8743	10.3947	10.2353	17.9939	18.5509	16.9935	14.1163	17.4762	15.7243	14.7066
ENSG00000055332	EIF2AK2	0.869721	0.903534	1.21979	2.19468	2.16086	1.46972	0.295488	2.02077	4.14096	4.47332	11.8046	4.69487	4.40487	5.25657	1.36926	1.97108	1.07377	1.07098	1.9852	1.52526	0.261489	3.38054	2.54645	3.53273	4.99008	3.2906	3.54808	0.398574	0.858008	0.631313	1.86286	0.886807	2.03282	2.54864	2.76241	3.00098	1.82298	0.329233	4.96546	4.11827	2.42022	9.16363	6.91263	5.01105	5.39927	6.26183	6.16345	5.60176
ENSG00000055483	USP36	8.58787	9.05822	9.48852	8.63581	10.9885	9.35178	0.440448	11.0304	6.97786	10.1288	10.5433	9.26582	9.98197	9.65468	0.586817	13.4994	9.50052	8.79884	11.246	10.7612	1.04773	10.3454	10.541	10.5039	9.84729	7.86168	9.81985	0.504944	8.03464	8.48282	8.71166	6.21307	8.82184	8.60198	7.92885	7.24795	8.00535	0.314589	9.05162	11.4011	10.3226	9.65667	9.72074	8.23963	10.8999	9.04988	11.0575	9.9333
ENSG00000055609	KMT2C	2.42943	2.88646	3.62805	3.58078	3.71389	3.24772	0.252291	4.70942	4.42774	5.19807	6.71453	5.75689	7.1135	5.65336	0.442314	4.82801	4.66946	4.35703	4.20446	4.51474	0.142368	4.1643	3.93947	4.87638	4.98636	4.05697	4.4047	0.218628	5.99619	3.4387	2.96479	2.18317	4.97561	4.783	4.9103	5.74064	4.37405	0.481375	5.25897	6.59381	7.57081	6.24466	8.33283	7.20402	8.37415	6.77983	7.75092	7.12333
ENSG00000055732	MCOLN3	0.106383	0.849601	0.427648	0.296474	0.130767	0.362175	0.135123	0.173168	0.31818	0.089737	0.097915	0.084125	0.219057	0.163697	0.0379247	0.079276	0.079027	0.105972	0	0.0660687	0.0229123	0.136013	0.055322	0.021859	0	0	0.0426388	0.0254436	0.093778	0.140484	0.164379	0.071911	0.145386	0.175189	0.202711	0.298835	0.161584	0.0246651	0.048035	0.009708	0	0.08629	0.097658	0.074248	0.076648	0.062564	0.091676	0.0607586
ENSG00000055813	CCDC85A	0	0	0.010409	0	0	0.0020818	0.0020818	0	0	0.023183	0	0.005145	0	0.00472133	0.00378672	0	0	0	0	0	0	0.0044	0	0	0	0	0.00088	0.00088	0	0.00563	0	0	0	0	0	0	0.00070375	0.00070375	0.042231	0	0	0	0	0	0	0.011632	0	0.00598478
ENSG00000055917	PUM2	7.36704	10.4486	11.1261	9.19355	9.15573	9.45821	0.644098	14.0708	13.5637	9.53231	10.2063	7.15741	7.84211	10.3954	1.17375	9.12139	8.76773	9.1142	9.16674	9.04251	0.092329	11.0158	8.73827	11.1933	13.4969	9.67458	10.8238	0.805889	6.37899	6.51162	8.98723	5.1612	9.56696	10.2065	11.7628	11.6055	8.77261	0.8822	8.36881	10.6743	9.56191	10.0972	8.98765	5.98936	8.09132	10.0757	11.7672	9.29038
ENSG00000055950	MRPL43	65.8304	71.3167	66.2801	56.1368	56.105	63.1338	3.0207	53.5412	51.0942	41.34	40.5273	37.7709	30.4937	42.4612	3.50007	50.7766	57.4562	63.8157	46.923	54.7429	3.72559	37.8062	47.6624	39.9135	40.3145	42.8748	41.7143	1.69118	43.3921	60.7332	53.3112	47.6786	51.9953	47.8112	40.1322	39.9378	48.124	2.51586	39.9572	39.6052	46.9496	28.9077	16.7637	35.3897	38.6683	33.0029	32.7299	34.6638
ENSG00000055955	ITIH4	0.293982	0.13672	0.249728	0.01023	0.153941	0.16892	0.0493022	0.050388	0.02509	0.303299	0	0.044263	0.012305	0.0725575	0.046791	0	0.071128	0.073529	0	0.0361642	0.0208852	0.089552	0.13059	0.217564	0.003967	0.08681	0.105697	0.0347133	0.370766	0.14496	0.01358	0	0.069382	0	0.106665	0.100721	0.100759	0.0430494	0.208132	0.021933	0.136189	0.280239	0.398256	0.129482	0.055086	0.188204	0.032026	0.161061
ENSG00000055957	ITIH1	0	0	0	0	0.000238	4.76e-05	4.76e-05	0	0	0	0	0	0	0	0	0	0	0	0	0	0	0	0	0	0	0	0	0	0	0	0	0	0	0	0	0	0	0	0	0	0	0.02112	0.020543	0	0	0	0	0.00462922
ENSG00000056050	HPF1	7.84429	7.64746	8.20337	5.28354	7.16883	7.2295	0.51437	4.54711	5.39261	7.20188	7.74156	6.82069	12.8834	7.43121	1.19334	2.52534	6.15508	4.78929	4.29234	4.44051	0.750068	7.35339	4.88405	7.74116	7.52579	8.39401	7.17968	0.600406	5.79638	6.13527	5.8878	5.97009	5.31706	4.7827	5.15229	6.26062	5.66277	0.184112	3.63125	4.1116	2.96052	3.745	3.21124	3.14081	2.79065	3.43647	2.46566	3.27702
ENSG00000056097	ZFR	7.67884	7.05391	8.2275	8.8108	8.77129	8.10847	0.334922	11.4082	10.5753	12.7208	10.14	7.18019	7.93393	9.99307	0.855492	8.85592	11.8304	11.4537	10.8072	10.7368	0.661598	12.0668	11.3214	14.1168	12.8632	9.87986	12.0496	0.713221	5.62878	7.19748	9.83947	6.16163	9.75965	10.9959	12.9483	12.4177	9.36862	0.983062	8.09908	6.57557	8.43057	8.41996	7.72459	5.77875	8.18052	9.69141	8.99637	7.98854
ENSG00000056277	ZNF280C	0.176935	0.272335	0.322519	0.268374	0.311607	0.270354	0.0256495	0.296283	0.552111	0.417489	0.69648	0.196762	0.1992	0.393054	0.0823485	0.099092	0.167463	0.087013	0.106776	0.115086	0.0179265	0.315437	0.19084	0.291553	0.39347	0.19249	0.276758	0.0386132	0.176128	0.163846	0.141014	0.156569	0.3123	0.271289	0.341571	0.368732	0.241431	0.0326553	0.194221	0.39216	0.297921	0.314361	0.24398	0.162467	0.236707	0.343861	0.322668	0.278705
ENSG00000056291	NPFFR2	2.69482	2.50435	3.07398	4.31625	4.6617	3.45022	0.437295	2.40202	3.10407	9.55646	11.3876	5.31144	4.16067	5.98704	1.4929	4.4608	2.71985	2.16757	5.76785	3.77902	0.823555	5.39627	5.84768	5.89586	7.75056	5.6757	6.11321	0.418575	1.60311	2.80503	7.13774	3.53181	4.18667	6.65863	6.16676	8.15138	5.03014	0.821367	2.53506	2.20884	2.20124	9.71847	6.08414	4.6573	8.72747	10.186	14.4988	6.75748
ENSG00000056487	PHF21B	0.227795	0.55732	0.250977	0	0.080639	0.223346	0.0955433	0.005658	0.04369	0	0	0	0	0.00822467	0.00715299	0	0.030667	0	0	0.00766675	0.00766675	0.023007	0.023329	0.019641	0.01104	0	0.0154034	0.00444348	0.456366	0.152051	0.036316	0.108997	0.148003	0	0	0.02177	0.115438	0.0535124	0.101617	0.033202	0.04791	0.026455	0	0.043018	0	0	0	0.0280224
ENSG00000056558	TRAF1	0.182302	0.089483	0.33013	0.254118	0.161228	0.203452	0.04113	0.234629	0.101096	0.498311	0.081182	0.23684	0.361551	0.252268	0.0645891	0.045247	0.073593	0.11929	0.045595	0.0709313	0.0174338	0.081825	0.165844	0.126352	0.128532	0.204155	0.141342	0.0205875	0.155347	0.19547	0.158032	0.071667	0.158407	0.060034	0.177964	0.1822	0.14489	0.0179638	0.117095	0.203482	0.062554	0.153177	0.121488	0.053084	0.047501	0.101058	0.071935	0.103486
ENSG00000056586	RC3H2	2.62453	2.93533	3.40166	2.9549	3.87717	3.15872	0.218174	5.48735	4.7658	5.04448	6.07954	4.17015	4.62745	5.02913	0.275808	4.73879	4.08725	4.63615	3.59151	4.26343	0.265739	6.09608	4.9691	5.2784	5.98748	6.41587	5.74939	0.269422	3.40752	3.61325	3.77504	2.43079	4.27538	6.77535	5.38483	5.45308	4.3894	0.492953	2.88683	2.97408	3.32627	6.07515	5.34196	4.66467	4.81639	6.52418	5.96943	4.731
ENSG00000056736	IL17RB	0.078815	0.159785	0.364728	0.121229	0.144516	0.173815	0.0496454	0.448399	0.476015	0.202704	0.371995	0.14556	0.189892	0.305761	0.0587167	0	0.282318	0.236644	0.033655	0.138154	0.0709989	0.165694	0.184382	0.176335	0.153581	0.123504	0.160699	0.0106406	0.257122	0.324342	0.115923	0.062687	0.427865	0.100978	0.162485	0.124382	0.196973	0.0450055	0.086046	0.059294	0.146088	0.170476	0.084166	0.045897	0.15593	0.056857	0.085284	0.0988931
ENSG00000056972	TRAF3IP2	5.19116	3.26744	5.65493	5.72391	5.38316	5.04412	0.454333	3.44357	2.52724	4.31242	4.28515	3.33112	2.34283	3.37372	0.341459	4.40727	4.42661	4.72246	4.08311	4.40986	0.130631	5.1001	2.80302	3.56608	6.81778	4.89915	4.63723	0.69099	5.26201	6.62211	5.58268	6.46776	5.7545	5.64632	6.1031	6.60828	6.00584	0.183727	4.28286	4.1658	3.61569	3.73847	3.56836	4.69344	4.02445	3.64621	3.77476	3.94556
ENSG00000056998	GYG2	15.5167	13.195	13.8029	10.4823	12.6884	13.1371	0.817264	28.4083	24.3728	9.77666	5.15744	5.06853	8.75103	13.5891	4.15343	4.35031	6.06032	5.96558	5.01119	5.34685	0.408005	5.14236	6.20607	7.15669	3.47528	6.66774	5.72963	0.654618	10.8585	12.6865	10.4762	16.4791	12.5977	7.76267	7.01369	7.72876	10.7004	1.13441	10.7546	12.7687	16.3075	3.05358	1.88364	2.39157	3.5105	4.00092	3.00813	6.40879
ENSG00000057019	DCBLD2	1.37434	1.46454	1.47756	0.974195	1.0018	1.25849	0.111934	1.90166	3.08996	2.9447	2.75617	1.94631	2.11961	2.45973	0.216871	0.498361	0.568185	0.70049	0.611008	0.594511	0.0422705	1.44197	1.18708	1.75155	2.18186	1.35066	1.58262	0.175737	0.910379	0.987232	0.786827	1.28537	1.22501	1.41446	2.19627	1.98434	1.34874	0.178513	1.00567	1.27129	1.47847	1.94011	1.38645	1.13337	1.22523	1.89264	1.34751	1.40897
ENSG00000057149	SERPINB3	0	0	0	0	0	0	0	0	0	0	0	0	0	0	0	0	0	0	0	0	0	0	0	0	0	0	0	0	0	0	0	0	0	0	0	0	0	0	0	0	0	0	0	0	0	0.050785	0	0.00564278
ENSG00000057252	SOAT1	5.9987	6.05958	7.97851	4.9303	5.27285	6.04799	0.528182	8.03458	8.37058	9.75718	10.0599	7.81542	5.5107	8.25806	0.665843	2.73928	3.71143	3.70095	3.21479	3.34161	0.2318	6.78138	6.29767	8.40551	6.90133	4.61933	6.60104	0.608195	3.96972	5.25392	3.98523	4.54291	5.2607	5.81242	6.15749	7.07026	5.25658	0.382466	5.18518	6.86094	5.98882	7.13586	6.56691	4.41501	7.09481	8.41581	6.72784	6.48791
ENSG00000057294	PKP2	34.925	24.3657	33.7321	41.6706	36.7666	34.292	2.82678	74.1565	88.2775	66.5099	76.4397	48.3528	57.8266	68.5938	5.80208	70.5495	72.7527	72.8347	103.554	79.9228	7.89493	78.1042	73.1968	77.8806	73.2941	83.42	77.1791	1.88744	22.0327	26.8931	38.5888	27.2552	34.4999	45.6024	44.8363	46.039	35.7184	3.36441	45.9301	42.4868	47.1106	43.3569	34.8246	38.1125	35.0603	44.5481	42.9268	41.5952
ENSG00000057468	MSH4	0	0	0	0	0	0	0	0.013287	0	0.061041	0	0	0	0.012388	0.00996958	0	0	0	0	0	0	0.011883	0	0	0.011707	0	0.004718	0.00288931	0	0.018809	0.020092	0	0	0	0	0	0.00486262	0.00318564	0.005577	0	0	0.007729	0	0	0	0	0	0.00147844
ENSG00000057593	F7	0	0	0.055653	0	0.014507	0.014032	0.0107778	0.068861	0.054229	0.008625	0	0.020113	0.065484	0.0362187	0.0123544	0.033864	0.079376	0.103783	0	0.0542558	0.0231723	0	0.021932	0	0	0	0.0043864	0.0043864	0.064909	0.03076	0	0.009852	0.073	0.024187	0	0.029531	0.0290299	0.00972904	0.104414	0.010081	0.130833	0	0.00989	0	0	0	0	0.0283576
ENSG00000057608	GDI2	78.1387	35.1531	82.4277	66.683	77.8084	68.0422	8.62497	59.166	31.078	60.1716	75.0487	46.3097	62.8297	55.7673	6.19571	29.9563	80.7709	77.7897	75.8813	66.0996	12.0897	72.3076	73.293	98.63	90.0098	89.0935	84.6668	5.12458	69.9712	95.7697	65.4998	80.2223	73.849	77.4148	79.5807	76.764	77.3839	3.16222	57.0796	58.8534	71.3825	56.6083	40.8192	38.8558	61.0686	68.0136	55.1911	56.4302
ENSG00000057657	PRDM1	0.45042	0.317507	0.144688	0.023222	0.066624	0.200492	0.0801922	0.033426	0.507343	1.31711	0.116274	0.129497	0.016307	0.353326	0.20614	0.180928	0.546326	0.568392	0.028671	0.331079	0.134364	1.09164	0.869247	0.597457	0.835803	0.018967	0.682624	0.183478	0.051243	0.063506	0.161474	0.224529	0.111374	0.793555	0.523979	0.727856	0.332189	0.107472	0.110184	0.216659	0.052186	0.272155	0.229785	0.308155	0.097717	0.038005	0.213609	0.170939
ENSG00000057663	ATG5	6.26406	8.93243	8.34987	5.10984	5.65391	6.86202	0.754569	5.24088	6.52397	9.17533	9.04468	10.1404	11.1198	8.54084	0.909644	3.53289	7.98604	7.58665	4.9529	6.01462	1.0663	11.9032	6.86119	10.0251	10.4455	6.6451	9.17602	1.03765	10.3416	6.5284	5.06387	5.5045	5.93603	10.7776	11.2372	11.2262	8.32691	0.986554	5.65164	5.88241	5.90045	7.68196	8.82436	10.8381	5.97947	7.61071	6.94076	7.25665
ENSG00000057704	TMCC3	5.41655	2.81876	2.36501	1.83462	1.66952	2.82089	0.679842	4.87405	4.78776	4.56035	4.9664	2.6144	1.57702	3.89666	0.587625	2.62301	6.05242	6.61415	3.15188	4.61037	1.00712	9.79572	7.74782	8.8823	6.22597	2.20148	6.97066	1.33302	1.97365	2.47982	0.811269	4.13352	1.6455	2.81975	1.77328	2.31085	2.24346	0.345053	3.30105	2.74054	3.3571	2.62006	1.61874	1.23101	2.0546	2.2104	1.85474	2.33203
ENSG00000057757	PITHD1	20.9902	33.3121	24.4968	23.7328	25.0282	25.512	2.07025	17.0237	21.6881	29.8958	24.26	30.8375	31.1395	25.8075	2.35913	19.9472	25.3023	23.8449	19.2546	22.0873	1.4728	21.6482	23.5604	29.3685	26.883	19.9903	24.2901	1.71047	29.0399	22.9206	25.1344	20.9829	24.1819	20.9566	20.2011	20.4905	22.9885	1.07582	22.7725	18.7838	20.6267	18.9383	21.3164	20.7544	17.5183	17.3672	18.3559	19.6037
ENSG00000057935	MTA3	24.957	22.777	25.8717	21.0676	21.577	23.2501	0.937349	22.2088	28.8251	14.1553	21.3947	20.6839	24.0993	21.8945	1.95451	15.9763	19.86	20.4501	19.24	18.8816	0.999442	19.4816	17.5673	22.5063	26.4683	24.7635	22.1574	1.63899	17.7795	19.661	17.5003	16.7227	19.877	20.989	19.6186	15.5706	18.4648	0.653827	16.5743	16.7741	17.8445	23.1512	15.4204	11.5441	21.9368	22.2474	18.1547	18.1831
ENSG00000058056	USP13	0.26322	0.115209	0.137515	0.094443	0.180311	0.15814	0.0298824	0.533978	0.635146	0.13124	0.359567	0.218615	0.116593	0.332523	0.0881309	0.04805	0.187893	0.191943	0.017336	0.111306	0.0458254	0.207366	0.176001	0.189899	0.110061	0.055669	0.147799	0.0283091	0.138318	0.190121	0.084186	0.270508	0.080466	0.205327	0.107427	0.15083	0.153398	0.0232289	0.179368	0.121619	0.224893	0.332013	0.180555	0.286361	0.232188	0.169059	0.265137	0.221244
ENSG00000058063	ATP11B	4.52305	3.83894	4.59657	3.59873	3.68705	4.04887	0.212419	10.1671	11.8013	11.0864	6.48688	4.11307	6.67698	8.38862	1.25052	1.65934	4.77079	4.81022	3.94469	3.79626	0.739723	5.62378	4.99237	8.61091	4.42107	5.15862	5.76135	0.7379	3.09421	3.76309	3.30135	3.89248	4.01323	6.16028	5.96211	6.83195	4.62734	0.513473	3.31245	3.01937	3.5691	3.47438	1.98833	1.96304	1.25524	2.13421	2.18908	2.54502
ENSG00000058085	LAMC2	5.8614	5.5483	8.29099	19.036	18.4708	11.4415	3.0239	35.3917	48.3959	203.876	55.0034	35.3997	57.1821	72.5415	26.5424	16.7914	20.9235	22.886	17.7709	19.5929	1.4078	42.1298	30.0576	43.3398	41.1623	42.2673	39.7914	2.45781	7.18215	11.8236	57.5145	7.64303	23.637	26.0207	28.228	40.2565	25.2882	6.11638	45.1126	12.4717	21.8241	41.5921	33.1943	31.1731	21.0278	22.8738	30.6582	28.8809
ENSG00000058091	CDK14	1.3102	0.971766	2.32559	1.46468	1.413	1.49705	0.224213	3.31555	1.63477	0.829153	2.54672	1.58552	1.62275	1.92241	0.356457	0.836108	0.686523	0.709509	0.835537	0.766919	0.0400572	3.22361	1.52839	1.31161	2.19761	1.20915	1.89408	0.374294	0.732132	0.908342	0.881714	0.481837	1.16242	1.48087	1.64115	1.77404	1.13281	0.163081	0.288328	0.190468	0.351753	0.538167	0.361433	0.530243	0.700398	0.634775	0.744027	0.482177
ENSG00000058262	SEC61A1	99.8914	83.5031	100.119	80.4972	86.9021	90.1827	4.13634	96.145	92.7717	99.8287	68.8867	75.396	62.5987	82.6045	6.38687	102.516	104.404	106.053	87.6941	100.167	4.21986	103.235	118.944	106.979	84.3299	75.9695	97.8915	7.80655	82.8457	112.898	87.7701	90.6599	83.4015	91.2148	85.4747	84.7548	89.8775	3.46879	103.057	97.7194	117.365	107.392	93.9841	80.4296	108.057	94.9684	95.2466	99.8022
ENSG00000058272	PPP1R12A	6.97071	5.70164	6.00622	6.62729	7.20058	6.50129	0.283706	7.03306	8.09392	10.3986	12.6334	9.73013	9.88365	9.62879	0.791397	4.41555	5.95313	6.3213	6.8236	5.87839	0.51922	11.9412	8.30842	10.4842	13.1099	10.1275	10.7942	0.818465	4.45358	5.33367	6.49298	5.18043	8.43123	10.0701	10.3631	11.1802	7.68817	0.938265	6.27797	6.08301	6.62016	8.54554	6.78374	4.95164	5.08133	7.23284	7.26844	6.5383
ENSG00000058335	RASGRF1	2.91607	1.46375	1.91852	1.40544	1.48639	1.83803	0.284562	2.98041	2.46756	2.12886	2.68971	1.53088	0.754627	2.09201	0.336272	0.975881	2.91397	2.68772	0.439046	1.75415	0.615895	3.59048	3.09916	2.55493	1.91358	0.85776	2.40318	0.476715	1.16209	1.58344	0.471176	3.73024	0.658117	2.06118	2.16423	2.36746	1.77474	0.372422	1.73446	1.3719	1.6462	1.01751	0.64648	0.732176	0.870811	0.96478	1.42061	1.1561
ENSG00000058404	CAMK2B	0	0	0.02035	0.01459	0	0.006988	0.0043751	0	0	0	0	0.003226	0	0.000537667	0.000537667	0	0	0	0.008835	0.00220875	0.00220875	0.005309	0.006363	0.008732	0	0	0.0040808	0.0017558	0.024124	0.014916	0	0	0.008362	0	0.011323	0	0.00734062	0.00319461	0.021719	0.011179	0.048246	0	0.019685	0.010529	0	0	0	0.0123731
ENSG00000058453	CROCC	4.64148	4.468	6.35917	2.83971	2.86974	4.23562	0.653544	6.99602	4.42032	4.16133	3.03036	2.86716	4.01123	4.24774	0.606472	2.13924	2.20847	2.13144	2.20911	2.17207	0.0212639	2.00503	3.06934	2.44514	0.815295	1.90741	2.04844	0.370272	3.00011	3.26982	2.19144	1.57276	2.52258	4.45637	3.24974	4.73066	3.12418	0.379066	5.21593	8.71758	7.2247	3.10535	3.63207	2.43448	1.90916	2.37288	2.52114	4.12592
ENSG00000058600	POLR3E	15.8748	20.8287	18.8869	13.5277	17.2128	17.2662	1.24967	16.9414	16.245	14.0728	9.18863	9.86083	6.46249	12.1285	1.72992	13.9404	17.2385	19.3129	10.0228	15.1286	2.0298	12.5885	16.8162	14.7098	9.96814	10.7315	12.9628	1.26467	14.0714	16.7123	13.6009	13.536	15.0058	11.398	11.5222	11.5361	13.4228	0.669003	14.9514	12.4577	15.1792	10.6372	8.69449	8.66299	8.61689	8.31672	9.79395	10.8123
ENSG00000058668	ATP2B4	11.6691	17.1633	25.5039	30.9092	29.008	22.8507	3.65559	25.0674	35.8186	50.5127	24.3259	17.4647	21.7517	29.1568	4.93983	36.6375	33.8533	35.3634	46.4265	38.0702	2.84296	19.3549	23.7342	30.3361	43.5512	36.5027	30.6958	4.33699	34.922	27.5385	31.9663	14.3564	35.1655	60.3337	58.8909	51.1262	39.2874	5.69561	29.179	32.0963	20.2289	25.4548	22.4589	20.268	25.1025	22.6149	31.6082	25.4457
ENSG00000058673	ZC3H11A	5.44483	6.89602	8.50834	10.3058	10.3536	8.30172	0.959353	14.0912	14.3828	23.896	20.7861	14.5583	17.271	17.4976	1.65076	15.6726	6.19947	11.7168	18.0784	12.9168	2.59484	21.8547	12.8993	19.3062	16.0647	13.8799	16.8009	1.67502	11.3554	9.24864	10.334	5.40628	11.7852	6.92956	8.64745	12.3068	9.50168	0.859757	11.093	16.7792	11.1818	27.7356	32.1318	22.2945	18.6414	20.5918	22.983	20.3813
ENSG00000058729	RIOK2	2.91772	1.33863	2.15588	1.61744	1.49699	1.90533	0.287965	2.33252	2.47738	4.87355	2.93803	2.4078	3.48687	3.08602	0.399	0.940971	3.56211	3.47954	1.79072	2.44333	0.646038	3.15392	2.72566	4.37343	3.34319	2.99434	3.31811	0.282588	1.49604	1.80032	1.72336	2.27653	2.1261	3.11191	3.65112	3.2788	2.43302	0.285374	2.45323	2.0058	2.76137	3.10507	2.80278	2.06859	2.75754	3.85673	3.42529	2.80404
ENSG00000058799	YIPF1	9.27715	11.5173	13.1231	12.9586	12.8876	11.9527	0.728138	14.254	18.2639	19.0296	34.58	32.6177	33.3437	25.3481	3.72018	18.7619	21.6387	22.3923	16.837	19.9075	1.28815	16.2664	14.7268	19.8764	15.7159	20.6469	17.4465	1.18176	11.9455	12.318	12.5847	9.52326	11.4411	16.1244	15.2369	16.0071	13.1476	0.844113	10.1117	10.0087	8.38179	18.201	11.9263	15.5661	14.4968	13.3679	16.3827	13.1603
ENSG00000058804	NDC1	8.93577	7.88493	10.4247	10.0474	10.8126	9.62109	0.535312	10.3375	9.47061	6.21173	6.43228	3.62312	6.5022	7.09625	0.996364	5.65402	7.79711	8.43283	7.15107	7.25876	0.595472	9.9991	8.8604	13.9247	13.367	11.7996	11.5902	0.965251	6.09391	8.90497	9.16624	6.91109	9.08796	9.79832	11.5983	12.8962	9.30712	0.786804	5.96657	6.80124	7.36944	3.36571	2.66149	3.18858	3.79405	4.0444	3.72253	4.546
ENSG00000058866	DGKG	0	0	0	0	0	0	0	0	0	0	0	0	0	0	0	0	0	0	0	0	0	0	0.006446	0	0	0	0.0012892	0.0012892	0	0	0	0	0	0	0	0	0	0	0	0	0	0	0	0	0	0	0	0
ENSG00000059122	FLYWCH1	7.34597	10.4571	10.2957	10.7597	10.0415	9.77999	0.619559	12.2653	14.0282	10.9437	10.2028	13.1235	11.2713	11.9725	0.586474	6.66968	5.4714	5.66586	7.24486	6.26295	0.419588	8.51931	10.14	8.65554	5.34496	8.30593	8.19316	0.782161	9.25483	7.9431	10.586	5.55073	10.5803	7.56254	7.73864	7.28979	8.31323	0.610927	10.6796	10.5466	10.8058	12.8799	12.9074	10.3513	7.88843	8.93389	8.42027	10.3793
ENSG00000059145	UNKL	1.94589	2.1449	3.61683	2.92846	1.7217	2.47155	0.351122	9.88059	7.59278	5.81641	5.74537	7.2646	4.26134	6.76018	0.792662	4.46648	7.66307	9.87794	4.35545	6.59073	1.33743	15.3735	15.9839	13.0214	5.59471	4.54091	10.9029	2.43867	2.6563	2.38092	2.78139	1.38447	2.43589	2.04326	2.02964	1.83528	2.19339	0.162896	8.63098	5.65099	6.14983	9.93136	11.6742	9.16523	6.31405	7.26395	9.70343	8.276
ENSG00000059377	TBXAS1	0	0	0	0	0	0	0	0	0	0	0	0	0	0	0	0	0.011389	0	0	0.00284725	0.00284725	0	0	0	0	0	0	0	0	0	0	0	0	0	0	0	0	0	0	0	0	0	0	0	0	0	0	0
ENSG00000059378	PARP12	1.05004	2.72173	2.94657	3.02636	2.90265	2.52947	0.373216	6.85534	13.0615	19.5665	30.7908	15.2344	21.6382	17.8578	3.34372	6.0442	4.90618	5.47149	2.72581	4.78692	0.725246	6.19431	11.3731	8.80665	1.42557	2.20746	6.00142	1.89861	3.78786	2.20683	2.8034	1.39889	2.06383	1.90169	1.59872	1.97771	2.21737	0.268704	35.9425	16.8362	13.4969	19.9129	22.0172	17.8511	10.9604	9.66498	11.6404	17.5914
ENSG00000059573	ALDH18A1	21.3802	18.3438	22.4413	17.5479	19.4047	19.8236	0.917042	25.6293	23.3761	16.5839	14.7902	12.357	16.432	18.1947	2.10943	20.4289	20.6798	21.2642	19.2462	20.4048	0.423987	20.3015	20.5841	22.6917	21.0419	19.8666	20.8971	0.487672	24.4625	23.8309	15.6379	24.6878	20.24	17.4154	18.2338	18.1674	20.3345	1.25295	19.2396	25.864	27.0308	18.4661	18.4557	13.1557	21.8372	20.5372	16.9455	20.1702
ENSG00000059588	TARBP1	0.627404	1.71346	1.22982	2.6553	2.3833	1.72186	0.370731	3.50302	4.50907	4.84494	10.2079	11.8372	13.0735	7.99595	1.70981	4.6594	4.31551	4.42243	6.0192	4.85414	0.394945	6.16313	5.27566	6.52688	8.50435	7.1674	6.72748	0.539319	1.55897	1.0838	2.80696	0.932678	2.82969	3.51278	3.47705	4.56026	2.59527	0.457145	4.80884	6.93405	4.90176	10.4336	9.21376	9.6378	6.53419	8.96128	8.26237	7.74308
ENSG00000059691	GATB	11.1952	15.5896	11.9332	10.1463	10.1636	11.8056	1.00391	7.9542	7.73537	9.23954	5.94074	6.76131	7.04235	7.44559	0.463908	5.90132	8.10179	8.3499	4.69243	6.76136	0.882249	6.61735	7.13747	7.47017	7.60878	7.24289	7.21533	0.170902	11.02	15.0875	11.0669	12.1162	9.60518	8.98484	9.2126	9.02293	10.7645	0.739507	5.95523	5.28635	6.58776	5.08424	4.12348	4.5594	6.02466	5.959	5.39034	5.44116
ENSG00000059728	MXD1	0.835652	1.57166	1.82894	1.9947	1.4576	1.53771	0.199262	3.10795	3.50254	4.61089	3.94157	3.81779	3.8825	3.81054	0.204242	5.41391	3.20418	2.8733	4.04449	3.88397	0.566427	3.09067	2.06353	2.29998	2.16523	1.36075	2.19603	0.27635	2.94844	1.38159	2.05827	1.29791	2.15953	4.77119	4.18185	3.13101	2.74122	0.445765	3.03404	2.96569	1.52297	4.98188	5.81878	4.80299	4.34583	4.64715	6.87836	4.33308
ENSG00000059758	CDK17	4.043	4.47527	5.9724	6.29046	5.81603	5.31943	0.444847	5.98019	7.07734	9.98886	7.70559	4.21562	5.11985	6.68124	0.839747	6.90396	9.23458	8.49536	10.7711	8.85126	0.803712	12.845	11.3742	14.9846	18.235	16.3783	14.7634	1.2222	5.81052	5.10878	5.43384	3.87662	5.24712	5.87245	7.87787	7.64407	5.85891	0.468902	12.7031	15.1098	12.4465	11.2205	10.3813	6.2888	12.2086	17.7212	11.2086	12.1432
ENSG00000059769	DNAJC25	1.92302	2.11093	1.91278	1.46237	1.59457	1.80073	0.118475	2.16623	2.22043	2.33735	3.01489	2.29871	2.82277	2.47673	0.144058	1.60794	1.85118	1.73777	1.8015	1.7496	0.0526133	2.76033	2.05086	3.31864	3.3489	2.57763	2.81127	0.243092	1.50086	1.67715	1.37	1.68626	1.56484	2.35187	2.80056	2.60192	1.94418	0.195492	2.0224	1.67103	1.92824	2.69738	2.40285	1.92716	2.33359	2.7241	2.07161	2.19759
ENSG00000059804	SLC2A3	264.948	306.62	206.141	138.293	137.618	210.724	33.7253	136.487	176.847	29.6855	70.6597	58.3588	35.16	84.5332	24.1831	84.6953	181.342	195.102	139.804	150.236	24.8075	238.729	189.679	198.105	181.195	133.828	188.307	16.8209	62.9737	93.226	98.7538	132.826	156.948	70.0891	89.5545	99.302	100.459	10.972	72.4116	116.927	63.5211	37.2655	31.9334	51.4945	26.7048	32.3608	39.8593	52.4975
ENSG00000059915	PSD	0.715247	1.3888	1.27976	1.16667	0.89711	1.08952	0.124261	0.695507	1.00971	1.2134	0.091484	0.729108	1.15391	0.81552	0.16898	0.671158	0.932741	1.15403	0.614183	0.843028	0.124727	0.423263	0.633353	0.252742	0.094839	1.05966	0.492772	0.16762	1.3381	0.948296	1.1957	1.10552	1.34729	0.458467	0.701032	0.464427	0.944854	0.12902	1.23278	1.24727	0.868946	0.594898	1.19369	1.03446	0.417882	0.667509	0.720885	0.886482
ENSG00000060069	CTDP1	16.421	13.0923	13.4923	13.2083	12.667	13.7762	0.674394	13.2978	12.9059	15.1366	10.5293	14.241	14.0506	13.3602	0.648907	12.4629	15.9011	15.0528	10.6506	13.5168	1.2031	12.1515	13.7996	12.989	7.65545	8.36076	10.9913	1.25042	18.4666	12.6574	10.782	13.9072	11.8618	11.1114	10.9202	10.6812	12.5485	0.932333	16.5965	11.7242	12.4848	11.3473	15.236	16.1702	10.1794	9.20618	11.6206	12.7294
ENSG00000060138	YBX3	70.3783	61.7381	70.847	112.049	105.179	84.0381	10.2211	61.333	65.0412	134.672	119.841	91.4319	127.94	100.043	13.1239	87.0078	91.0011	87.4245	93.9469	89.8451	1.63479	89.6042	103.971	116.373	119.2	139.799	113.789	8.34803	79.6602	69.5493	159.795	58.2486	91.9798	106.949	117.246	114.382	99.7263	11.3985	67.0654	48.5851	61.6356	87.5652	80.8652	95.7858	48.2535	49.7099	47.1194	65.1761
ENSG00000060140	STYK1	1.17521	0.908115	1.91887	2.11534	1.69106	1.56172	0.226646	1.93646	2.56676	10.4765	5.45369	2.50377	2.16761	4.18414	1.36338	3.18255	3.66455	4.0621	3.82879	3.6845	0.186135	8.91333	6.93551	8.76003	5.38961	3.69899	6.7395	0.997833	1.26941	1.80446	3.71028	1.00492	1.82384	2.59588	2.54087	3.21737	2.24588	0.331776	2.44144	0.720242	1.2452	5.44813	6.49745	2.53556	3.86027	3.95421	2.82352	3.28067
ENSG00000060237	WNK1	7.80653	5.86881	10.4917	9.82491	9.66166	8.73073	0.842902	16.829	10.6437	13.1084	5.7568	6.92556	6.57885	9.97372	1.78763	11.2987	8.96534	8.35198	7.94806	9.14102	0.749012	15.2304	16.2534	15.7044	15.5568	11.7557	14.9001	0.803312	7.19251	6.5766	10.1588	5.95529	12.469	9.68584	8.41166	11.2943	8.968	0.822225	10.877	9.05477	9.59555	7.44548	5.19178	5.65614	7.67478	9.75228	8.93127	8.24212
ENSG00000060303	RPS17P5	0	0	0	0	0	0	0	0	0	0	0	0.009638	0	0.00160633	0.00160633	0	0	0	0	0	0	0	0	0	0.048371	0.08344	0.0263622	0.0170692	0.076579	0	0	0	0	0	0	0	0.00957237	0.00957237	0	0	0	0	0	0	0	0	0	0
ENSG00000060339	CCAR1	13.5377	9.51152	13.3646	12.5079	15.3569	12.8557	0.956153	16.9478	12.9196	17.1701	22.8563	23.5978	27.5482	20.1733	2.20116	7.61696	15.6789	17.6805	13.0728	13.5123	2.17975	18.5483	16.5386	19.4981	21.9142	21.5188	19.6036	0.988082	10.1732	13.0013	13.571	10.5938	14.9852	14.1052	17.8292	17.387	13.9557	0.986774	12.2661	10.839	14.4139	20.3384	15.8005	14.1909	10.9724	16.0208	18.4726	14.8127
ENSG00000060491	OGFR	71.6101	62.2163	69.5465	69.536	65.124	67.6066	1.71365	39.2754	46.2346	42.4054	41.9117	65.6044	73.9948	51.5711	5.93502	41.1439	43.3025	44.3574	41.8775	42.6703	0.719048	32.1962	43.0147	34.5758	23.3209	30.7144	32.7644	3.17848	90.65	70.7376	52.012	72.1171	54.5681	38.6715	42.1609	43.526	58.0554	6.42141	83.3847	46.5908	51.2972	40.0812	55.2039	60.4546	34.6037	30.2928	34.7919	48.5223
ENSG00000060558	GNA15	0.105933	0.074057	0.123148	0.149942	0.251962	0.141008	0.0303499	0.427908	0.182268	5.70072	1.01953	1.08462	0.855051	1.54502	0.843388	0.167853	0.148672	0.123573	0.11915	0.139812	0.011385	0.821708	3.19278	2.98371	1.19086	0.526639	1.74314	0.560108	0.112721	0.129419	0.729939	0.057599	0.647762	3.21911	0.661606	1.83842	0.924573	0.385605	0.633579	0.10273	0.079414	2.64142	2.38789	1.00863	1.43288	0.075963	0.416117	0.975404
ENSG00000060566	CREB3L3	3.62324	0.488864	4.43423	1.34212	1.96755	2.3712	0.727627	0.053628	0.04386	0.095212	0.042876	0.037678	0	0.0455423	0.0124878	0.019718	0.098842	0.050021	0	0.0421453	0.021517	0.003995	0.127815	0.124479	0.074765	0.067595	0.0797298	0.0226079	2.81543	7.59783	0.675952	4.81782	2.14727	0.211282	0.592624	0.51988	2.42226	0.922536	0.031856	0	0	0.01941	0	0	0	0.079297	0.032832	0.018155
ENSG00000060642	PIGV	1.84763	1.66189	2.30873	2.4907	3.0029	2.26237	0.238248	2.61623	1.93163	2.5267	2.66103	2.81761	3.13519	2.61473	0.162127	2.17437	3.20189	2.96914	2.10328	2.61217	0.277764	2.24418	1.92852	2.12039	2.21849	3.65077	2.43247	0.309585	1.68999	2.49533	2.37054	1.72484	2.8319	1.85637	2.27229	2.31571	2.19462	0.14255	1.43249	2.07172	1.84571	2.10555	2.58803	2.34274	2.80018	3.02902	2.65124	2.31852
ENSG00000060656	PTPRU	26.8405	14.3514	21.6898	44.9602	45.4687	30.6621	6.26424	42.1264	30.4844	22.1727	28.8269	42.7446	33.3467	33.2836	3.26016	28.8009	19.2271	21.9883	20.7532	22.6924	2.11302	33.6637	32.5989	24.5471	20.079	24.6597	27.1097	2.59891	12.0687	15.6057	39.3317	22.2193	43.5083	29.744	25.8415	26.122	26.8051	3.80216	17.0212	6.13348	10.2262	22.3119	21.6545	25.1552	12.4552	11.9482	20.8787	16.4205
ENSG00000060688	SNRNP40	30.0439	34.9117	31.3237	23.5905	25.9079	29.1555	2.00176	25.2583	21.8065	12.8274	15.091	14.14	17.6354	17.7931	1.97624	19.297	12.6209	14.5844	12.6967	14.7997	1.56637	13.705	14.8986	13.9827	14.3638	19.2193	15.2339	1.01626	17.4411	22.3831	21.1769	16.9204	23.7749	17.504	15.2731	15.2858	18.7199	1.15754	12.2989	15.5009	19.1995	10.5278	7.12543	8.23555	12.31	13.2943	10.1917	12.076
ENSG00000060709	RIMBP2	0.086608	0.217339	0.202269	0	0	0.101243	0.0471163	0.020089	0.040443	0.008652	0	0.004598	0	0.012297	0.00639767	0	0.131506	0.159793	0	0.0728247	0.04244	0.002821	0.063886	0	0	0	0.0133414	0.012648	0.283093	0.315612	0	0.137456	0.016006	0	0	0	0.0940209	0.0478434	0.058659	0.041361	0	0	0	0	0	0	0	0.0111133
ENSG00000060718	COL11A1	0	0	0.03572	0	0	0.007144	0.007144	0	0	0	0	0	0	0	0	0	0	0	0	0	0	0.01769	0.00724	0	0	0	0.004986	0.00347169	0	0	0	0	0	0	0	0	0	0	0.006904	0.00581	0.040157	0	0.00722	0	0.064461	0.158054	0.036951	0.0355063
ENSG00000060749	QSER1	1.53737	1.56091	2.20553	2.05438	2.50791	1.97322	0.187938	2.66542	2.51822	1.52087	2.34275	1.54425	1.57167	2.0272	0.219477	0.76259	1.53073	1.61353	1.41341	1.33007	0.193562	1.8311	1.78581	2.22654	4.10725	2.60805	2.51175	0.425823	1.33088	2.08333	2.00108	1.43566	2.62371	2.80715	3.41339	3.33708	2.37903	0.281887	1.48705	1.87581	1.93715	1.41211	0.99852	1.00913	0.914776	1.32725	1.39044	1.37247
ENSG00000060762	MPC1	5.77263	8.11218	9.19323	5.48268	6.7887	7.06988	0.702714	2.49947	4.17058	5.60287	1.98632	1.91548	3.91766	3.34873	0.597547	1.38256	7.04513	6.23485	2.92354	4.39652	1.34314	18.4041	8.07957	11.9196	8.10102	10.7816	11.4572	1.89212	7.87672	17.9428	3.32966	6.83212	5.60851	6.78836	5.12365	5.18511	7.33587	1.59187	3.66933	3.36088	5.32698	2.18947	1.68829	1.76228	3.86107	6.10348	2.84778	3.42328
ENSG00000060971	ACAA1	40.499	50.7303	52.7326	54.2007	47.4042	49.1134	2.43642	52.3481	61.4612	67.8999	59.1186	78.6549	55.3202	62.4672	3.90409	52.5106	57.8509	58.3786	44.4128	53.2882	3.24175	44.3766	55.1924	57.2536	45.4176	53.2729	51.1026	2.61562	89.5947	74.0095	53.7776	57.0939	47.3262	51.3332	55.6852	51.3476	60.021	5.08585	48.0024	29.9744	41.0142	51.5563	41.7204	48.8518	37.297	32.2518	37.4627	40.9034
ENSG00000060982	BCAT1	25.6192	31.4379	44.1479	16.6265	17.539	27.0741	5.06332	19.8142	33.7724	30.946	28.0523	20.6507	10.6881	23.9873	3.49337	2.83352	22.8253	27.5851	3.44184	14.1714	6.44521	22.7356	20.4609	39.138	21.6474	12.1336	23.2231	4.39665	21.0536	37.987	14.0218	19.7903	16.81	25.9105	36.7521	43.1353	26.9326	3.86589	10.6972	4.2093	5.75211	8.68474	5.39846	7.22393	2.61197	3.5208	7.68206	6.19784
ENSG00000061273	HDAC7	2.44537	1.17796	1.98907	4.12903	4.3414	2.81657	0.614623	9.10814	7.98591	17.0208	8.63677	10.6794	14.067	11.2497	1.45641	14.2155	8.07045	8.98706	11.2092	10.6206	1.36753	14.4233	14.2945	12.1356	7.42462	10.067	11.669	1.32812	1.19407	2.09437	6.58782	2.42506	4.38817	2.44594	3.32114	3.73127	3.27348	0.590976	5.86221	2.94405	3.94862	6.48644	6.55528	6.27873	4.07055	4.29454	6.11721	5.17307
ENSG00000061337	LZTS1	0.261856	0.653407	0.3168	0.885366	0.859039	0.595294	0.131495	0.040297	0.140687	0.138536	0.046718	0.163473	0.113555	0.107211	0.0211695	0.096308	0.076651	0.084692	0	0.0644128	0.0218467	0.111744	0.164593	0.131966	0.210234	0.099333	0.143574	0.0199881	0.777152	1.09574	0.293162	0.528008	0.505387	0.449308	0.765999	0.4629	0.609708	0.0900134	3.08298	2.35606	3.68744	1.60932	2.27962	1.24276	3.55086	3.80036	2.65579	2.69613
ENSG00000061455	PRDM6	0	0.010031	0	0	0.003369	0.00268	0.00195012	0.012444	0.0178	0.033563	0	0.009872	0	0.0122798	0.00513439	0	0.052375	0.019936	0.011085	0.020849	0.0112722	0.010477	0.028643	0.053983	0.006239	0	0.0198684	0.00977116	0.007233	0.003278	0	0	0	0.008671	0	0.016593	0.00447188	0.00212802	0.039446	0.025312	0.005154	0.006901	0.013356	0.010201	0	0.007224	0	0.0119549
ENSG00000061492	WNT8A	0	0	0	0	0	0	0	0	0	0	0	0	0	0	0	0	0	0	0	0	0	0	0	0	0	0	0	0	0	0	0	0	0	0	0	0	0	0	0	0	0	0	0	0	0	0	0	0
ENSG00000061656	SPAG4	2.423	3.25151	3.89916	3.70277	3.48853	3.35299	0.256339	1.4707	1.23455	1.36362	0.703975	0.845643	1.32182	1.15672	0.126023	1.07839	2.69819	2.60341	1.79805	2.04451	0.38011	0.547322	0.582022	0.820836	0.696718	0.909117	0.711203	0.0688999	7.11068	4.87649	2.19427	3.95893	3.03966	2.51408	4.08495	3.08686	3.85824	0.559294	2.49019	6.81477	3.48483	3.06587	7.72373	11.7865	3.65669	3.93564	3.60193	5.17334
ENSG00000061676	NCKAP1	3.68789	3.59312	4.38344	4.53227	4.87883	4.21511	0.248423	5.1332	14.7866	11.2301	7.88242	5.91193	6.29435	8.53977	1.5302	4.88124	7.5612	6.65383	6.09426	6.29763	0.560579	13.5456	7.89828	10.5221	11.0514	8.39287	10.282	1.01369	4.32683	4.29591	5.24911	3.12632	5.32669	8.68824	9.62911	11.0887	6.46636	1.03104	6.74068	8.32849	5.91571	8.94411	8.44189	5.83676	6.5473	9.23344	7.70737	7.52175
ENSG00000061794	MRPS35	22.2449	22.7977	23.3885	25.7361	25.4402	23.9215	0.705598	19.4014	18.4817	20.4666	29.7248	20.7612	26.6442	22.58	1.84607	13.1174	21.2934	18.8538	17.2289	17.6234	1.71857	20.8482	18.0874	24.5851	32.0659	27.3592	24.5892	2.44787	27.9315	27.5727	24.221	26.3916	25.5202	30.2126	32.8383	35.8998	28.8235	1.39188	14.8916	15.7072	15.2686	16.2602	15.8392	14.9257	16.6249	20.8522	16.5185	16.3209
ENSG00000061918	GUCY1B1	0	0	0	0.049553	0.032395	0.0163896	0.0103967	0.012465	0.029253	0	0.077613	0.033169	0.051093	0.0339322	0.0113096	0.038924	0	0	0	0.009731	0.009731	0.045344	0.008213	0	0	0.013088	0.013329	0.00838605	0	0	0.038961	0	0.093038	0.107792	0.067382	0.086309	0.0491852	0.0160519	0	0	0.030504	0.023929	0.016598	0.050715	0.065884	0.064201	0.012521	0.0293724
ENSG00000061936	SFSWAP	12.4505	15.2011	15.1222	13.7438	14.8549	14.2745	0.525477	15.599	12.0312	14.5225	15.155	12.8871	15.7868	14.3303	0.627606	13.9833	14.1031	14.8238	13.2074	14.0294	0.330939	14.1698	14.9758	14.4223	10.7274	9.9056	12.8402	1.0466	11.8302	13.4551	14.22	9.88503	14.5979	13.1811	13.9614	14.0238	13.1443	0.553542	13.565	13.7425	13.2392	10.9622	10.5453	9.76687	10.6872	12.5617	12.9035	11.9971
ENSG00000061938	TNK2	8.73603	13.0379	14.0607	21.0266	20.1902	15.4103	2.30636	21.7982	19.3396	16.4627	12.9791	22.5618	31.8191	20.8267	2.63077	19.0517	12.712	13.3552	18.5473	15.9165	1.67281	22.9161	20.7347	20.8834	18.028	20.9216	20.6968	0.778921	10.9671	8.67994	17.1398	5.94703	18.9555	7.8167	7.12059	6.93977	10.4458	1.74804	17.6198	21.0319	20.18	21.1688	21.7058	19.0677	11.377	11.6621	15.2112	17.6694
ENSG00000061987	MON2	1.46697	2.23029	3.00793	2.96899	2.73623	2.48208	0.28914	3.30021	3.36694	3.66155	3.00532	2.10123	4.27907	3.28572	0.295322	2.42569	3.14389	3.6861	3.18013	3.10895	0.259203	4.70949	3.43608	4.57745	4.0881	2.67122	3.89647	0.379121	2.3134	2.41603	2.60684	1.29032	2.62753	3.89654	4.08868	4.31754	2.94461	0.371511	2.04173	2.20897	2.52703	3.06	2.40089	1.90306	2.09296	3.17331	2.61469	2.44696
ENSG00000062038	CDH3	20.5995	11.9705	18.6482	22.7833	27.5843	20.3171	2.56345	23.7556	16.7852	36.2189	19.3594	15.5734	15.3331	21.1709	3.27136	4.36402	8.03185	8.55961	4.28081	6.30907	1.15217	14.6243	21.9284	20.7361	12.2079	19.18	17.7353	1.85613	10.973	21.4076	27.0919	19.6526	28.2134	14.3392	16.1838	18.6615	19.5654	2.1054	18.7949	10.6244	10.8529	14.0441	12.858	11.3609	7.34128	5.7468	7.97622	11.0666
ENSG00000062096	ARSF	0	0	0.013409	0.026479	0.01184	0.0103456	0.00492934	0.00867	0	0	0	0	0	0.001445	0.001445	0	0	0	0	0	0	0.003532	0	0	0	0	0.0007064	0.0007064	0	0	0	0.015457	0	0.018358	0	0	0.00422687	0.00278068	0	0	0	0	0	0	0	0	0	0
ENSG00000062194	GPBP1	8.13634	10.1412	13.2353	10.614	10.9109	10.6075	0.816136	8.30867	9.16264	13.5065	16.6026	14.5822	20.9055	13.8447	1.92083	7.35367	11.188	10.1204	8.6809	9.33574	0.836858	13.8386	9.94968	13.7702	16.0659	11.1107	12.947	1.08526	11.6821	11.0358	8.3713	8.74067	12.954	10.971	12.4935	12.1598	11.051	0.595445	8.06158	7.81912	6.8048	13.6642	12.9574	12.455	8.10398	12.5377	11.548	10.4391
ENSG00000062282	DGAT2	0.151586	0.299578	0.291539	0.292336	0.190261	0.24506	0.0309094	0.218723	0.098114	0.292319	0.035249	0.121177	0.080868	0.141075	0.0391448	0.013862	0.114698	0.075908	0	0.051117	0.0268608	0.079221	0.064224	0.083044	0	0.0298	0.0512578	0.0158875	0.211572	0.647904	0.333822	0.102507	0.670958	0.023375	0.084308	0.121838	0.274535	0.0902588	0.119697	0.061221	0.036069	0.195049	0.148052	0.275031	0.119018	0.018822	0.038698	0.112406
ENSG00000062370	ZNF112	0.110399	0.602382	0.350416	0.266074	0.29646	0.325146	0.0799772	0.376371	0.92293	0.595713	0.515095	0.399457	0.32873	0.523049	0.089405	0.0959	0.22167	0.464422	0.20535	0.246836	0.0777173	0.576686	0.308426	0.433042	0.600639	0.386983	0.461155	0.0558664	0.189079	0.259941	0.29811	0.153502	0.246923	0.20459	0.292332	0.344939	0.248677	0.02248	0.32586	0.481668	0.434111	0.412335	0.470698	0.243317	0.249157	0.361772	0.307832	0.365194
ENSG00000062485	CS	47.5271	63.9703	61.5427	54.062	58.3121	57.0828	2.90927	36.8552	33.8939	52.7466	29.065	19.0558	18.3607	31.6629	5.22525	26.6119	39.2267	42.3517	23.5195	32.9274	4.62685	40.2457	48.7568	58.0892	47.5536	38.8075	46.6906	3.45414	41.3898	73.3995	57.4553	52.312	55.5091	36.9618	42.57	45.2459	50.6054	4.13569	26.2179	23.6684	30.5558	23.3737	16.5774	14.2816	23.952	23.1029	24.003	22.8592
ENSG00000062524	LTK	2.70596	5.8636	7.61548	5.26179	4.24308	5.13798	0.818394	4.0833	4.8419	3.6036	1.18313	3.02083	3.88167	3.43574	0.512187	1.2091	3.36224	3.3385	3.17296	2.7707	0.522232	3.31262	2.83147	2.25422	3.00453	2.46105	2.77278	0.189031	9.77904	6.5764	2.78641	3.87152	4.92486	5.80257	5.36604	5.3145	5.55267	0.731155	3.83096	5.17256	2.56157	2.09813	3.40364	3.60375	2.78825	2.84351	3.77222	3.34162
ENSG00000062582	MRPS24	91.6954	120.812	107.78	101.146	100.104	104.307	4.85383	100.754	91.1448	67.957	79.5011	113.534	112.403	94.2156	7.4435	103.206	158.628	150.758	90.8249	125.854	16.9172	79.6765	93.5538	87.2157	55.9779	68.1084	76.9065	6.73238	145.079	125.227	96.2954	77.5825	92.9363	78.0328	77.4203	75.3368	95.9889	9.16777	82.8487	95.7811	106.735	66.0721	41.0361	78.7209	78.2803	68.6925	58.5195	75.1874
ENSG00000062598	ELMO2	3.02308	4.90304	4.83141	4.77427	4.88172	4.4827	0.365582	3.32755	3.76999	9.32901	5.2618	4.45123	4.164	5.0506	0.896355	4.46595	4.84186	5.31956	3.6724	4.57494	0.347869	6.24345	6.27532	7.21446	7.14507	5.53994	6.48365	0.313309	3.67882	4.07472	5.02627	2.45003	4.33275	3.06949	5.03547	4.66722	4.04185	0.328533	4.83463	6.05289	5.42474	4.42789	5.42874	3.59633	5.0589	5.11167	4.74703	4.96476
ENSG00000062650	WAPL	6.13107	5.50534	7.2174	5.80851	6.59928	6.25232	0.301779	6.99307	6.65827	8.5341	7.3207	5.06902	5.18393	6.62652	0.540463	6.27832	8.50573	7.80333	6.29147	7.21971	0.558444	8.12903	7.74979	10.2248	9.54343	7.64919	8.65925	0.517752	6.68609	6.29588	5.74079	4.99094	6.55072	8.80861	9.28628	8.14535	7.06308	0.53779	6.51274	6.26294	5.9806	6.67242	6.25261	4.26353	5.75289	6.92818	7.19225	6.20202
ENSG00000062716	VMP1	17.578	16.6695	18.3164	16.2742	16.9159	17.1508	0.360307	16.0788	18.666	23.9775	22.5039	18.1708	21.7573	20.1924	1.23095	12.9649	19.7696	21.0325	14.9559	17.1807	1.92054	22.2613	17.4871	25.6195	21.8459	19.821	21.407	1.35183	14.5718	18.0137	15.798	18.0208	17.0879	21.498	21.4669	21.9899	18.5559	0.992266	14.3428	15.0068	14.7287	16.721	16.9157	12.7828	15.2366	16.5499	17.4235	15.5231
ENSG00000062725	APPBP2	1.40263	1.2345	1.86258	1.93749	1.79799	1.64704	0.138479	3.31662	3.0623	6.45224	13.15	8.36558	5.28953	6.60604	1.53898	4.59472	3.31837	2.94187	3.33629	3.54781	0.36062	10.1271	5.21365	6.59366	8.27455	3.63994	6.76977	1.13543	2.03821	1.85858	2.6473	1.679	2.25182	4.46971	4.30393	4.2379	2.93581	0.422931	4.02591	2.58352	2.73773	9.27759	8.97967	6.73235	6.65355	8.20955	8.76378	6.44041
ENSG00000062822	POLD1	35.9154	37.7737	46.7715	41.869	43.1624	41.0984	1.93591	36.4086	26.7833	14.7198	12.1506	17.4971	28.6186	22.6963	3.83698	31.905	32.5644	33.2579	29.6542	31.8454	0.78086	24.008	34.7595	23.9933	20.6661	26.985	26.0824	2.38862	30.568	32.8523	37.4735	25.8169	36.2124	18.0763	18.0787	18.6317	27.2137	2.90267	25.835	27.3539	31.4827	12.95	13.3371	18.4555	12.8046	9.77584	13.5014	18.3885
ENSG00000063015	SEZ6	0	0	0	0	0	0	0	0	0	0.031884	0	0	0	0.005314	0.005314	0	0.063154	0	0	0.0157885	0.0157885	0	0.003564	0	0	0	0.0007128	0.0007128	0.018731	0	0.018458	0.006948	0	0.009361	0.009569	0	0.00788337	0.00274459	0.075243	0.011751	0.025446	0.312944	0.436673	0.071049	0.215616	0.194206	0.339761	0.186965
ENSG00000063046	EIF4B	102.333	128.728	95.5375	116.121	114.503	111.445	5.77062	111.493	116.832	91.4916	89.9202	81.3822	114.022	100.857	6.13258	97.1156	98.5711	101.435	119.178	104.075	5.11369	77.0173	72.7263	84.9984	110.325	99.7183	88.9572	7.0501	114.267	107.504	108.591	124.278	126.37	96.8154	112.812	119.114	113.719	3.41328	87.3218	114.804	113.947	81.7844	73.4968	79.2126	85.5559	89.6023	86.7016	90.2696
ENSG00000063127	SLC6A16	0.304228	0.718419	0.34594	0.196929	0.151011	0.343305	0.100162	0.334187	0.560222	0.323088	0.046757	0.11772	0	0.230329	0.0871112	0.066808	0.309741	0.117278	0.208528	0.175589	0.0534752	0.163238	0.366734	0.15319	0.009073	0.02192	0.142831	0.0644853	1.14184	0.221813	0.086185	0.214398	0.408518	0.101757	0.027894	0.047058	0.281182	0.130528	0.254876	0.510577	0.187378	0.166062	1.78889	0	0.178068	0.056461	0.032331	0.352738
ENSG00000063169	BICRA	3.89448	4.03041	4.49546	4.3267	5.73709	4.49683	0.327686	5.10988	6.2145	4.41909	3.42826	4.63317	3.888	4.61549	0.39912	5.21503	3.50144	4.37423	4.56212	4.41321	0.35331	4.4097	5.4942	3.77145	3.33728	3.62705	4.12793	0.384003	4.55341	4.51043	3.67817	3.11539	5.24125	3.8878	2.34003	2.72062	3.75589	0.351573	6.20291	5.88774	5.28294	5.20125	4.90877	4.48439	6.20285	4.79087	5.67638	5.40423
ENSG00000063176	SPHK2	6.50868	7.67127	8.56964	8.20659	8.86949	7.96513	0.415284	14.5211	9.30484	7.35182	5.33178	6.35649	8.20644	8.51208	1.32838	8.86842	8.64774	8.8965	7.88635	8.57475	0.236113	10.4446	14.8115	11.0137	5.42934	7.50594	9.84101	1.6025	10.4581	11.0933	5.97753	7.04201	8.7576	7.93621	6.74545	7.8704	8.23508	0.63169	7.85457	4.67084	6.85515	6.45097	7.08896	6.28169	7.42174	7.02326	7.95942	6.84518
ENSG00000063177	RPL18	1020.18	1711.59	1262.05	1309.77	1292.08	1319.14	111.238	885.177	861.72	211.145	673.469	976.878	1159.27	794.61	133.418	1001.64	834.36	847.657	891.354	893.754	37.968	426.634	517.108	467.969	597.113	720.587	545.882	52.0887	1677.5	1271.13	1162.83	981.033	1171.43	1114.42	1125.37	953.62	1182.17	79.5372	582.901	840.39	847.106	594.533	361.043	875.377	864.227	856.163	653.182	719.436
ENSG00000063180	CA11	2.92422	2.83403	3.02576	2.96598	2.03267	2.75653	0.183637	2.19518	1.45771	0.473083	0.600742	0.481097	1.01055	1.03639	0.279072	1.04857	1.34536	1.6548	0.962867	1.2529	0.157041	0.199067	0.903203	0.473075	0.471631	1.59109	0.727613	0.243526	2.17412	3.28666	1.927	2.61058	2.84479	2.21537	2.73103	2.14023	2.49122	0.160783	1.02954	0.862062	0.902692	0.109606	0.280929	0.605594	0.231789	0.213836	0.226855	0.495879
ENSG00000063241	ISOC2	45.1837	88.4342	46.0631	48.8469	51.46	55.9976	8.18379	21.0697	38.5752	9.08946	12.0808	20.177	21.7591	20.4586	4.20238	16.8851	21.4713	21.1922	13.2442	18.1982	1.95669	9.29637	15.4835	15.7088	10.4815	17.4208	13.6782	1.59388	61.4233	66.5606	44.7356	51.3734	50.1219	38.5806	29.2903	31.3755	46.6826	4.72925	24.2392	30.8076	34.1803	15.0783	12.1038	17.9534	15.4748	17.8058	12.6781	20.0357
ENSG00000063244	U2AF2	74.4216	81.3281	67.9595	108.99	126.327	91.8052	11.1077	88.9275	83.878	57.9698	46.3369	58.6299	68.2728	67.3358	6.69625	127.599	89.6981	90.6543	90.5576	99.6273	9.32642	75.3675	96.5675	79.0548	60.8278	114.634	85.2903	9.28435	57.0687	70.5403	106.834	70.9157	102.467	65.9201	56.9815	59.406	73.7667	7.02551	71.5626	58.3439	82.1206	64.9919	50.3145	58.0214	68.9486	63.5604	69.1727	65.2263
ENSG00000063245	EPN1	43.2115	49.2279	34.0878	26.6554	24.2793	35.4924	4.7647	18.495	38.6639	17.3324	20.7884	29.815	19.3786	24.0789	3.44113	20.3209	26.1371	27.355	13.4669	21.82	3.17929	19.3614	32.4893	22.4694	16.6357	16.2866	21.4485	2.97579	26.7732	33.2136	16.0897	30.8791	22.9157	26.6685	26.5433	24.7932	25.9845	1.82426	19.9791	19.2304	19.8345	21.1731	20.1851	24.7028	20.7197	22.3203	24.2333	21.3754
ENSG00000063322	MED29	9.15035	8.75101	8.4615	7.17853	7.5942	8.22712	0.366189	11.2304	10.3639	9.79067	9.37832	7.82762	5.97754	9.09475	0.775872	9.03923	10.6331	11.4708	8.78566	9.98221	0.642945	8.50201	9.88783	9.34399	7.7388	7.58494	8.61151	0.446821	6.45286	9.25052	8.29442	8.27662	7.74798	9.64459	9.25465	9.22637	8.5185	0.373598	7.83224	6.17651	7.5011	7.43631	6.48238	6.05075	7.87436	6.73946	7.97811	7.11902
ENSG00000063438	AHRR	0.006505	0.068163	0.643749	0.238805	0.22586	0.236616	0.111177	0.037312	0.196826	0.276964	0.093846	0.064998	0.028407	0.116392	0.0405782	0.153423	0.494747	1.06666	0.317589	0.508106	0.198801	0.295588	0.6568	0.582114	0.401666	0.868956	0.561025	0.100073	0.148134	0.159766	0.194333	0.10372	0.178303	0.05353	0.077996	0.034713	0.118812	0.0211321	2.00525	4.96862	3.25693	0.040466	0.044366	0.320971	0.211503	0.40589	0.354005	1.28978
ENSG00000063515	GSC2	0.03391	0	0.011023	0	0	0.0089866	0.00658635	0	0	0	0	0	0	0	0	0	0	0	0	0	0	0.000126	0	0	0	0	2.52e-05	2.52e-05	0	0	0.008618	0	0	0	0.016087	0	0.00308813	0.0021413	0	0.022004	0	0	0	0	0	0	0	0.00244489
ENSG00000063587	ZNF275	0.861625	0.650598	0.780044	0.945697	1.08047	0.863687	0.0728451	0.887635	1.00183	1.55193	1.10762	0.678636	0.55914	0.964465	0.143631	0.995254	0.886199	1.19393	1.02526	1.02516	0.063698	1.17189	1.22424	1.27841	1.21448	1.59952	1.29771	0.0773347	0.750639	0.748477	0.85464	1.08553	1.05571	1.05447	1.11445	1.46522	1.01614	0.083174	1.20066	1.22165	1.45244	1.12855	0.789169	0.484291	1.28983	1.36609	1.16573	1.12205
ENSG00000063601	MTMR1	4.98058	4.75139	5.15266	6.11166	8.02496	5.80425	0.601563	8.95575	9.65828	11.6934	12.3294	8.14171	7.99053	9.79485	0.746985	11.4562	7.47911	8.40454	8.32258	8.91561	0.872313	12.0362	10.7253	12.1562	11.7596	9.09016	11.1535	0.574139	3.64394	5.41872	6.43193	4.41133	6.33631	6.97034	7.25837	7.70956	6.02256	0.502778	6.66392	5.80032	6.79021	9.71958	7.80812	6.26107	10.5468	10.3938	10.3428	8.25851
ENSG00000063660	GPC1	72.0901	67.317	76.2617	110.992	98.6265	85.0574	8.41711	109.652	111.589	130.26	65.156	91.5254	157.021	110.867	12.8735	97.2897	79.8664	87.5486	121.224	96.4821	8.98463	135.613	105.741	66.2584	63.8575	127.865	99.867	15.0373	160.875	164.229	134.288	102.654	112.977	156.053	158.106	131.341	140.065	8.2817	193.999	196.108	298.978	167.597	196.248	283.997	186.101	189.156	190.738	211.436
ENSG00000063761	ADCK1	1.56354	1.89322	1.81169	2.04766	1.97273	1.85777	0.0834342	2.61744	2.95147	2.04568	3.92139	3.61197	3.07779	3.03762	0.275709	4.27313	2.21609	1.86236	2.54046	2.72301	0.534938	2.65513	3.26585	1.69575	1.42394	2.58237	2.32461	0.336771	0.927713	1.45313	1.52731	1.21304	1.8439	1.74732	1.46054	1.53437	1.46341	0.102144	1.28889	1.37753	1.59255	3.14883	2.93563	2.18841	2.55722	3.33431	3.1849	2.40092
ENSG00000063854	HAGH	13.8566	13.1523	19.7122	18.1814	16.5369	16.2879	1.24732	25.3796	22.2835	28.997	19.0106	36.0119	42.6551	29.0563	3.62223	23.8955	31.0208	28.9191	27.2117	27.7618	1.50585	28.2598	36.0969	35.9912	28.5627	27.4529	31.2727	1.9564	21.2429	15.7159	18.4912	10.9189	12.9451	14.0656	17.0045	13.3904	15.4718	1.18211	25.493	19.3315	24.1074	24.626	27.0686	41.5866	22.3083	22.2611	25.5777	25.8178
ENSG00000063978	RNF4	23.2706	26.2014	32.0769	26.0714	27.7116	27.0664	1.44339	27.0226	24.4305	24.0576	22.1876	16.2562	14.798	21.4588	1.9875	22.5504	27.8123	26.7599	22.8537	24.9941	1.34206	25.9668	26.0584	28.8882	26.8009	23.8979	26.3224	0.802701	27.0916	29.3469	24.407	20.3222	23.4363	21.3415	21.3464	21.1385	23.5538	1.14067	24.1434	27.986	25.1298	17.9455	18.0915	13.8147	19.6135	21.7494	18.0732	20.7274
ENSG00000064012	CASP8	3.71759	6.33915	4.93144	5.93626	6.51805	5.4885	0.521083	3.52393	6.07704	9.16383	6.73809	4.83771	4.72446	5.84418	0.806715	3.41277	4.94719	4.97175	2.99576	4.08187	0.513809	9.41585	6.52527	7.22315	6.39206	4.35652	6.78257	0.813409	5.15557	4.18717	5.28673	3.10325	5.5788	6.33181	6.5543	6.54191	5.34244	0.429465	4.62381	3.35865	2.57607	5.9501	4.83764	3.97213	3.07558	3.70241	3.84233	3.99319
ENSG00000064042	LIMCH1	0.382474	0.995038	0.67061	0.202209	0.187909	0.487648	0.153834	0.232149	0.162503	0.428317	0.100447	0.019951	0.05511	0.166413	0.0608608	0.287814	1.12629	0.873806	0.272037	0.639986	0.214199	1.1093	0.79448	0.62398	0.183359	0.284578	0.599139	0.168947	1.24708	0.816575	0.413929	0.425903	0.271972	0.156831	0.090176	0.063394	0.435733	0.14433	1.91396	3.18938	1.74786	0.197734	0.353067	0.246643	0.262352	0.209167	0.221322	0.926831
ENSG00000064102	INTS13	5.08861	5.14406	5.72461	4.77807	4.54941	5.05695	0.198713	3.62623	4.04809	5.15802	5.93837	4.40595	4.46667	4.60722	0.337173	2.19156	3.28938	3.25861	3.1788	2.97959	0.263708	4.61196	3.62017	4.53692	5.58668	5.71266	4.81368	0.383891	4.27642	4.33975	4.46357	4.93879	5.32447	5.12847	5.04555	5.53092	4.88099	0.166016	2.91465	2.80662	3.38486	3.99549	3.79368	3.39492	2.77069	3.53264	3.54253	3.34845
ENSG00000064115	TM7SF3	36.3508	41.5912	53.3281	49.6034	46.9011	45.5549	2.99208	63.4342	56.3272	74.0253	56.0092	46.1824	57.7487	58.9545	3.77428	33.5299	49.8494	49.1685	35.0993	41.9118	4.40012	50.9807	48.5546	55.2714	53.8638	47.3789	51.2099	1.5053	41.2832	55.7952	51.8041	33.2691	41.961	51.9325	53.081	58.9272	48.5067	3.08351	22.9811	9.85649	22.1773	27.2914	16.5858	18.3088	14.7456	11.8941	17.4013	17.9158
ENSG00000064195	DLX3	19.6936	35.9561	26.0986	32.0745	31.2273	29.01	2.80916	48.6711	49.5268	20.1906	35.3261	35.3568	38.3951	37.9111	4.38998	52.7339	30.9856	28.8509	34.4359	36.7516	5.45027	20.9904	22.5551	18.1554	27.0483	25.7827	22.9064	1.60926	31.3923	26.4513	26.3644	29.3495	36.6617	29.5229	32.0338	24.2944	29.5088	1.38576	62.2075	68.9424	67.4019	62.1685	53.6324	51.8531	76.5716	71.8895	70.7247	65.0435
ENSG00000064199	SPA17	1.16372	1.10264	1.05054	1.42312	1.38678	1.22536	0.0756933	0.834881	0.821297	0.630689	0.821469	0.479007	0.750022	0.722894	0.0579252	0.781886	1.05358	0.798752	0.742706	0.844232	0.0707644	0.784549	0.670107	1.07471	1.58216	2.14062	1.25043	0.272689	0.965916	1.58033	1.28885	1.455	1.63964	0.788278	1.17209	0.826181	1.21454	0.117565	0.510165	0.580404	0.55036	0.295987	0.123871	0.213773	0.266906	0.512395	0.38465	0.382057
ENSG00000064201	TSPAN32	0	0	0	0	0	0	0	0	0	0	0	0	0	0	0	0	0	0	0	0	0	0	0	0	0	0	0	0	0	0	0	0	0	0	0	0	0	0	0	0	0	0	0.073399	0.010117	0	0	0	0.00927956
ENSG00000064205	CCN5	0.091865	0	0	0	0	0.018373	0.018373	0	0	0	0	0.026913	0.010161	0.006179	0.00446645	0	0	0	0	0	0	0.00315	0	0	0	0	0.00063	0.00063	0	0	0	0	0.007963	0	0.026956	0	0.00436487	0.00337432	0	0	0	0	0	0	0	0	0	0
ENSG00000064218	DMRT3	0	0.001404	0	0	0	0.0002808	0.0002808	0.00718	0.036974	0	0	0	0	0.007359	0.00603794	0	0	0.015204	0	0.003801	0.003801	0.003259	0.013097	0	0	0	0.0032712	0.00253622	0	0.017899	0	0	0	0	0	0	0.00223738	0.00223738	0	0	0.018769	0.029271	0	0	0	0	0	0.00533778
ENSG00000064225	ST3GAL6	5.05325	4.56704	6.70052	6.82704	5.88871	5.80731	0.444476	4.01479	4.90124	6.7721	11.7255	10.2772	8.9297	7.77008	1.24638	3.9601	5.36867	5.73329	3.7043	4.69159	0.50443	10.3397	6.70212	8.1351	10.5448	5.55154	8.25464	0.982937	5.72794	3.55216	4.60925	3.84556	5.24813	8.1759	9.68872	9.98686	6.35432	0.910641	4.6936	5.80607	3.65655	9.59904	8.33573	6.97576	5.2459	6.9467	7.93933	6.57763
ENSG00000064270	ATP2C2	6.67937	5.40051	8.12929	4.8043	5.25128	6.05295	0.605437	2.83262	2.67455	1.63774	2.26427	1.24116	1.21976	1.97835	0.290468	2.91519	8.39547	9.16332	2.32246	5.69911	1.78939	1.02851	2.05291	1.514	0.948688	0.710389	1.2509	0.23931	5.49403	6.08812	4.73756	6.50188	5.58619	4.22993	5.04559	5.02431	5.33845	0.259653	3.33449	3.74479	2.19879	3.74459	4.97853	3.82756	2.2649	1.84538	3.9573	3.32181
ENSG00000064300	NGFR	0.284984	0.698408	0.744776	0.650077	0.515807	0.57881	0.0828343	0.01017	0.026658	0.019536	0	0.031056	0.04108	0.0214167	0.00604354	0.029741	0.023164	0	0	0.0132263	0.0077533	0.020718	0.030078	0.063318	0.007396	0.004639	0.0252298	0.010575	0.095238	0.346769	0.240881	0.139347	0.781997	0	0.093412	0.11934	0.227123	0.0874815	0.128934	0.28612	0.602033	0.282667	0.302591	0.163347	0.890271	1.08364	0.632413	0.48578
ENSG00000064309	CDON	0.292641	0.441613	0.494801	0.258352	0.186881	0.334858	0.0576676	0.332475	0.284854	0.060315	0.16735	0.077647	0.096417	0.169843	0.0467514	0.038767	0.274683	0.306495	0.072352	0.173074	0.0685011	0.131269	0.137861	0.089685	0.038854	0.211066	0.121747	0.0284846	0.224125	0.463465	0.050867	0.360984	0.411503	0.146271	0.10259	0.160281	0.240011	0.0541216	0.191171	0.22236	0.549789	0.114505	0.06808	0.055401	0.159499	0.068393	0.091987	0.169021
ENSG00000064313	TAF2	3.2565	2.92602	5.02901	4.25637	4.36609	3.9668	0.384664	4.61727	4.38718	5.07274	3.9369	2.60365	2.58334	3.86685	0.429574	2.17224	3.88752	3.99594	2.8464	3.22553	0.43636	4.92738	4.68785	6.50688	6.90617	4.83222	5.5721	0.468964	3.11992	3.64493	4.19262	2.83013	4.93686	5.75419	6.17276	6.37744	4.62861	0.490501	3.98709	3.41166	4.07248	3.49319	2.66225	1.81219	2.72988	3.42842	3.26632	3.20705
ENSG00000064393	HIPK2	0.128182	0.093084	0.105153	0.013789	0.037871	0.0756158	0.0214336	0.065041	0.073335	0.153652	0.005955	0.00146	0.012282	0.0519542	0.0239516	0	0.046955	0.071293	0.010035	0.0320707	0.0165178	0.013868	0.015975	0.020416	0.006236	0.007676	0.0128342	0.00263211	0.112965	0.104865	0.037547	0.230273	0.038626	0.036001	0.039319	0.078294	0.0847362	0.0236097	0.05368	0.100511	0.047499	0.00346	0.013605	0.011342	0.005595	0.016429	0.012119	0.02936
ENSG00000064419	TNPO3	14.8014	14.4355	17.336	12.752	13.731	14.6112	0.765616	13.9887	14.7293	13.8365	9.52223	7.3432	7.48738	11.1512	1.39813	7.89817	13.1139	14.1576	8.61648	10.9466	1.57402	14.0509	15.9832	17.6829	15.7289	12.6349	15.2161	0.864785	12.2447	15.1825	13.4601	14.5054	16.1287	12.1131	12.4242	13.1293	13.6485	0.523904	13.3529	14.8979	14.4976	9.72108	8.61984	7.23066	9.73881	10.7812	9.5143	10.9283
ENSG00000064489	BORCS8-MEF2B	5.50523	2.98152	2.59389	1.10023	2.47997	2.93217	0.717564	1.44757	1.72532	1.41795	1.54158	1.26686	0.795962	1.36587	0.129622	1.35589	2.81262	1.87284	1.17279	1.80353	0.367568	1.25739	1.73646	0.727541	0.905298	0.697033	1.06475	0.195277	2.97058	2.27246	2.07079	2.92461	1.7493	2.86359	2.29082	2.07253	2.40183	0.162727	3.05734	2.67131	2.03342	0.405447	1.74526	2.91832	1.67786	1.82888	0.882326	1.91335
ENSG00000064490	RFXANK	31.451	38.971	36.0944	35.2402	37.0563	35.7626	1.24379	35.9637	35.0053	24.9447	26.8124	39.2402	45.1476	34.519	3.10183	31.7817	34.5678	35.8425	35.2774	34.3674	0.900477	27.0776	26.7203	19.6111	23.9771	28.9863	25.2745	1.62598	40.3979	37.9353	38.26	36.7916	33.9712	29.2505	29.9027	30.081	34.5738	1.54937	26.149	23.4216	23.1572	23.7748	24.9822	35.0731	22.5901	21.7783	22.9564	24.8759
ENSG00000064545	TMEM161A	13.1237	17.9494	18.1234	17.9251	17.0455	16.8334	0.946263	20.674	15.1032	7.26282	9.03084	17.4919	14.4578	14.0034	2.06757	9.0188	12.5187	13.1594	10.2983	11.2488	0.963466	7.46219	11.417	7.50516	7.84113	12.0648	9.25806	1.02089	23.4053	22.0918	15.6923	14.401	17.8485	10.6921	13.3339	14.2283	16.4616	1.55111	13.6307	14.8232	12.2564	10.3341	16.3803	18.707	8.78306	7.84535	9.79762	12.5064
ENSG00000064547	LPAR2	12.113	8.8955	10.0527	10.1773	10.2234	10.2924	0.516792	12.0278	13.6091	12.4761	11.655	11.9182	10.7072	12.0656	0.391064	5.593	8.85958	7.64736	6.61208	7.178	0.70003	14.0714	13.543	11.2497	8.91906	8.88981	11.3346	1.09968	6.64159	8.77229	10.3916	11.4725	9.10746	6.97188	8.70849	7.43826	8.68801	0.590612	12.8958	9.64372	10.402	14.8729	13.0124	10.393	11.4868	12.5	12.2806	11.943
ENSG00000064601	CTSA	16.8796	24.2836	22.503	29.5404	31.4561	24.9325	2.59771	42.1582	36.6743	79.6688	59.3089	46.4678	47.0482	51.8877	6.33974	58.1177	50.245	44.9215	44.5544	49.4597	3.16538	35.319	34.2986	30.7248	24.6399	29.8989	30.9762	1.88773	24.4618	26.8799	44.8199	19.7877	26.7239	42.7609	34.1089	33.9139	31.6821	3.12668	41.5645	37.9948	35.9501	72.2249	110.75	85.568	89.7532	65.361	87.8987	69.6739
ENSG00000064607	SUGP2	4.90083	14.0645	14.2761	11.786	12.6531	11.5361	1.72101	13.5114	16.7907	11.2219	8.93618	8.34471	10.056	11.4768	1.30033	6.80144	8.38367	7.63075	6.29593	7.27795	0.459938	9.20168	9.16454	8.83787	8.5238	9.73823	9.09323	0.202773	9.28122	11.9749	10.4979	3.83004	12.4098	7.37638	8.95915	11.3446	9.45925	0.999784	7.33524	9.19886	8.39779	9.01945	5.84572	5.48639	5.54665	7.74418	7.54117	7.34616
ENSG00000064651	SLC12A2	1.60789	1.55963	2.65174	3.55723	3.65135	2.60557	0.452261	1.13025	0.789411	1.52079	1.01499	0.642244	1.10976	1.03457	0.124582	0.742648	1.43464	1.4464	0.705319	1.08225	0.207001	0.553567	0.929691	1.53905	1.03034	1.70308	1.15114	0.209265	2.53985	2.95152	3.85167	1.2575	3.61502	2.67244	4.17984	3.91676	3.12308	0.342589	0.991589	0.410073	0.834071	0.920603	1.08538	0.961063	0.568336	0.753474	0.679264	0.800428
ENSG00000064652	SNX24	6.81047	8.46362	10.7994	11.0602	10.0866	9.44404	0.798703	15.7548	21.8658	23.3296	27.33	20.1122	22.7732	21.8609	1.56251	12.2927	16.8879	20.3433	14.2806	15.9511	1.74028	25.8222	19.3614	26.6751	28.7456	23.8477	24.8904	1.59018	18.2121	12.9684	12.5271	11.3213	10.3218	13.0564	14.5532	16.3587	13.6649	0.921384	12.835	12.7505	15.0745	18.4958	13.987	12.4418	11.9731	16.7514	14.2483	14.2842
ENSG00000064655	EYA2	0.045011	0.017831	0.041799	0.093947	0.132077	0.066133	0.0206078	0.016122	0.022237	0.065965	0.124229	0.117613	0.2287	0.095811	0.0324534	0.061618	0.00403	0.058651	0.098506	0.0557012	0.0194634	0.120763	0.012966	0.075534	0.167506	0.025517	0.0804572	0.0289826	0.018248	0.054493	0.011216	0.117987	0.009228	0.033919	0	0	0.0306364	0.0140637	0.055835	0.010729	0.039703	0.494686	0.041708	0.081098	0.065032	0.059684	0.071814	0.102254
ENSG00000064666	CNN2	116.226	69.5577	93.0009	100.649	109.031	97.693	8.04479	80.8053	73.454	127.286	83.4046	74.8012	55.2797	82.5052	9.81754	22.7491	34.574	37.8523	38.7121	33.4719	3.68377	151.165	153.406	150.452	48.2912	73.9554	115.454	22.5537	82.3925	101.764	85.8879	137.276	77.6647	54.473	77.7405	70.7521	85.9938	8.71667	108.338	64.5285	74.6364	92.8902	65.5003	59.5622	109.765	99.8042	69.9773	82.778
ENSG00000064687	ABCA7	10.3047	15.3215	16.476	19.549	17.0234	15.7349	1.5234	26.452	27.3321	36.4104	11.6177	22.2043	35.6051	26.6036	3.74916	9.93088	13.1012	13.6005	14.915	12.8869	1.05698	12.841	17.1056	14.2975	9.47438	18.0256	14.3488	1.53549	27.211	18.5385	17.2171	14.7146	19.9668	15.5806	13.8245	15.7481	17.8502	1.51532	29.2988	22.7447	22.7411	18.4595	22.1531	25.1384	14.9408	17.8352	15.5368	20.9832
ENSG00000064692	SNCAIP	0.042151	0.080536	0.057799	0.044846	0.054993	0.056065	0.00679136	0.003133	0.020541	0.078343	0	0.003096	0	0.0175188	0.0125665	0	0.122497	0.173496	0.035633	0.0829065	0.0396675	0.17978	0.029914	0.163795	0.024512	0.011728	0.0819458	0.0368831	0.005038	0.070793	0	0.033474	0.03388	0.032449	0.026232	0.024275	0.0282676	0.00761021	0.018888	0.012035	0.01705	0.011232	0.00862	0.022202	0	0	0.005864	0.0106546
ENSG00000064703	DDX20	2.45511	3.82849	4.0239	4.161	4.62023	3.81774	0.364774	3.69763	3.72033	4.29387	5.64773	2.80477	3.50565	3.945	0.392676	2.74129	3.68733	3.85862	2.78943	3.26917	0.293132	4.05098	3.92253	5.39372	5.51584	4.11108	4.59883	0.351296	4.17888	3.85749	4.67015	3.37308	5.43249	4.62821	6.32424	5.25312	4.71471	0.333463	2.94935	2.67243	2.85243	2.54433	2.62437	2.27218	2.6915	3.23905	3.00978	2.76171
ENSG00000064726	BTBD1	7.61047	8.78424	9.68584	7.34723	7.91503	8.26856	0.42904	8.09566	9.32337	14.0974	12.4626	7.36083	6.76175	9.6836	1.20814	4.37538	8.29927	8.60337	4.71597	6.4985	1.13131	9.64868	8.57358	13.5246	10.1094	6.90192	9.75164	1.09276	6.86907	8.08116	7.28774	6.28866	6.7524	11.1158	12.2156	13.1737	8.973	0.972386	6.25835	4.6992	6.46616	7.37147	6.85186	5.24794	5.21473	7.58575	5.8068	6.16692
ENSG00000064763	FAR2	6.08773	7.03291	8.14476	11.0021	9.98083	8.44967	0.909353	3.84662	6.26337	7.40457	9.22022	9.21374	13.2578	8.20106	1.30365	57.1431	13.588	14.6707	31.5821	29.246	10.1707	5.07834	4.40093	3.09379	9.92186	3.8344	5.26586	1.2089	9.16646	3.0905	11.8609	3.11059	11.29	46.2528	25.7243	16.47	15.8707	5.05097	2.84216	2.92537	1.66631	20.8055	16.1175	23.4862	26.2611	24.4968	35.0817	17.0758
ENSG00000064787	BCAS1	0.249342	0.479368	0.437916	0.04849	0.014662	0.245956	0.0958726	0.024313	0	0.031875	0	0	0.01175	0.011323	0.00570362	0	0.0278	0.07787	0	0.0264175	0.0183599	0.010507	0.01444	0	0	0	0.0049894	0.00311801	0.164637	0.220669	0	0.12699	0.051007	0.061173	0.099021	0.063644	0.0983926	0.0248845	0	0.036724	0.051096	0.043143	0.108184	0.039938	0	0	0	0.0310094
ENSG00000064835	POU1F1	0	0	0	0	0	0	0	0	0	0.038634	0	0	0	0.006439	0.006439	0	0	0	0	0	0	0	0	0	0	0	0	0	0	0	0	0	0	0	0	0	0	0	0	0	0	0	0	0	0	0	0	0
ENSG00000064886	CHI3L2	6.11976	2.4751	3.63407	0.565652	0.705626	2.70004	1.02837	1.39311	1.21676	1.20984	0.102214	0.038257	0.138182	0.683061	0.265616	0.271411	0.692879	0.632937	0.05148	0.412177	0.152054	0.505514	0.834542	0.707834	0.407544	0.150011	0.521089	0.119155	0.494466	0.511119	0.465376	0.483983	0.691335	0.521237	1.24794	0.923565	0.667378	0.0994064	0.248137	0.026978	0.066139	0	0.080142	0.241234	0.124545	0.021384	0.273933	0.120277
ENSG00000064932	SBNO2	11.5695	14.8104	15.7118	19.8745	18.7338	16.14	1.47504	15.6199	12.6476	20.771	16.3287	21.6532	16.4333	17.2423	1.38009	30.0213	19.426	20.7456	20.8094	22.7506	2.44446	19.7182	24.3623	20.7552	14.8843	16.4597	19.2359	1.6653	15.1999	14.7174	23.5442	9.09975	19.1474	17.5406	15.1854	14.9269	16.1702	1.46797	20.5024	17.427	16.5682	18.2567	23.0234	22.5246	15.9108	14.7742	18.8119	18.6444
ENSG00000064933	PMS1	1.96682	2.04533	2.37078	2.46862	2.48484	2.26728	0.109114	2.89146	2.90888	2.53788	2.18481	2.06966	3.10789	2.61676	0.17264	0.666741	1.88463	2.11483	1.09854	1.44119	0.33759	4.60894	2.21206	3.19975	3.16935	3.88297	3.41461	0.399889	1.20127	1.74419	1.73184	1.4981	2.31789	1.68612	2.27539	2.70247	1.89466	0.174608	1.90491	1.90651	2.2514	1.99769	1.34404	1.16087	1.38315	1.54793	1.37885	1.65282
ENSG00000064961	HMG20B	132.743	176.261	146.483	124.238	116.402	139.225	10.5164	107.999	100.802	73.5216	80.0654	147.707	141.046	108.523	12.5005	184.943	164.973	186.311	204.748	185.244	8.12685	135.842	108.338	86.632	92.5216	115.477	107.762	8.73817	214.47	124.147	106.977	147.742	113.426	107.412	92.6208	92.4732	124.908	14.2661	134.981	140.839	112.574	193.945	294.091	315.04	121.643	129.106	149.72	176.882
ENSG00000064989	CALCRL	0	0.004823	0.009669	0.004861	0	0.0038706	0.00180932	0.026658	0.014614	0.006506	0.014828	0.131171	0.029074	0.0371418	0.0191141	0.009476	0	0	0.057596	0.016768	0.0137914	0.101598	0.005813	0.005363	0.182854	0.070825	0.0732906	0.0331503	0	0.00583	0.067217	0	0.023433	0.135011	0.111737	0.112528	0.0569695	0.0200503	0	0.007455	0	0.128894	0.006005	0.027573	0.091071	0.083924	0.042827	0.0430832
ENSG00000064995	TAF11	19.3001	21.4237	22.8611	17.392	17.4298	19.6814	1.08634	15.2914	14.8259	18.3507	16.2148	13.7062	18.4112	16.1334	0.783604	10.7353	15.9027	16.257	9.84294	13.1845	1.68309	13.5986	13.7789	18.6548	15.6428	13.4988	15.0348	0.986746	27.3694	22.2661	16.7284	18.9755	16.473	19.3271	19.4218	20.279	20.105	1.22776	10.8711	10.0665	10.2641	11.7118	11.4129	12.5313	11.8537	10.4775	9.62398	10.9792
ENSG00000064999	ANKS1A	9.71763	8.42308	10.6471	13.1211	17.2191	11.8256	1.55206	10.1921	8.08921	13.9923	15.8671	15.841	10.216	12.3663	1.34929	10.538	12.4656	13.5621	9.40605	11.4929	0.935172	19.0976	18.7382	18.8224	12.2113	12.3751	16.2489	1.61621	10.2064	11.6017	12.4812	9.81057	17.2941	11.3261	13.5981	12.6727	12.3739	0.832066	10.9289	8.39005	8.57847	10.4981	9.73142	9.09557	6.72379	6.91972	8.78291	8.84988
ENSG00000065000	AP3D1	73.72	68.7356	75.1567	74.9254	70.2115	72.5498	1.30048	71.967	64.9696	61.9158	54.2864	66.0867	67.4144	64.44	2.43558	83.0437	65.0257	64.4375	64.6771	69.296	4.58416	60.3723	68.2279	55.1794	48.5339	62.7328	59.0093	3.3549	71.1196	65.584	65.559	62.6917	66.3846	60.7511	53.6426	55.4429	62.6469	2.06776	73.0588	58.1717	61.3763	68.3508	72.5517	63.2914	56.2737	52.13	62.8467	63.1168
ENSG00000065029	ZNF76	4.44811	8.47849	7.77243	8.68412	9.17083	7.7108	0.846089	13.4919	13.2554	13.0562	10.2828	10.5462	8.90957	11.5903	0.785778	19.5498	21.9781	21.0539	13.2038	18.9464	1.97852	13.3555	15.0392	13.2775	8.00321	11.7344	12.2819	1.19066	4.52065	7.36627	7.37626	3.96797	8.49585	6.37819	4.94545	5.32054	6.0464	0.56706	11.403	12.9154	14.0618	15.4361	11.8958	9.4152	14.9694	14.4013	16.0055	13.3893
ENSG00000065054	SLC9A3R2	15.8565	15.4541	16.1688	10.9984	9.15959	13.5275	1.44201	9.66954	9.45907	10.4533	4.37318	7.78735	4.9172	7.77661	1.05417	1.03589	4.60281	4.78106	1.2409	2.91516	1.02731	1.75894	6.9564	6.33789	4.03701	3.79996	4.57804	0.938058	21.2572	18.2806	8.35996	14.3075	10.0186	9.53832	16.1205	12.307	13.7737	1.61248	7.86649	2.76942	2.79753	2.92201	3.14387	5.60402	1.80203	0.970391	2.03191	3.32307
ENSG00000065057	NTHL1	20.4592	26.3043	19.8107	19.3645	19.9873	21.1852	1.29174	17.2116	13.5479	7.35292	7.41661	14.7738	19.3754	13.2797	2.03654	8.59422	7.19257	8.27552	9.27436	8.33417	0.433809	7.38413	10.1355	7.54335	6.78811	12.8637	8.94296	1.13637	24.866	17.6371	16.9726	16.2549	19.6578	10.9197	9.94127	9.79605	15.7557	1.87181	8.96356	10.8719	10.6575	5.9304	5.66258	12.2042	4.44873	4.92314	5.24237	7.65605
ENSG00000065060	UHRF1BP1	1.34324	1.17932	1.82708	1.6315	1.85375	1.56698	0.133115	2.88909	3.06965	3.87936	3.5778	1.74259	1.50131	2.77663	0.393788	2.13159	3.13823	2.94784	2.32038	2.63451	0.242127	3.22593	3.39325	4.47023	4.12631	3.00523	3.64419	0.279372	1.25111	1.70335	1.90256	1.10482	1.91314	1.92209	2.2127	2.38749	1.79966	0.155126	2.73014	1.87468	1.71107	2.4823	2.00235	1.31858	1.91144	1.73519	2.52304	2.03209
ENSG00000065135	GNAI3	6.74335	5.84944	7.50244	5.4892	5.31605	6.1801	0.412257	6.07937	6.49877	8.53623	8.29479	6.6071	6.69069	7.11782	0.420397	3.68101	7.84034	7.59469	6.09672	6.30319	0.955216	8.59466	7.75078	10.4637	10.5489	7.51903	8.97542	0.650256	6.50261	7.09564	5.70028	6.5749	5.91094	8.56833	8.86394	8.29458	7.1889	0.435828	5.98549	5.95871	6.52189	5.88188	4.52091	4.69026	5.01272	6.19235	5.64274	5.60077
ENSG00000065150	IPO5	37.124	37.6961	40.9534	42.2896	47.0322	41.0191	1.78871	29.8165	27.5994	17.9928	19.3276	12.4175	19.9075	21.1769	2.63178	18.9038	26.0004	26.5418	17.961	22.3518	2.2737	20.0851	21.324	28.8689	32.7431	34.7614	27.5565	2.95973	32.3204	41.8791	39.3493	37.6484	43.9948	43.7432	44.7106	57.3522	42.6247	2.55862	18.3705	23.6585	30.0613	12.7874	11.1193	11.9716	14.1436	16.0722	14.1628	16.9275
ENSG00000065154	OAT	30.1057	26.5735	36.6821	29.6442	30.4709	30.6953	1.64823	43.1912	37.9119	51.4096	60.1852	48.8136	62.558	50.6782	3.89254	20.0599	39.5716	37.0771	34.6442	32.8382	4.37658	39.4855	33.1251	44.2144	43.6032	49.1584	41.9173	2.68112	46.8029	48.4276	28.0435	37.8963	32.6782	42.2554	42.8902	45.2081	40.5253	2.52365	31.4968	30.1906	41.0152	43.723	30.2576	31.362	28.0605	33.3758	32.8012	33.587
ENSG00000065183	WDR3	5.19071	4.17267	4.26803	3.48334	3.5526	4.13347	0.308016	3.16412	3.34268	2.52482	1.73406	1.26924	1.43428	2.24487	0.365077	1.4167	2.43021	2.35499	1.44284	1.91119	0.27842	2.13676	2.30112	3.00481	2.4843	2.22275	2.42995	0.154745	3.81799	3.97342	3.38398	3.93378	4.10965	3.756	3.65435	4.2164	3.8557	0.0934433	2.559	2.42313	2.81063	1.53154	1.319	0.988334	1.64468	1.89412	1.62444	1.8661
ENSG00000065243	PKN2	2.80589	3.3037	3.60857	3.23123	3.34247	3.25837	0.129854	4.71155	4.73669	7.39273	6.05094	3.50441	4.5586	5.15915	0.555633	1.87052	3.41486	3.66852	2.62543	2.89484	0.40731	6.68747	4.24091	6.38966	9.14608	5.51603	6.39603	0.808292	2.52996	2.9277	3.1895	2.09827	3.81381	6.34262	8.36068	8.64205	4.73807	0.938398	3.44853	3.11065	4.16872	4.05593	3.29527	2.68554	2.68579	4.87772	4.626	3.66157
ENSG00000065268	WDR18	80.9632	94.7838	83.6165	84.4343	90.2724	86.814	2.50596	69.3806	54.356	31.4291	41.4835	53.2909	52.0118	50.3253	5.24796	61.3494	60.2993	61.6693	60.3175	60.9089	0.352789	40.3042	50.9301	36.7504	34.1917	56.8382	43.8029	4.33054	91.5821	95.4392	87.2626	78.5781	85.1774	48.5179	45.2702	40.6467	71.5593	8.05126	58.7933	62.5721	76.4455	45.9629	33.9593	53.929	50.6596	43.2475	46.281	52.4278
ENSG00000065308	TRAM2	11.3151	13.0812	15.3402	17.8146	18.3742	15.1851	1.35114	19.5737	23.3483	28.9899	16.3542	12.5109	14.4815	19.2097	2.5053	12.2703	16.2315	16.3167	12.0908	14.2273	1.18242	20.7268	18.3458	19.5127	21.3412	19.9655	19.9784	0.514772	14.6655	17.3827	19.6872	11.978	18.5477	13.5455	15.2122	16.2298	15.9061	0.912056	24.7562	19.028	25.4699	21.8836	20.4738	13.6116	18.6802	20.3372	18.7657	20.334
ENSG00000065320	NTN1	0.389259	0.783912	0.380946	0.558398	0.491444	0.520792	0.0736089	1.04426	1.3406	1.70826	1.34215	2.07703	0.46479	1.32951	0.225951	0.233635	0.540708	0.680967	0.091001	0.386578	0.135763	1.94873	0.974704	0.771044	0.144865	0.287026	0.825273	0.319381	1.29563	0.952997	0.491273	1.15511	0.627403	0.262811	0.26211	0.314833	0.670272	0.146319	3.72617	2.33924	1.51535	3.36371	8.60234	6.90679	2.85162	2.22115	3.2078	3.85935
ENSG00000065325	GLP2R	0.122683	0.0365	0.301331	0.010885	0.14807	0.123894	0.0512243	0.037095	0	0.039006	0.024285	0.016939	0.009273	0.0210997	0.00629553	0.021568	1.28485	0.705663	0	0.50302	0.307835	0.063948	0.224942	0.46819	0.064414	0.141323	0.192563	0.075036	0.496918	0.841243	0	0.299014	0.021296	0	0	0	0.207309	0.111856	0.069625	0.044836	0.078442	0.039928	0.029924	0	0	0	0	0.029195
ENSG00000065328	MCM10	8.89512	5.84794	11.5158	9.89101	12.1867	9.66731	1.11799	5.94348	2.265	1.68002	1.72223	0.585599	2.47845	2.4458	0.749174	3.92264	6.23971	6.75716	5.98996	5.72737	0.622427	5.59623	6.67448	7.03592	10.2927	7.26943	7.37375	0.784021	4.37221	6.66537	7.54245	4.26525	7.4044	3.88801	3.64786	4.05352	5.22988	0.589952	4.1013	5.22562	6.70211	0.863181	0.50245	0.997334	1.5096	1.58436	1.1724	2.5176
ENSG00000065357	DGKA	5.08029	5.83094	7.85622	7.7908	7.79328	6.87031	0.589731	22.1413	21.7445	51.0843	15.6897	11.6689	14.9126	22.8735	5.88269	7.9087	12.2609	12.5716	6.39642	9.78441	1.55183	23.2103	17.9025	18.6167	10.826	10.8887	16.2888	2.39721	10.0919	12.6961	14.5729	6.37774	7.15872	19.0023	17.7486	20.0891	13.4672	1.87123	21.0226	15.959	19.6581	15.4018	10.8089	8.43313	16.8456	17.9784	17.7781	15.9873
ENSG00000065361	ERBB3	4.99511	6.53031	7.06394	7.12158	6.00596	6.34338	0.393156	17.7227	21.1417	22.9092	36.1385	31.2085	17.2592	24.3966	3.12284	16.2762	21.1018	21.6036	16.5766	18.8896	1.42709	26.3046	17.3424	17.6393	18.2435	11.6367	18.2333	2.34317	13.745	7.64209	6.39385	9.19645	8.59419	11.46	11.2457	9.41689	9.71178	0.829912	36.5555	48.9903	46.9892	38.611	34.8303	28.1523	55.1285	56.9424	48.2034	43.8226
ENSG00000065371	ROPN1	0.056225	0.035167	0.112489	0.016243	0	0.0440248	0.0195252	0.072049	0	0.071361	0	0	0.039143	0.0304255	0.0144469	0.016455	0.200456	0.171302	0.072056	0.115067	0.0428446	0.138934	0.108981	0.144651	0.058576	0.078062	0.105841	0.0167584	0.032706	0.146715	0	0.125648	0	0.085712	0	0	0.0488476	0.021811	0.01215	0.03938	0	0	0.028357	0.033619	0.024722	0.023681	0.060842	0.0247501
ENSG00000065413	ANKRD44	0.416372	0.304772	0.502954	0.707535	0.622066	0.51074	0.0715928	0.646651	0.485978	1.02734	0.697662	0.630876	0.448171	0.656113	0.0841521	0.172484	0.51073	0.612361	0.226339	0.380478	0.107143	1.60525	0.841361	1.22745	0.429847	0.356626	0.892108	0.237069	0.52494	0.481254	0.537414	0.430012	0.665329	0.457411	0.679195	1.15308	0.616079	0.083157	0.515968	0.225428	0.37153	0.500694	0.350029	0.208524	0.143089	0.108015	0.239811	0.295899
ENSG00000065427	KARS1	91.6569	93.0162	77.6688	60.9759	65.4598	77.7555	6.55317	58.3044	59.6995	50.1982	55.2022	39.0017	36.7874	49.8656	4.02316	47.3936	87.622	88.884	43.1038	66.7508	12.4478	51.2621	52.9083	57.6492	59.189	55.6468	55.3311	1.46258	56.8222	79.2895	59.514	83.3374	61.3901	58.6214	62.4546	62.4486	65.4847	3.54121	49.8303	54.8512	67.4385	45.2158	31.878	31.4754	54.1239	51.5939	39.8625	47.3633
ENSG00000065457	ADAT1	1.81992	1.91552	2.17525	3.3672	3.21306	2.49819	0.329398	2.67959	2.31185	3.60006	2.99844	1.87463	3.01865	2.74721	0.246283	3.18474	4.00277	4.12732	2.40058	3.42885	0.401473	2.78414	2.70908	3.33785	3.05995	4.16978	3.21216	0.263845	1.84347	2.66194	3.51055	1.65149	2.94123	3.11232	3.35792	3.45376	2.81658	0.253966	2.57466	1.87517	2.72772	2.65227	2.19333	1.32326	2.53423	2.64984	2.79263	2.36923
ENSG00000065485	PDIA5	20.8015	23.4531	23.9668	34.5282	30.0515	26.5602	2.5022	29.1796	34.5597	28.0778	51.7368	47.585	56.8228	41.327	5.02175	35.3706	46.6985	44.1578	59.1168	46.3359	4.90293	34.1484	32.4	29.0699	46.3858	51.9313	38.7871	4.40027	33.8162	29.0882	31.3858	25.3631	34.6975	34.4119	33.8618	33.8388	32.0579	1.16586	52.889	86.7848	57.0047	87.8774	93.3485	68.3342	87.2524	88.343	63.0588	76.0992
ENSG00000065491	TBC1D22B	4.38038	6.03138	5.58101	5.66353	5.9267	5.5166	0.295798	5.71387	5.56101	5.67753	4.74423	4.92818	4.4779	5.18379	0.217861	5.1676	4.77941	5.1407	4.11713	4.80121	0.244598	5.15736	5.23208	5.67765	4.86052	3.75255	4.93603	0.323494	4.72558	4.86573	5.20424	4.45385	5.3329	6.01973	5.58286	5.83075	5.25195	0.193927	5.61131	6.56177	5.29659	5.68024	5.6406	4.00942	6.58448	7.13306	5.84561	5.81812
ENSG00000065518	NDUFB4	114.93	125.471	102.018	89.21	89.3991	104.206	7.12781	71.2813	67.4884	54.924	81.4179	58.2393	39.4984	62.1416	5.95464	80.568	97.6185	97.5608	65.2756	85.2557	7.77513	72.7279	75.9845	87.0993	80.4439	93.0898	81.8691	3.69785	65.4312	111.405	79.1851	106.712	78.1461	84.7008	86.307	89.3267	87.6517	5.33957	57.2397	61.8511	69.4939	71.5479	31.9065	42.1804	71.8229	73.9814	55.6714	59.5217
ENSG00000065526	SPEN	2.93274	2.73073	4.29856	4.97984	5.24814	4.038	0.517201	6.39321	5.47165	6.55988	4.28498	2.43694	2.36754	4.5857	0.765447	4.76646	5.26861	4.5374	4.45798	4.75761	0.182453	6.81219	6.65874	6.40709	6.26937	5.15765	6.26101	0.291616	2.66156	3.30682	4.12688	2.76471	5.93407	4.45814	4.27208	4.11892	3.9554	0.374087	6.48203	6.93122	6.52429	4.71433	3.20863	2.33421	5.46615	6.05671	6.35373	5.34126
ENSG00000065534	MYLK	2.0956	1.1976	1.69765	2.82421	3.37517	2.23804	0.389326	3.98149	1.4847	7.05196	1.59528	0.656752	1.25737	2.67126	0.99214	1.17243	4.0897	4.15101	2.01582	2.85724	0.749408	1.41308	2.09113	3.47838	0.888045	1.28988	1.8321	0.45487	2.41672	2.34863	5.0936	3.41522	3.80694	3.49709	3.51862	3.76102	3.48223	0.304902	3.13488	1.06548	1.76823	2.66827	5.41985	1.66803	0.968364	1.89124	1.46115	2.22727
ENSG00000065548	ZC3H15	22.4752	18.1574	18.7394	16.5176	15.3573	18.2494	1.21386	16.5872	16.5969	24.1274	30.2816	23.5821	27.6464	23.1369	2.29661	7.34237	17.8921	18.7157	11.9494	13.9749	2.6757	31.8722	18.5025	26.5319	32.5641	26.1124	27.1166	2.52829	19.0435	18.8837	17.3904	18.9789	18.0362	24.3731	28.2608	27.3463	21.5391	1.55982	17.6689	13.4796	14.388	26.0564	20.5999	20.0291	13.2675	19.983	18.7503	18.247
ENSG00000065559	MAP2K4	5.81745	5.25425	6.63974	5.4762	6.04415	5.84636	0.240523	6.40866	7.15046	8.00775	9.38631	6.07349	6.24833	7.2125	0.523923	4.45694	6.8453	6.23967	5.10177	5.66092	0.540056	7.53659	6.27979	7.35581	8.84522	6.74835	7.35315	0.434616	4.74029	5.84383	5.68979	4.5192	5.71995	8.55716	9.33989	9.30874	6.71486	0.713796	4.44688	4.20796	4.33529	6.8371	6.22872	5.00042	5.50563	6.76917	6.05129	5.48694
ENSG00000065600	PACC1	5.69667	9.93282	9.35189	6.02513	5.58634	7.31857	0.955847	4.57991	3.04071	5.42201	5.85396	5.64135	4.8773	4.90254	0.420001	6.42753	9.4162	9.59056	6.43785	7.96803	0.887148	4.72238	5.78532	6.61178	5.52276	4.77952	5.48435	0.349324	10.4979	9.35619	4.27786	5.98878	5.47696	9.08612	8.94368	6.74568	7.54664	0.783113	3.97363	3.14354	3.21914	3.64902	3.67793	2.94011	2.61878	2.87293	3.06913	3.24047
ENSG00000065609	SNAP91	0.526783	0.747091	1.49986	1.67217	1.57656	1.20449	0.235893	0.103258	0.147228	0.529047	0.790732	1.19889	0.342761	0.518653	0.171105	1.30072	0.143869	0.444952	0.198841	0.522097	0.26767	0.840789	0.292025	0.099172	0.477757	0.117154	0.365379	0.137205	1.76298	1.75094	0.685192	0.60757	0.53147	4.99437	4.01409	4.33691	2.33544	0.648159	0.074016	0.076012	0	0.621938	1.01911	0.374312	0.578375	0.86785	1.58992	0.577948
ENSG00000065613	SLK	2.90369	3.03855	3.97322	4.83463	4.9835	3.94672	0.43455	4.10564	4.40766	10.4233	8.14861	6.99725	5.98079	6.67721	0.975524	2.7447	5.39219	5.48773	4.70428	4.58222	0.636879	8.85629	6.67563	8.83898	14.1502	8.04201	9.31263	1.27286	3.02934	3.53459	5.7267	2.45933	5.55	8.8073	10.6239	10.5157	6.28085	1.17061	3.9641	2.57733	3.18756	6.32326	5.58528	5.17625	2.84027	3.94093	5.34795	4.32699
ENSG00000065615	CYB5R4	1.2867	1.09473	1.40085	0.951743	0.799969	1.1068	0.108895	0.599038	0.547672	1.16344	1.10229	0.729494	0.628187	0.795022	0.109829	0.311338	0.904745	1.13194	0.566787	0.728702	0.1812	1.66939	0.892202	1.22383	1.30192	0.836541	1.18478	0.151157	1.01833	1.24644	0.798721	0.98556	0.977146	1.65487	1.69887	1.67087	1.25635	0.12983	0.856316	0.844598	0.742205	0.913614	0.703029	0.708443	1.02137	1.16534	0.919272	0.874909
ENSG00000065618	COL17A1	0.06488	0.096537	0.027513	0.292782	0.2693	0.150202	0.0546469	8.19157	28.943	58.7928	32.245	22.1636	18.7959	28.1886	7.01913	0.269327	0.355952	0.292611	0.350367	0.317064	0.0214051	1.75629	1.29547	2.34675	0.995659	1.0747	1.49378	0.250954	0.013209	0.046514	1.50395	0	0.336494	4.61057	3.51814	3.76136	1.72378	0.686459	5.3155	0.866417	2.0911	22.9838	8.52208	9.50292	3.24179	3.62658	3.79373	6.66043
ENSG00000065621	GSTO2	1.14345	0.300903	1.16294	0.339889	0.650953	0.719628	0.187137	1.06984	0.435588	2.7406	0.330885	0.656627	0.502972	0.956085	0.372121	0.249759	0.920157	1.27547	0.404076	0.712366	0.236169	1.17682	1.44446	1.47542	0.660877	0.325203	1.01656	0.226254	0.892219	1.07836	0.440177	0.617091	0.569293	0.164283	0.323485	0.33454	0.552431	0.108536	0.889917	0.390607	0.847466	0.438618	0.746867	0.537558	0.142431	0.21619	0.273542	0.498133
ENSG00000065665	SEC61A2	2.56477	1.33	3.55647	1.69859	1.65003	2.15997	0.404711	1.69646	0.921759	2.7303	2.44772	1.39541	1.46604	1.77628	0.279218	0.543504	1.54401	0.904036	0.872816	0.96609	0.209188	2.10901	1.80393	2.13097	1.81133	1.79522	1.93009	0.077646	1.1351	1.87538	1.50135	1.03254	1.61203	1.82745	2.07669	2.01318	1.63422	0.137852	1.2668	0.9391	0.891762	1.60249	1.19917	1.08022	1.40571	1.24792	1.65885	1.25467
ENSG00000065675	PRKCQ	0.070144	0	0	0	0	0.0140288	0.0140288	0.006399	0.032096	0.070169	0	0	0	0.0181107	0.0115856	0	0.204746	0.053282	0	0.064507	0.0484039	0.007515	0.006947	0	0	0	0.0028924	0.0017735	0.133217	0.220127	0	0.111655	0	0.013861	0	0	0.0598575	0.0299399	0.438253	0.586526	0.758175	0	0	0	0	0	0	0.198106
ENSG00000065717	TLE2	2.09129	0.971773	4.63437	11.5256	10.5384	5.95229	2.16269	8.83997	2.15001	4.24115	19.986	31.5594	36.9266	17.2839	5.96483	33.5185	15.04	14.9562	34.2593	24.4435	5.45542	13.9308	16.8659	9.23408	28.226	38.0462	21.2606	5.23425	7.91691	4.59938	11.1843	3.19204	10.3391	3.72993	3.30315	2.58894	5.85672	1.21834	15.0647	21.8296	17.3484	31.9707	28.2912	26.7324	24.7889	18.7811	26.0835	23.4323
ENSG00000065802	ASB1	6.67356	5.27252	6.11032	5.53838	4.66349	5.65165	0.345522	5.37786	7.50241	4.96988	3.73914	3.84781	6.06238	5.24991	0.579569	3.19386	6.70324	4.27337	3.92182	4.52307	0.760689	7.03155	5.13784	5.23772	5.09302	4.23513	5.34705	0.45794	4.9016	6.45418	3.98693	3.95481	3.97056	3.73345	4.73007	3.55357	4.41064	0.335231	4.03676	4.12535	7.66752	2.51305	2.42298	4.54408	3.46382	2.81517	1.72558	3.70159
ENSG00000065809	FAM107B	5.02033	4.2643	10.0943	17.3649	16.3163	10.612	2.73833	10.1163	15.3507	38.6654	70.9492	35.9832	61.4114	38.746	9.8749	69.7093	55.3388	55.4658	127.312	76.9566	17.1207	33.7625	37.0991	43.0416	56.7629	45.9191	43.317	3.98491	18.0552	11.0865	17.1533	8.44971	14.3547	24.5956	23.3119	21.4109	17.3022	2.03747	21.3283	18.7508	12.3248	57.0371	107.795	66.8955	39.6335	41.019	44.3027	45.4541
ENSG00000065833	ME1	0.458978	0.566315	0.57796	0	0.016624	0.323975	0.130554	0.143691	0.139976	0.038783	0	0	0	0.0537417	0.0285281	0	0.010207	0	0	0.00255175	0.00255175	0.005395	0	0.015473	0	0.003068	0.0047872	0.00285785	0.017729	0	0	0	0.027549	3.60019	4.22314	4.17154	1.50502	0.732881	0	0	0	0.564899	0.080181	0	0.558532	0.814238	1.12065	0.348722
ENSG00000065882	TBC1D1	13.0168	18.4088	14.9713	17.1504	18.1094	16.3313	1.02431	21.0264	23.9374	33.5018	19.1627	13.9293	19.4464	21.834	2.6866	13.8979	15.3967	17.7499	11.4332	14.6194	1.32528	12.3735	21.029	20.9479	14.3427	11.3629	16.0112	2.08773	9.49781	11.6773	17.2149	13.8339	17.3412	23.7326	15.3175	15.3098	15.4906	1.50943	24.6887	34.5936	32.2688	31.826	48.8089	31.8602	42.9673	52.2945	36.6016	37.3233
ENSG00000065883	CDK13	4.58889	4.40742	4.87312	5.3626	4.92388	4.83118	0.162947	6.9419	5.90182	6.29906	7.10038	5.17428	4.63602	6.00891	0.397445	5.75174	6.43733	6.2767	5.77553	6.06033	0.174472	6.30791	7.39668	6.35004	6.68719	5.41236	6.43084	0.320742	3.79827	3.5216	4.11769	4.11351	5.14964	4.77803	5.66367	5.12629	4.53359	0.266656	6.35834	4.92512	5.36912	4.99922	4.53031	4.8025	4.94293	4.4783	5.02706	5.0481
ENSG00000065911	MTHFD2	11.8524	20.3187	16.4583	13.9072	16.3854	15.7844	1.42055	10.7268	13.6614	13.6418	26.6211	12.1849	10.8379	14.6123	2.45827	5.7957	8.31545	8.465	7.14119	7.42934	0.619785	17.6038	15.0459	20.6396	15.9398	12.864	16.4186	1.30327	11.5782	14.7402	14.4461	9.27502	15.5593	10.004	14.1325	12.2711	12.7508	0.822228	13.6973	12.9061	12.2212	18.6062	15.6625	9.97715	16.1902	13.2185	17.023	14.3891
ENSG00000065923	SLC9A7	1.42802	1.96863	2.24346	2.34701	2.32251	2.06193	0.172144	1.97012	2.31553	3.52853	5.20747	4.90807	4.75687	3.7811	0.57003	1.87559	1.23046	1.17505	1.85578	1.53422	0.191748	2.8892	2.72742	2.71237	5.37933	3.7443	3.49052	0.508991	2.49079	3.09349	2.57511	1.62586	2.39725	2.31146	2.87028	3.10533	2.5587	0.171347	1.59992	0.664218	1.1311	4.39563	3.8338	3.17012	1.90851	1.34849	2.69282	2.30496
ENSG00000065970	FOXJ2	4.28768	3.04038	4.44351	6.28765	6.55561	4.92297	0.659753	4.84609	4.81387	9.31036	6.50313	5.38486	5.09835	5.99278	0.710424	8.4905	7.33836	7.36424	8.01894	7.80301	0.27804	7.60546	7.89086	9.25716	7.49614	5.81118	7.61216	0.549578	3.36709	4.01464	5.6044	4.19599	6.25668	4.5081	4.70365	5.35618	4.75084	0.332424	4.19309	2.64431	2.73202	4.08313	3.19927	3.04733	2.69082	2.53564	4.34224	3.27421
ENSG00000065978	YBX1	369.865	278.827	239.716	232.761	245.614	273.357	25.3901	193.149	188.434	134.017	139.923	86.0518	82.5546	137.355	19.4721	167.304	172.825	169.072	142.281	162.871	6.95904	147.989	180.314	193.333	201.236	268.177	198.21	19.7114	154.445	258.661	225.349	353.971	222.969	184.209	202.238	212.401	226.78	21.156	152.818	149.283	195.235	110.033	57.6068	60.2204	146.414	147.899	107.42	125.214
ENSG00000065989	PDE4A	6.47214	6.69459	5.22002	6.14994	7.68278	6.44389	0.398921	5.76829	4.70323	4.71153	1.81584	2.13099	2.43778	3.59461	0.679359	3.02311	3.51047	3.22126	3.00562	3.19012	0.117449	5.49495	5.45756	4.08029	3.16381	5.16296	4.67191	0.456078	3.07552	4.01229	5.40003	3.61922	6.34508	3.17051	3.7791	3.58891	4.12383	0.406256	5.03182	6.61469	3.8402	3.47657	2.75104	1.80667	3.82762	3.57595	3.42368	3.81647
ENSG00000066027	PPP2R5A	11.0062	12.2178	14.1698	10.9069	12.2251	12.1052	0.588788	6.11149	6.7475	8.70934	6.89413	5.99458	5.73813	6.6992	0.441457	5.49836	9.53902	9.94241	9.15729	8.53427	1.02458	9.88019	9.10334	11.9789	10.4023	9.57935	10.1888	0.494719	12.0515	11.4498	8.11375	11.1817	11.0805	11.2339	12.6696	13.3705	11.3939	0.54932	11.6402	15.6608	14.5316	4.92998	5.57428	5.56563	7.06651	8.6725	5.18318	8.7583
ENSG00000066032	CTNNA2	0	0	0	0	0	0	0	0.004939	0	0	0	0	0.011554	0.00274883	0.00193694	0	0	0	0	0	0	0	0	0	0	0	0	0	0	0	0	0	0	0.010301	0	0	0.00128762	0.00128762	0.006692	0	0	0	0	0	0	0	0	0.000743556
ENSG00000066044	ELAVL1	18.9099	17.7751	17.2964	16.7679	17.6591	17.6817	0.353644	15.7421	15.6102	10.9231	11.9351	10.605	11.8524	12.778	0.940515	10.2468	9.5771	10.4563	9.26985	9.88751	0.278458	16.1993	14.6344	14.5805	13.2561	13.7112	14.4763	0.503922	12.0829	15.4898	14.3556	17.0161	16.184	9.75468	10.2105	9.96432	13.1322	1.05673	11.6078	10.9617	11.4984	9.90832	9.53761	8.61987	10.0942	9.83714	9.45133	10.1685
ENSG00000066056	TIE1	0.276278	0.285687	0.305855	0.333538	0.432822	0.326836	0.0282555	0.075556	0.034197	0.766213	0.142458	0.077161	0.087593	0.197196	0.114683	0.159707	0.145541	0.170429	0.039986	0.128916	0.0300782	0.013189	0.13377	0.081402	0.122493	0.129927	0.0961562	0.0227488	0.569815	0.792447	0.747277	0.157428	0.335475	0.45458	0.721266	0.731413	0.563713	0.0810719	0.094524	0	0.09857	0.067172	0.053392	0.108583	0	0	0.01317	0.048379
ENSG00000066084	DIP2B	4.26011	4.01731	5.66419	7.10604	7.45118	5.69977	0.705322	5.22933	6.00517	6.76551	5.99477	5.16728	4.18285	5.55748	0.365173	8.1336	6.66945	6.75624	6.93249	7.12295	0.3413	5.96455	5.51272	7.05679	9.14943	6.80374	6.89745	0.628225	5.96732	5.13544	6.44549	4.32783	8.25522	9.22092	9.58326	8.66245	7.19974	0.702252	10.4114	14.7177	14.3432	8.11051	9.43767	8.24062	10.6469	11.8686	11.1933	10.9967
ENSG00000066117	SMARCD1	16.527	16.285	20.1053	17.0892	19.3477	17.8708	0.777998	21.6645	19.6998	16.3156	19.0756	14.2816	12.5241	17.2602	1.42408	12.9956	16.3395	14.7743	10.6742	13.6959	1.21699	15.8082	16.8029	16.0471	17.4997	15.3687	16.3053	0.378491	11.3559	16.7036	14.3928	17.6349	17.0923	14.0819	16.4378	18.8821	15.8227	0.849763	15.3207	16.0672	17.8338	13.0808	10.8795	9.12884	14.1491	14.3181	12.7967	13.7305
ENSG00000066135	KDM4A	5.76964	4.56162	6.3459	6.45581	6.60387	5.94737	0.37418	10.0075	8.8838	10.8897	8.70785	7.91456	9.20055	9.26733	0.427179	6.71954	6.79666	6.92942	5.30806	6.43842	0.379271	6.77666	6.34484	6.57726	6.49282	6.16303	6.47092	0.103912	5.919	5.37456	5.82001	6.61361	7.36176	6.21381	6.92694	7.63236	6.48276	0.279224	7.11871	5.49543	6.02093	8.88585	9.45927	6.86211	9.85059	10.3269	9.85177	8.20796
ENSG00000066136	NFYC	17.7781	14.5182	18.0442	18.1336	20.2555	17.7459	0.920773	24.7375	19.8426	19.847	20.6612	14.4521	13.4471	18.8313	1.7171	26.6671	32.4946	31.0252	22.7533	28.2351	2.20676	26.1155	30.2444	28.3733	19.2207	22.5117	25.2931	1.9911	13.0487	16.2277	20.1647	16.9499	16.9717	15.3994	12.9995	14.3412	15.7628	0.84112	21.3272	20.6543	23.8891	20.0921	13.4847	12.4559	20.6203	21.1694	21.8737	19.5074
ENSG00000066185	ZMYND12	0	0.181037	0.020399	0.076537	0.086525	0.0728996	0.0315937	0.018338	0.141955	0.043601	0	0.040891	0	0.0407975	0.0216595	0.073072	0.158683	0	0.132899	0.0911635	0.0352832	0.020224	0.047546	0.027178	0.133814	0.21053	0.0878584	0.0367708	0	0.089843	0	0	0.038413	0	0	0	0.016032	0.0115659	0	0.136398	0.192863	0.080188	0.047974	0.027836	0	0.080719	0.092122	0.0731222
ENSG00000066230	SLC9A3	0.607402	0.923303	0.566	0.333427	1.00232	0.686491	0.122731	0.985509	1.0567	0.359727	0.8665	0.842103	0.561537	0.77868	0.108702	0.459026	0.191321	0.516882	0.513573	0.4202	0.0774376	0.123197	0.398715	0.524351	0.351893	0.790609	0.437753	0.10951	0.36378	0.409267	0.481978	0.4084	0.747888	0.526596	0.836915	0.755662	0.566311	0.0656502	0.492163	0.4605	0.280675	0.833298	0.769041	0.946049	0.454946	0.452833	0.648136	0.593071
ENSG00000066248	NGEF	1.28278	1.94213	2.86901	0.904917	1.05743	1.61125	0.360898	0.673721	0.547224	0.362885	0.026836	0.04699	0.346982	0.334106	0.106239	0.271325	0.110487	0.055521	0.211842	0.162294	0.0486717	0.054147	0.167168	0.035011	0	0.448032	0.140872	0.0817348	1.33427	1.17445	1.22331	0.749404	1.23547	0.351329	0.071363	0.1017	0.780162	0.18963	0.084253	0.041019	0.027316	0	0.025348	0.083581	0.017724	0	0	0.0310268
ENSG00000066279	ASPM	1.25878	0.702811	1.38053	1.56438	1.85477	1.35225	0.190897	1.89204	1.67026	1.20142	0.762624	0.363548	1.14213	1.172	0.230193	0.332589	1.59096	1.88804	1.7104	1.3805	0.354594	2.10266	1.61963	2.29742	6.22368	4.47533	3.34374	0.871268	0.331377	0.748588	1.48407	0.504311	1.95813	1.94946	2.49263	3.31328	1.59773	0.366712	0.814593	0.930043	1.22428	0.705207	0.281377	0.284065	0.338211	0.680432	0.499326	0.639726
ENSG00000066294	CD84	0	0	0	0	0	0	0	0	0	0	0	0	0.015629	0.00260483	0.00260483	0	0	0	0	0	0	0	0.006232	0	0	0	0.0012464	0.0012464	0	0	0	0	0	0	0	0	0	0	0	0	0	0	0	0	0	0	0	0
ENSG00000066322	ELOVL1	86.4019	92.0348	122.488	115.905	109.251	105.216	6.91587	95.535	112.655	160.59	87.5028	74.6476	71.9725	100.484	13.4589	105.258	129.459	134.877	114.903	121.124	6.7641	97.7107	108.471	103.175	89.1338	96.8441	99.0669	3.24624	80.0848	125.456	141.502	78.2767	105.472	103.608	106.798	111.053	106.531	7.45103	82.1158	88.6306	96.146	72.1528	45.1053	58.1665	94.6364	83.4268	73.7984	77.1309
ENSG00000066336	SPI1	0	0.03834	0	0	0	0.007668	0.007668	0.013501	0	0	0	0	0	0.00225017	0.00225017	0	0	0.029914	0	0.0074785	0.0074785	0	0	0	0	0	0	0	0	0	0.030606	0	0	0	0	0	0.00382575	0.00382575	0	0	0	0	0	0	0	0	0	0
ENSG00000066379	POLR1H	12.1432	15.4406	13.8644	9.42382	10.2475	12.2239	1.11336	14.42	16.1932	11.799	7.09727	10.3703	12.7239	12.1006	1.29917	9.26215	13.8621	14.4473	7.57248	11.286	1.69599	8.19365	10.5225	12.3399	6.91927	7.74	9.14306	0.998448	16.6317	15.8725	10.6678	13.132	9.43564	12.7419	12.5859	10.12	12.6484	0.91754	11.6603	12.5658	12.8085	5.89518	5.37626	9.6923	8.16515	7.87263	7.12802	9.01824
ENSG00000066382	MPPED2	0	0	0	0	0	0	0	0	0	0	0	0	0	0	0	0	0	0	0	0	0	0	0	0	0	0	0	0	0	0	0	0	0	0	0	0	0	0	0	0	0	0	0	0	0	0	0	0
ENSG00000066405	CLDN18	0	0	0	0	0	0	0	0	0	0	0	0	0	0	0	0	0	0	0.042821	0.0107052	0.0107052	0.007054	0	0	0	0	0.0014108	0.0014108	0	0	0	0	0	0	0	0.020224	0.002528	0.002528	0	0.00623	0.02902	0.014581	0.006162	0.009336	0	0	0	0.00725878
ENSG00000066422	ZBTB11	1.39227	2.18738	2.06005	2.26714	2.33717	2.0488	0.170469	2.50203	3.27439	3.77735	3.02283	1.97957	1.79125	2.72457	0.31492	2.17014	2.90733	2.87352	2.41071	2.59042	0.180164	3.56162	2.51813	3.37959	3.71986	2.23736	3.08331	0.29638	2.36523	2.39666	2.19261	1.3578	2.44848	3.68997	3.9041	3.61924	2.74676	0.315768	2.74322	2.53539	2.49115	3.2227	2.36048	1.91558	2.20818	2.51424	3.00181	2.55475
ENSG00000066427	ATXN3	2.60807	1.94816	2.04706	1.63096	1.78986	2.00482	0.166567	2.79212	3.57202	3.05955	2.65827	1.75096	1.88953	2.62041	0.283988	1.01117	3.06593	2.89129	1.02526	1.99841	0.567045	2.8691	2.18749	2.98085	3.54164	3.27745	2.97131	0.228463	0.906183	1.5253	1.33883	1.91556	1.93873	1.53889	1.66566	1.83291	1.58276	0.121699	3.02589	1.80603	1.53635	2.21814	1.53831	1.18311	1.04802	2.13631	1.76859	1.80675
ENSG00000066455	GOLGA5	9.11804	9.3436	10.5128	7.76466	8.80522	9.10887	0.443026	10.7361	13.4939	19.058	14.3049	9.83125	10.1629	12.9312	1.43565	11.6093	18.183	19.2257	14.4991	15.8793	1.74745	15.5767	15.3363	20.6028	19.7914	15.477	17.3568	1.16724	9.33331	9.48958	8.64992	8.44767	8.53682	15.6138	15.2011	14.4842	11.2195	1.1484	13.2387	15.786	13.9158	18.6824	15.223	11.0552	18.6522	21.097	21.2736	16.5471
ENSG00000066468	FGFR2	16.7568	18.9719	12.4011	13.4222	16.5052	15.6114	1.19379	23.015	22.4021	9.6054	13.0401	12.0492	7.06234	14.529	2.72248	4.3858	12.4288	13.706	4.6394	8.79002	2.48383	20.9128	16.6197	16.8585	14.5612	10.0943	15.8093	1.76101	9.4104	17.2743	11.9582	17.9593	19.576	13.1512	14.545	15.4782	14.9191	1.189	5.91441	2.08246	4.72579	6.98858	3.94526	4.72196	2.47489	3.38559	4.72543	4.32938
ENSG00000066557	LRRC40	3.15498	3.05272	3.195	2.89847	3.16886	3.09401	0.0545243	3.59025	5.10308	4.19596	3.61384	2.28197	3.76099	3.75768	0.375439	0.786296	2.78324	2.82243	1.92044	2.0781	0.478266	4.16469	3.32413	4.52448	5.9645	4.75933	4.54743	0.429911	2.26577	3.08108	2.92026	2.62634	4.00922	4.95106	6.32487	6.75137	4.11624	0.607634	2.57595	2.11357	2.07324	2.60561	1.95784	1.65383	1.02291	2.82095	2.01216	2.0929
ENSG00000066583	ISOC1	22.3919	25.4025	30.8684	18.5177	21.5769	23.7515	2.0898	16.2662	17.1735	14.9823	17.6011	13.3424	14.8097	15.6959	0.657563	12.1045	27.9795	30.0803	11.6403	20.4511	4.9724	19.8781	19.5436	24.6856	17.4236	12.7782	18.8618	1.92993	27.5805	36.3756	13.7186	29.8452	17.6398	17.4791	17.0586	20.4266	22.5155	2.77793	18.2789	18.6677	21.7929	10.8411	9.25078	8.68521	12.9719	11.9664	12.8751	13.9256
ENSG00000066629	EML1	0.30225	0.199853	0.627819	0.657595	0.673665	0.492236	0.100056	0.301254	0.396246	0.75346	0.135228	0.268643	0.626836	0.413611	0.0952892	0.782136	1.27983	1.29739	0.447904	0.951817	0.206102	0.443749	0.574716	0.554108	0.738784	0.789437	0.620159	0.0633543	0.741764	0.678373	0.700556	0.526682	0.446389	0.24787	0.312688	0.452973	0.513412	0.0645732	0.673566	0.796484	0.588202	0.285844	0.176581	0.193984	0	0.068963	0.028783	0.31249
ENSG00000066651	TRMT11	2.27852	2.84869	3.41806	4.60633	4.0495	3.44022	0.414184	3.51531	3.53298	3.77265	4.902	3.98533	5.39052	4.18313	0.318898	1.19866	2.36283	2.52458	2.00848	2.02364	0.295354	5.79162	3.02115	5.11107	4.94557	4.66299	4.70648	0.460468	2.89026	3.94772	4.08161	2.02055	4.10543	3.69223	4.74385	6.31837	3.975	0.446976	2.41135	2.54812	2.24287	3.52453	4.00732	2.93474	2.43508	3.30198	2.9002	2.92291
ENSG00000066654	THUMPD1	4.5779	3.91502	4.6343	4.28041	4.6968	4.42089	0.145252	5.07062	5.15597	4.81855	5.67738	4.23955	4.61988	4.93033	0.201224	2.87083	3.93919	4.00481	3.52908	3.58598	0.260585	5.61054	4.69759	5.97844	6.94852	5.74477	5.79597	0.360909	3.47797	3.91912	4.31532	3.75309	5.04946	6.21658	6.86227	7.03302	5.07835	0.509605	4.00995	4.56807	5.31725	4.52976	3.85409	3.434	3.32219	4.73634	4.55701	4.25874
ENSG00000066697	MSANTD3	17.0813	13.5764	20.5807	16.0266	15.0061	16.4542	1.18286	17.0826	19.9906	32.0335	31.545	25.6783	22.8945	24.8708	2.48247	13.7264	16.8557	17.949	12.9192	15.3626	1.2099	36.3582	27.44	34.9079	34.5305	21.0391	30.8551	2.90029	17.2436	19.3518	14.857	14.7947	13.1357	22.9479	20.9875	22.9777	18.287	1.36105	9.64139	5.68114	8.65906	18.7972	9.94271	10.1076	13.2438	12.2897	16.8064	11.6854
ENSG00000066735	KIF26A	6.47985	4.78376	4.49146	4.63317	5.47241	5.17213	0.367758	1.39416	1.82959	0.687343	0.298142	0.524394	1.24647	0.996684	0.239502	1.57239	1.63781	1.52136	1.08041	1.45299	0.12646	0.608174	0.806186	0.499041	0.219446	1.06538	0.639645	0.142532	5.48979	3.84982	2.15237	6.23555	4.4921	1.26789	1.04237	0.777742	3.16345	0.754653	3.83234	2.443	4.53799	0.937339	1.56072	0.889374	0.847496	2.09148	0.650866	1.97674
ENSG00000066739	ATG2B	0.515716	0.826007	1.2541	1.33189	1.42387	1.07032	0.172404	1.40971	2.1303	2.35803	2.07341	1.32617	1.33434	1.77199	0.190107	1.39267	1.30782	1.28312	1.40525	1.34721	0.0304067	1.76964	1.34936	1.92383	2.85019	1.53877	1.88636	0.260113	1.3757	1.20648	1.20781	0.655339	1.58273	2.50769	2.66293	2.5881	1.72335	0.269258	2.189	2.3104	1.80204	2.38897	2.02529	1.66715	1.8392	2.20686	2.59575	2.11385
ENSG00000066777	ARFGEF1	3.45134	3.33311	5.08462	4.99801	4.63044	4.2995	0.378625	6.23914	6.31441	8.50599	6.68645	5.52839	11.09	7.39407	0.844149	3.7523	6.2928	6.87406	5.59282	5.62799	0.677871	7.5373	5.86834	8.14948	9.89747	7.24671	7.73986	0.656121	4.25526	4.22846	4.64518	3.32071	4.8573	8.85449	9.15683	9.36313	6.08517	0.905032	5.4713	5.75355	5.36709	6.79314	6.37858	4.75619	5.02616	7.15594	6.08618	5.86535
ENSG00000066813	ACSM2B	0	0	0	0	0	0	0	0	0	0	0	0	0	0	0	0	0	0	0	0	0	0	0	0	0	0	0	0	0	0	0	0	0	0	0	0	0	0	0	0	0	0	0.017567	0	0	0	0	0.00195189
ENSG00000066827	ZFAT	20.9294	24.6936	23.2797	24.2056	23.8525	23.3922	0.657463	24.0528	30.6404	20.3686	17.7913	15.5472	12.138	20.0897	2.68482	37.2002	26.9268	28.4493	22.9942	28.8926	2.99818	21.1768	24.6877	20.5128	20.6516	18.3737	21.0805	1.02113	27.9863	27.465	26.5283	34.5985	32.0046	34.0678	33.0843	28.3092	30.5055	1.15398	24.2199	15.4649	18.46	40.2639	47.6261	35.4281	48.019	41.1661	50.5948	35.6936
ENSG00000066855	MTFR1	6.47212	9.29025	9.51919	7.16467	7.36434	7.96211	0.608348	6.11184	7.73851	5.97172	6.14892	4.30394	5.84073	6.01928	0.445632	5.50498	6.39951	5.3255	5.60882	5.7097	0.237264	6.31453	5.7265	8.47962	8.71273	8.10306	7.46729	0.605778	7.12165	7.99294	6.95438	5.67943	7.41378	7.53448	8.73234	9.03639	7.55818	0.37462	5.19956	5.888	6.06452	6.32654	5.22977	4.69452	6.95931	7.41128	6.58902	6.04028
ENSG00000066923	STAG3	4.03458	6.5549	2.92929	2.22576	1.73029	3.49496	0.857303	1.72064	1.27928	1.24521	0.34798	0.276834	0.642178	0.918688	0.237621	1.03619	2.57981	2.7798	0.657846	1.76341	0.536243	0.558236	1.00557	1.50472	0.997164	1.17729	1.0486	0.153225	2.40314	3.58062	1.27302	4.56357	10.6073	1.30583	1.1538	1.2892	3.27206	1.13865	0.95831	1.32867	1.32778	0.593382	0.800305	0.983857	0.996384	1.90818	1.07989	1.10853
ENSG00000066926	FECH	1.60629	1.61409	3.98157	2.57564	4.9125	2.93802	0.657465	5.86518	3.0903	2.51253	3.35952	3.41421	2.16414	3.40098	0.531971	2.49083	3.61624	1.36436	2.24812	2.42989	0.463639	5.24667	4.49622	4.51158	2.69165	3.67401	4.12403	0.436077	1.54575	3.77792	4.2662	1.75265	4.6397	8.45081	3.48929	3.7449	3.9584	0.752675	4.61162	1.52358	2.80422	5.49971	2.39491	2.13365	3.91072	2.8457	2.75625	3.16448
ENSG00000066933	MYO9A	1.12572	0.988275	1.40408	1.15349	1.31084	1.19648	0.0729316	1.26106	1.487	2.01455	1.10527	1.02391	2.66644	1.59304	0.259046	0.557058	1.41373	1.47941	1.01522	1.11635	0.212775	1.42952	1.23496	1.4849	1.88367	1.43089	1.49279	0.106574	1.09017	1.22047	0.920094	1.3172	1.51867	1.7232	2.028	2.03337	1.4814	0.147991	1.73178	2.11288	2.15775	1.20931	1.22349	1.05725	1.24353	1.70889	1.39435	1.53769
ENSG00000067048	DDX3Y	0	0	0	0	0	0	0	0	0	0	0	0	0	0	0	0	0	0	0	0	0	0	0	0	0	0	0	0	0	0	0	0	0	0	0	0	0	0	0	0	0	0	0	0	0	0	0	0
ENSG00000067057	PFKP	321.409	143.004	306.277	248.349	228.106	249.429	31.7764	235.809	133.464	294.601	135.873	120.087	111.908	171.957	30.6587	113.163	258.646	282.302	199.725	213.459	37.6708	259.007	284.341	268.32	173.615	172.661	231.589	24.2046	281.887	290.936	232.433	316.283	224.926	190.367	190.988	164.271	236.512	19.3445	190.07	159.687	135.976	76.9528	71.4524	94.0916	51.6348	48.4573	71.8924	100.024
ENSG00000067064	IDI1	13.8892	8.92163	17.1448	13.6562	12.8107	13.2845	1.31652	12.8481	9.42395	26.3617	27.3955	22.0582	24.2611	20.3914	3.05309	13.9587	20.5371	22.1485	25.126	20.4426	2.36104	32.1746	22.6826	38.4632	42.1213	34.6518	34.0187	3.29934	16.6531	14.935	13.893	12.3382	15.0634	20.1261	21.3841	19.5325	16.7407	1.15255	13.33	9.81842	11.5145	21.8341	28.9482	26.2324	21.9288	25.3319	25.7428	20.5201
ENSG00000067066	SP100	2.56136	1.80647	2.85562	2.50243	2.34021	2.41322	0.173076	5.67611	11.8135	17.1514	41.3891	24.303	23.8436	20.6961	5.06024	5.53191	8.75138	9.0022	5.21029	7.12395	1.01542	13.5183	8.17027	10.0681	8.64008	6.35084	9.34952	1.19961	4.73306	3.35759	4.17363	3.77263	2.26782	9.00492	7.07298	6.39427	5.09711	0.786358	19.3054	12.4861	8.99904	30.0227	24.3009	24.8743	14.6378	16.0994	16.0735	18.5332
ENSG00000067082	KLF6	40.2061	12.8805	26.6907	21.6136	17.5897	23.7961	4.69096	17.9366	18.994	59.5228	35.8262	58.5856	138.518	54.8972	18.2996	18.8735	41.4158	41.4721	41.2934	35.7637	5.63019	48.4374	48.1705	55.9447	40.2672	33.5364	45.2713	3.84121	21.0654	17.0082	22.0277	32.2486	18.0899	61.1778	65.7365	52.8835	36.2797	7.21657	42.6394	32.3238	28.553	23.4234	42.2191	33.6198	20.2681	29.2971	24.2256	30.7299
ENSG00000067113	PLPP1	1.55366	2.34177	2.82331	1.977	1.55918	2.05098	0.242458	1.06976	1.59567	2.45768	3.59025	2.23423	1.49976	2.07456	0.366922	0.556641	1.35849	1.5635	0.518197	0.999207	0.269992	3.61145	1.92422	1.98085	1.69644	1.05517	2.05363	0.422691	2.30567	2.41095	1.69839	1.23787	2.30841	2.23697	2.42276	2.89577	2.1896	0.178233	1.63008	1.22629	0.79032	2.54985	3.36069	3.53891	3.01978	1.99915	1.74679	2.20687
ENSG00000067141	NEO1	3.87548	4.97927	4.19281	0.612332	0.594724	2.85092	0.934932	2.85485	2.90023	1.87765	0.070631	0.091384	0.135601	1.32172	0.566777	0.153528	1.41126	1.4016	0.041105	0.751872	0.378609	0.37628	0.440387	0.681055	0.143839	0.176404	0.363593	0.097512	2.19141	3.98531	0.175674	3.37828	0.585486	0.168451	0.22687	0.102793	1.35179	0.566053	1.975	2.38716	2.32095	0.123387	0.093745	0.076831	0.113946	0.195078	0.079891	0.818443
ENSG00000067167	TRAM1	24.5363	17.7264	24.6986	23.6956	23.1918	22.7697	1.29057	26.8859	29.7485	44.424	58.2958	29.3994	25.4705	35.704	5.30449	31.4073	40.8667	39.3282	46.588	39.5475	3.13076	51.568	42.6441	61.3387	77.9874	52.9258	57.2928	5.96266	18.0038	24.0801	23.7528	25.4656	22.6079	49.777	55.8676	52.5913	34.0183	5.56559	32.0613	25.5984	26.3318	36.5075	24.1469	19.2784	33.1174	39.066	34.9146	30.1136
ENSG00000067177	PHKA1	2.5365	2.87566	3.20587	2.48469	2.66411	2.75336	0.1317	3.39527	3.71463	2.24739	1.71025	1.29296	1.1824	2.25715	0.439829	1.52221	2.07045	2.27082	1.77817	1.91041	0.164239	2.28303	2.79596	3.55177	2.64155	2.44746	2.74395	0.219786	2.17409	2.38633	2.32547	1.87369	3.13945	2.57679	2.47733	2.7147	2.45848	0.132925	1.50289	1.16745	1.14932	1.62925	1.30751	1.28541	0.791973	0.869869	0.941695	1.18282
ENSG00000067182	TNFRSF1A	29.9728	26.1259	30.5818	32.95	33.0815	30.5424	1.26639	23.5098	21.9148	37.2853	31.6576	41.4918	36.7483	32.1013	3.23741	37.2086	26.0904	29.1746	32.0229	31.1241	2.36234	36.1672	34.6947	35.7091	29.8239	32.6616	33.8113	1.1652	34.0332	28.7734	42.376	33.0001	32.256	26.1638	27.9	26.6303	31.3916	1.88989	37.2766	34.4504	31.7119	37.2786	35.0271	35.365	40.4625	39.2755	38.2206	36.5631
ENSG00000067191	CACNB1	0.391192	0.261939	0.792093	0.709779	0.670529	0.565106	0.101421	0.580715	0.26237	0.380483	0.072625	0.068643	0.12142	0.247709	0.0831474	0.107389	0.024657	0.101685	0.213482	0.111803	0.0387889	0.308274	0.28572	0.138041	0.176606	0.330941	0.247916	0.0381595	0.186222	0.461698	0.628176	0.261797	0.697266	0.363628	0.242973	0.470603	0.414045	0.0652504	0.238288	0.560924	0.249436	0.172653	0.079574	0.045407	0.108249	0.051848	0.127923	0.181589
ENSG00000067208	EVI5	1.03772	1.39119	2.24394	2.14927	2.14928	1.79428	0.243834	2.89069	2.60668	4.96158	5.8537	4.72168	5.48405	4.41973	0.553743	3.05806	2.46071	3.24464	3.2317	2.99878	0.184329	6.37772	4.44968	4.69886	7.35105	5.0118	5.57782	0.554519	2.60731	2.32747	2.80116	1.30842	2.65456	3.54068	3.69363	3.94046	2.85921	0.302553	2.57865	1.81306	1.87194	4.42235	4.37828	2.66114	2.30798	3.89758	3.68667	3.06863
ENSG00000067221	STOML1	3.31159	4.061	5.11343	5.17728	4.15829	4.36432	0.351054	2.54118	3.09246	5.70202	1.86311	3.5909	5.68553	3.74587	0.659188	3.31834	4.12485	3.91181	3.28466	3.65992	0.211562	3.84805	5.07507	4.39552	2.53005	3.01749	3.77323	0.458489	4.95291	4.47869	5.92331	2.67699	2.8901	2.78298	3.35086	2.26307	3.66486	0.459803	2.54138	1.86476	2.39645	2.95606	2.21661	3.2363	2.26062	1.99776	2.28744	2.41749
ENSG00000067225	PKM	940.32	810.446	822.785	861.027	881.422	863.2	23.1308	712.201	739.084	615.418	579.438	544.33	567.771	626.374	32.9436	691.35	734.744	759.211	803.648	747.238	23.4609	524.461	673.23	636.289	579.374	660.723	614.815	27.7497	908.801	841.273	900.161	936.609	820.383	645.971	679.172	627.323	794.962	44.4389	736.146	782.018	756.843	406.331	321.061	547.687	393.306	349.456	370.767	518.179
ENSG00000067248	DHX29	4.73849	4.88995	5.88886	5.16797	5.06216	5.14949	0.198862	5.58806	6.12572	7.18873	6.68937	5.10466	6.03673	6.12221	0.304805	3.29368	6.61655	6.8353	4.15725	5.22569	0.88504	6.16152	5.38847	7.60743	9.385	7.33762	7.17601	0.682508	4.70863	5.32339	5.02093	3.89507	5.50347	8.78646	9.62713	9.29439	6.51993	0.81692	4.10121	3.58083	5.60188	6.02511	5.52746	4.32777	4.21497	6.32822	5.77531	5.05364
ENSG00000067334	DNTTIP2	6.73742	3.24268	4.75015	3.88352	3.70389	4.46353	0.618736	3.60434	3.45039	7.86204	7.62671	5.10113	6.14076	5.6309	0.782377	1.50055	3.9793	3.98429	2.908	3.09304	0.588079	6.01939	5.10602	7.01742	8.84408	6.45881	6.68915	0.622873	3.55287	3.7022	4.36807	4.50171	4.92419	7.35882	7.54096	7.35959	5.41355	0.607276	3.8218	2.45918	3.66511	5.87933	4.02032	3.94171	2.91285	4.81688	4.36427	3.98683
ENSG00000067365	METTL22	4.53298	14.5779	11.5817	9.03153	8.60627	9.66609	1.66839	9.6015	13.8841	7.75804	6.03233	7.48224	7.31852	8.67946	1.14135	5.63694	9.58179	9.77687	3.9457	7.23533	1.45321	5.84136	8.75728	6.71768	5.22832	5.34867	6.37867	0.649832	13.3977	13.8499	5.54199	4.60956	9.83242	7.76189	8.68693	9.24149	9.11524	1.16781	7.07658	8.27084	7.56283	7.78837	7.74178	6.76609	6.46296	5.52622	6.5888	7.08716
ENSG00000067369	TP53BP1	4.95947	4.52768	6.47312	6.53907	6.97089	5.89405	0.482254	6.76328	5.97271	8.04306	6.65211	4.76992	9.02146	6.87042	0.613166	4.15585	5.7574	6.25946	4.62243	5.19879	0.487936	6.30247	6.39874	7.0068	8.50848	6.13334	6.86997	0.435326	5.38674	6.00933	6.31448	5.24849	7.57612	7.57981	8.18905	8.77217	6.88452	0.467471	5.23895	5.35092	4.45237	6.49525	6.6046	3.64027	4.74676	5.17111	5.54642	5.24963
ENSG00000067445	TRO	2.06624	2.0423	3.77081	1.21868	1.44732	2.10907	0.447124	2.55131	3.24835	2.1632	0.115528	0.232926	0.137466	1.40813	0.575324	0.30973	0.854272	1.86194	0.102447	0.782098	0.393312	0.68894	1.18864	1.2611	0.398211	0.472342	0.801848	0.179551	3.30108	3.56897	0.95676	2.4591	1.75863	2.21516	2.64412	3.17812	2.51024	0.307008	1.54571	2.62548	1.58237	0.351677	0.394191	0.374243	1.19871	1.20342	0.905817	1.13129
ENSG00000067533	RRP15	1.99509	1.66933	1.69413	1.07875	1.25086	1.53763	0.164912	1.00562	0.9731	1.77809	1.17117	0.82539	1.17203	1.15423	0.135749	0.558051	1.03919	1.0838	0.564911	0.811488	0.144635	1.55574	1.50176	2.04679	1.70689	1.17384	1.59701	0.142167	1.63024	1.67237	1.36472	1.51401	1.38558	1.63868	2.14898	2.09088	1.68068	0.104081	1.12564	1.07434	1.26263	0.935869	0.668439	0.600383	0.65646	1.14705	0.776452	0.916363
ENSG00000067560	RHOA	217.61	217.122	215.698	195.621	202.957	209.802	4.4568	171.84	174.431	165.59	216.506	172.24	211.226	185.306	9.13658	170.877	176.025	187.433	194.156	182.123	5.29673	172.216	147.954	220.341	212.842	186.819	188.034	13.2613	275.559	212.15	196.896	226.966	193.657	192.741	189.384	188.421	209.472	10.5353	164.568	202.767	194.629	153.582	126.395	147.64	169.183	175.491	150.936	165.021
ENSG00000067596	DHX8	9.91185	6.39696	8.52251	7.94067	9.28534	8.41147	0.604443	10.8679	9.30919	9.98861	7.01693	9.83936	8.15171	9.19562	0.568309	9.3659	7.98609	8.32918	6.76078	8.11049	0.537049	8.89457	8.88231	9.18977	8.03936	6.58212	8.31763	0.474436	7.75944	6.99007	7.95667	8.37706	8.70855	9.36618	8.32493	9.33225	8.35189	0.28285	8.6632	9.17395	9.26024	7.78306	9.72816	5.43937	7.41024	7.74514	7.28874	8.05468
ENSG00000067601	PMS2P4	0.684511	0.808126	0.785987	0.738753	0.62373	0.728221	0.0336612	0.656733	1.39152	1.24138	1.04542	0.645719	1.52092	1.08361	0.151258	0.585023	0.815935	0.976546	0.728489	0.776498	0.0819258	0.855746	0.538144	1.73125	0.445312	0.940066	0.902104	0.227178	0.7547	0.897635	0.64498	0.474081	0.550143	0.505885	0.386481	1.09622	0.663766	0.0846248	0.606521	0.687419	0.399539	1.21705	0.703229	0.356359	0.363164	0.643721	0.764241	0.637916
ENSG00000067606	PRKCZ	28.753	30.2467	33.7657	38.0687	34.614	33.0896	1.65016	29.18	24.5594	39.6335	21.2904	32.1634	24.3815	28.5347	2.72212	111.951	58.8078	58.3995	61.2766	72.6088	13.1296	33.9214	38.4588	32.9856	43.2679	27.8524	35.2972	2.60949	146.616	63.4902	50.1618	47.038	58.3004	100.774	70.1844	47.5458	73.0138	12.2099	109.08	94.9869	64.739	161.909	298.922	218.865	188.026	161.212	201.749	166.61
ENSG00000067646	ZFY	0	0	0	0	0	0	0	0	0	0	0	0	0	0	0	0	0	0	0	0	0	0	0	0	0	0	0	0	0	0	0	0	0	0	0	0	0	0	0	0	0	0	0	0	0	0	0	0
ENSG00000067704	IARS2	33.9816	32.2852	40.2245	34.2395	36.1897	35.3841	1.35938	27.1966	26.6405	31.1503	32.4394	29.9631	38.3147	30.9508	1.7333	18.7748	29.7819	28.5423	22.6231	24.9305	2.57873	28.4957	24.9859	35.4489	44.6219	36.2008	33.9506	3.40078	42.6703	41.7541	32.2461	31.1324	34.4629	38.9667	44.9182	46.5923	39.0929	2.07775	22.2267	25.6276	23.0138	22.3048	30.3047	23.5405	22.2715	24.074	24.6992	24.2292
ENSG00000067715	SYT1	0.307307	0.137139	0.576728	0.410691	0.337853	0.353944	0.0715162	0.206046	0.287382	0.642146	0.746071	0.266135	0.282351	0.405022	0.0931505	0.217941	0.445759	0.535559	0.336779	0.38401	0.0686718	0.816901	0.36259	0.218031	1.25873	0.344981	0.600247	0.193426	0.15862	0.130503	0.347045	0.130182	0.472006	1.77873	1.86419	2.24472	0.890749	0.319953	0.125248	0.114149	0.039476	0.4963	0.504798	0.474059	0.390575	0.529705	1.08545	0.417751
ENSG00000067798	NAV3	0	0.009525	0.009127	0.004014	0	0.0045332	0.00209034	0	0.010814	0.397929	0.245254	0.037806	0.014856	0.117776	0.067586	0.031987	0	0	0	0.00799675	0.00799675	0.072171	0.112961	0.027656	0	0	0.0425576	0.0219977	0	0.033481	0.224554	0.005772	0.008001	0	0.003547	0.079093	0.044306	0.0274535	0.014814	0.00561	0.011866	0.303755	0.224669	0.065855	0.065406	0.042533	0.07136	0.0895409
ENSG00000067829	IDH3G	42.1491	38.0824	48.6632	36.5317	36.814	40.4481	2.28606	49.9999	36.7688	32.3148	31.1219	33.3714	27.6608	35.2063	3.19707	43.5893	60.9272	61.2315	41.1554	51.7259	5.42342	29.9063	42.4508	32.0484	30.1012	37.581	34.4175	2.44065	33.1912	47.2353	36.5612	43.3928	33.8111	46.9227	39.64	38.5435	39.9122	1.93862	37.5875	33.5381	40.4516	37.4136	23.9922	28.7799	39.3235	34.9834	38.8307	34.9889
ENSG00000067836	ROGDI	41.6322	49.7929	57.2848	53.9545	48.5243	50.2377	2.65202	51.0326	50.2603	32.1083	32.2416	50.092	48.6042	44.0565	3.77101	34.0968	42.8881	45.0327	47.3013	42.3297	2.88842	32.4734	37.5075	33.6774	25.8608	33.3497	32.5738	1.88726	45.2155	43.8777	42.7363	32.7709	38.8272	31.9982	32.8591	28.1701	37.0569	2.27185	41.7348	41.2452	39.8449	29.9868	23.8631	34.1803	33.7426	27.5469	32.0649	33.8011
ENSG00000067840	PDZD4	0.042438	0.026344	0.044029	0.028632	0	0.0282886	0.00791236	0.010022	0	0.026202	0	0.021506	0.052953	0.0184472	0.00818887	0.037611	0.065474	0.096547	0	0.049908	0.0205336	0.027056	0.018079	0.076307	0	0.031044	0.0304972	0.0126392	0.087831	0.034366	0.02922	0	0.063841	0	0	0.032203	0.0309326	0.0113446	0.02458	0.025495	0.049614	0	0.029314	0.015176	0	0	0.013933	0.017568
ENSG00000067842	ATP2B3	0.024611	0.027313	0.015472	0.034127	0.006972	0.021699	0.00474401	0.049609	0.044181	0.073259	0.014684	0.037769	0.018577	0.0396798	0.00879428	0.023708	0.0383	0.02163	0	0.0209095	0.00789508	0.03349	0.050127	0.014661	0.011847	0.004376	0.0229002	0.0083266	0.325257	0.076586	0.051673	0.048026	0.070419	0.221188	0.158801	0.079655	0.128951	0.0351155	1.07055	1.19022	0.841019	0.56391	0.574867	0.650788	0.285122	0.26214	0.28273	0.635705
ENSG00000067900	ROCK1	2.97256	2.51244	3.57391	3.5884	3.49403	3.22827	0.211848	3.78733	3.53282	5.37331	5.30394	3.10038	3.76051	4.14305	0.391306	1.37938	4.00257	3.7792	2.90419	3.01633	0.594896	5.48492	4.33277	5.89695	7.99354	5.94531	5.9307	0.591979	2.55245	2.35845	3.37831	2.35736	4.27051	5.41551	5.86502	6.58518	4.09785	0.598161	3.83772	3.84546	3.97527	4.8236	3.62586	2.53822	2.49818	4.76717	3.76671	3.74202
ENSG00000067955	CBFB	6.24211	5.70209	4.66913	4.85684	5.50964	5.39596	0.286491	5.82463	6.65888	9.65819	8.0763	5.43801	7.14648	7.13375	0.634461	7.05808	12.1682	11.1344	7.62096	9.49543	1.26769	7.97753	8.4722	12.2061	8.93301	7.08455	8.93468	0.873367	4.95783	4.93177	5.07841	4.38503	4.92828	6.89956	6.17807	6.6112	5.49627	0.327813	7.71731	5.40513	7.58884	5.9133	6.27043	5.46874	5.26215	5.74762	5.87982	6.13926
ENSG00000067992	PDK3	0.763088	1.17558	0.579038	0.306071	0.4707	0.658895	0.149013	0.36606	0.444051	0.034858	0	0.018908	0.009562	0.145573	0.0828042	0.111583	0.231184	0.198299	0.013304	0.138593	0.0487893	0.038817	0.061449	0.046386	0.044287	0.054879	0.0491636	0.00401339	1.7724	0.638209	0.229461	0.583776	0.82751	0.052676	0.443499	0.337881	0.610676	0.186947	0.991907	1.84563	1.42075	0.030957	0.133755	0.025246	0.049898	0.071208	0.016875	0.50958
ENSG00000068001	HYAL2	15.5872	17.6746	15.0648	14.1695	15.2393	15.5471	0.581079	19.6826	20.6529	13.5847	14.138	19.6859	17.0198	17.4606	1.2428	15.0676	16.1055	16.0609	10.7178	14.4879	1.27934	11.5931	14.4207	11.8796	11.0692	14.285	12.6495	0.707748	11.1111	12.7097	15.5183	13.6136	15.2173	15.5513	15.0694	13.6658	14.0571	0.560337	14.465	15.0887	16.8212	18.9187	14.031	16.947	18.4638	15.4749	16.9513	16.3513
ENSG00000068024	HDAC4	0.474635	0.752806	0.719013	1.27314	1.26071	0.896062	0.158844	0.638106	0.39292	0.174202	0.621576	0.38378	0.803699	0.502381	0.092587	0.883468	0.395422	0.762409	0.890362	0.732915	0.116271	0.376194	0.291895	0.211274	0.464426	1.11192	0.491142	0.160829	0.684562	1.20747	1.48665	0.744063	1.34467	0.451762	0.72298	0.398971	0.880142	0.145608	0.831123	1.20426	1.58727	0.378479	0.591698	0.443973	0.458635	0.356591	0.695856	0.727543
[truncated: 59,635 more rows]
[truncated: 34 more columns]

## Sheet: FPKM_Avg
Gene ID	Gene Name	TSC-GCM1KOall	SEM	EVT-GCM1KOall	SEM	STB3D-GCM1KOall	SEM
[truncated: 60,664 more rows]

## Sheet: FPKMmatrix_TSCspec-vs-EVT
Gene.ID	Gene.Name	KO1.TSC	SEM	KO1.EVT	SEM	KO1.STB3D	SEM	KO2.TSC	SEM	KO2.EVT	SEM	KO2.STB3D	SEM	NT.TSC	SEM	NT.EVT	SEM	NT.STD3D	SEM
[truncated: 95 more rows]

[truncated: 5 more sheets: FPKMmatrix_TSCspec-vs-STB, FPKMmatrix_EVTspec-vs-TSC, FPKMmatrix_STBspec-vs-TSC, KO1-TSCvsNT-TSC, KO2-TSCvsNT-TSC]
