# Supplementary material for: Hypoxia and loss of GCM1 expression prevents differentiation and contact inhibition in human trophoblast stem cells
Source: bioRxiv. 2024 Sep 10:2024.09.10.612343. Preprint. [Version 1] doi: 10.1101/2024.09.10.612343 (PMC11419009; doi:10.1101/2024.09.10.612343)
Supplement: Supplement 5 [file media-5.xlsx]

## Sheet: EVT_d3_GCMpeaks
chr	start	end	length	abs_summit	pileup	negLOG10(pvalue)	fold_enrichment	#NAME?	name
chr1	1000075	1000403	329	1000303	18	15.7703	8.45146	11.3089	peak_call/SR_EVTd3_GCM1/GCM1/SR_EVTd3_GCM1.GCM1_peak_1
chr1	1123117	1123335	219	1123269	11	8.36153	5.55003	4.38718	peak_call/SR_EVTd3_GCM1/GCM1/SR_EVTd3_GCM1.GCM1_peak_2
chr1	1375253	1375501	249	1375425	14	11.1739	6.66871	6.96964	peak_call/SR_EVTd3_GCM1/GCM1/SR_EVTd3_GCM1.GCM1_peak_3
chr1	1433001	1433276	276	1433142	17	13.2634	7.20646	8.93166	peak_call/SR_EVTd3_GCM1/GCM1/SR_EVTd3_GCM1.GCM1_peak_4
chr1	1580649	1581077	429	1580888	17	20.481	11.4902	15.8334	peak_call/SR_EVTd3_GCM1/GCM1/SR_EVTd3_GCM1.GCM1_peak_5
chr1	1907225	1907482	258	1907274	12	7.8433	5.03687	3.92028	peak_call/SR_EVTd3_GCM1/GCM1/SR_EVTd3_GCM1.GCM1_peak_6
chr1	2090088	2090306	219	2090180	11	9.91851	6.51782	5.80991	peak_call/SR_EVTd3_GCM1/GCM1/SR_EVTd3_GCM1.GCM1_peak_7
chr1	2104967	2105566	600	2105324	18	19.0672	10.4435	14.4714	peak_call/SR_EVTd3_GCM1/GCM1/SR_EVTd3_GCM1.GCM1_peak_8
chr1	2135420	2135792	373	2135618	33	41.1088	18.3083	35.9462	peak_call/SR_EVTd3_GCM1/GCM1/SR_EVTd3_GCM1.GCM1_peak_9
chr1	2529288	2529500	213	2529374	9	7.40078	5.2815	3.52147	peak_call/SR_EVTd3_GCM1/GCM1/SR_EVTd3_GCM1.GCM1_peak_10
chr1	2545058	2545474	417	2545223	14	13.3865	8.02694	9.05109	peak_call/SR_EVTd3_GCM1/GCM1/SR_EVTd3_GCM1.GCM1_peak_11
chr1	3476247	3476498	252	3476300	11	8.73311	5.78316	4.72474	peak_call/SR_EVTd3_GCM1/GCM1/SR_EVTd3_GCM1.GCM1_peak_12
chr1	3543485	3543833	349	3543656	13	9.40336	5.79818	5.33078	peak_call/SR_EVTd3_GCM1/GCM1/SR_EVTd3_GCM1.GCM1_peak_13
chr1	3707451	3708009	559	3707803	16	15.7264	8.96479	11.2679	peak_call/SR_EVTd3_GCM1/GCM1/SR_EVTd3_GCM1.GCM1_peak_14
chr1	3773049	3773270	222	3773123	14	13.4383	8.05826	9.099	peak_call/SR_EVTd3_GCM1/GCM1/SR_EVTd3_GCM1.GCM1_peak_15
chr1	3869695	3869986	292	3869776	9	7.49947	5.34299	3.6083	peak_call/SR_EVTd3_GCM1/GCM1/SR_EVTd3_GCM1.GCM1_peak_16
chr1	7988659	7989249	591	7988847	16	18.7802	10.7428	14.1995	peak_call/SR_EVTd3_GCM1/GCM1/SR_EVTd3_GCM1.GCM1_peak_17
chr1	7990233	7990857	625	7990584	35	40.7994	17.2934	35.6395	peak_call/SR_EVTd3_GCM1/GCM1/SR_EVTd3_GCM1.GCM1_peak_18
chr1	7991730	7992032	303	7991917	10	10.6831	7.10082	6.51191	peak_call/SR_EVTd3_GCM1/GCM1/SR_EVTd3_GCM1.GCM1_peak_19
chr1	8117851	8118084	234	8118010	12	11.3829	7.22632	7.16564	peak_call/SR_EVTd3_GCM1/GCM1/SR_EVTd3_GCM1.GCM1_peak_20
chr1	8238309	8238564	256	8238465	12	12.6899	7.99455	8.39329	peak_call/SR_EVTd3_GCM1/GCM1/SR_EVTd3_GCM1.GCM1_peak_21
chr1	9129526	9129845	320	9129686	9	8.58931	6.00359	4.59116	peak_call/SR_EVTd3_GCM1/GCM1/SR_EVTd3_GCM1.GCM1_peak_22
chr1	9234741	9234948	208	9234849	7	6.1939	4.75409	2.46359	peak_call/SR_EVTd3_GCM1/GCM1/SR_EVTd3_GCM1.GCM1_peak_23
chr1	9449225	9449488	264	9449372	14	15.6735	9.36673	11.2165	peak_call/SR_EVTd3_GCM1/GCM1/SR_EVTd3_GCM1.GCM1_peak_24
chr1	10900810	10901101	292	10900912	15	14.3092	8.3538	9.92056	peak_call/SR_EVTd3_GCM1/GCM1/SR_EVTd3_GCM1.GCM1_peak_25
chr1	11858933	11859598	666	11859417	18	18.9448	10.3707	14.3522	peak_call/SR_EVTd3_GCM1/GCM1/SR_EVTd3_GCM1.GCM1_peak_26
chr1	12485343	12485642	300	12485481	24	27.5337	13.6456	22.6669	peak_call/SR_EVTd3_GCM1/GCM1/SR_EVTd3_GCM1.GCM1_peak_27
chr1	15139836	15140144	309	15139968	13	13.2953	8.17844	8.96232	peak_call/SR_EVTd3_GCM1/GCM1/SR_EVTd3_GCM1.GCM1_peak_28
chr1	15379280	15379505	226	15379418	8	6.26191	4.69901	2.52199	peak_call/SR_EVTd3_GCM1/GCM1/SR_EVTd3_GCM1.GCM1_peak_29
chr1	15404054	15404408	355	15404190	15	14.9375	8.73321	10.5213	peak_call/SR_EVTd3_GCM1/GCM1/SR_EVTd3_GCM1.GCM1_peak_30
chr1	15596884	15597088	205	15596938	8	8.41248	5.97218	4.42952	peak_call/SR_EVTd3_GCM1/GCM1/SR_EVTd3_GCM1.GCM1_peak_31
chr1	16162459	16162786	328	16162568	9	8.32464	5.84671	4.35411	peak_call/SR_EVTd3_GCM1/GCM1/SR_EVTd3_GCM1.GCM1_peak_32
chr1	16539415	16539598	184	16539466	8	6.98174	5.14615	3.14012	peak_call/SR_EVTd3_GCM1/GCM1/SR_EVTd3_GCM1.GCM1_peak_33
chr1	16699452	16699626	175	16699516	8	8.93892	6.24929	4.91501	peak_call/SR_EVTd3_GCM1/GCM1/SR_EVTd3_GCM1.GCM1_peak_34
chr1	17340410	17340699	290	17340586	8	5.95404	4.50337	2.24715	peak_call/SR_EVTd3_GCM1/GCM1/SR_EVTd3_GCM1.GCM1_peak_35
chr1	17437839	17438078	240	17437882	7	5.89808	4.57436	2.20088	peak_call/SR_EVTd3_GCM1/GCM1/SR_EVTd3_GCM1.GCM1_peak_36
chr1	18939785	18939999	215	18939869	9	8.06759	5.692	4.11451	peak_call/SR_EVTd3_GCM1/GCM1/SR_EVTd3_GCM1.GCM1_peak_37
chr1	19009800	19010096	297	19009938	12	12.3392	7.79266	8.0655	peak_call/SR_EVTd3_GCM1/GCM1/SR_EVTd3_GCM1.GCM1_peak_38
chr1	19164723	19164976	254	19164870	14	15.8744	9.4789	11.4097	peak_call/SR_EVTd3_GCM1/GCM1/SR_EVTd3_GCM1.GCM1_peak_39
chr1	19874023	19874203	181	19874113	10	8.67813	5.92326	4.67565	peak_call/SR_EVTd3_GCM1/GCM1/SR_EVTd3_GCM1.GCM1_peak_40
chr1	22172051	22172481	431	22172255	16	14.9711	8.50636	10.5506	peak_call/SR_EVTd3_GCM1/GCM1/SR_EVTd3_GCM1.GCM1_peak_41
chr1	22982187	22982484	298	22982379	9	8.58931	6.00359	4.59116	peak_call/SR_EVTd3_GCM1/GCM1/SR_EVTd3_GCM1.GCM1_peak_42
chr1	22987522	22987849	328	22987650	11	11.9978	7.73185	7.74437	peak_call/SR_EVTd3_GCM1/GCM1/SR_EVTd3_GCM1.GCM1_peak_43
chr1	23496605	23496913	309	23496716	12	11.5804	7.34495	7.35573	peak_call/SR_EVTd3_GCM1/GCM1/SR_EVTd3_GCM1.GCM1_peak_44
chr1	23574433	23574668	236	23574550	9	9.25058	6.38346	5.19672	peak_call/SR_EVTd3_GCM1/GCM1/SR_EVTd3_GCM1.GCM1_peak_45
chr1	23868096	23868358	263	23868240	12	10.7474	6.83971	6.57447	peak_call/SR_EVTd3_GCM1/GCM1/SR_EVTd3_GCM1.GCM1_peak_46
chr1	24266603	24266908	306	24266814	9	7.30421	5.22112	3.43389	peak_call/SR_EVTd3_GCM1/GCM1/SR_EVTd3_GCM1.GCM1_peak_47
chr1	24321514	24322355	842	24321862	50	70.6164	27.8371	65.0072	peak_call/SR_EVTd3_GCM1/GCM1/SR_EVTd3_GCM1.GCM1_peak_48
chr1	24725234	24725545	312	24725390	9	8.07537	5.69671	4.12112	peak_call/SR_EVTd3_GCM1/GCM1/SR_EVTd3_GCM1.GCM1_peak_49
chr1	24742530	24742784	255	24742530	8	5.67337	4.32336	2.00072	peak_call/SR_EVTd3_GCM1/GCM1/SR_EVTd3_GCM1.GCM1_peak_50
chr1	25530420	25531083	664	25530606	37	49.9817	21.8282	44.6574	peak_call/SR_EVTd3_GCM1/GCM1/SR_EVTd3_GCM1.GCM1_peak_51
chr1	25588061	25588756	696	25588483	17	16.8743	9.39802	12.3662	peak_call/SR_EVTd3_GCM1/GCM1/SR_EVTd3_GCM1.GCM1_peak_52
chr1	26360014	26360499	486	26360165	23	27.2276	13.7862	22.3682	peak_call/SR_EVTd3_GCM1/GCM1/SR_EVTd3_GCM1.GCM1_peak_53
chr1	27364657	27365068	412	27364801	15	11.1242	6.40574	6.92705	peak_call/SR_EVTd3_GCM1/GCM1/SR_EVTd3_GCM1.GCM1_peak_54
chr1	28518306	28518607	302	28518340	8	6.26191	4.69901	2.52199	peak_call/SR_EVTd3_GCM1/GCM1/SR_EVTd3_GCM1.GCM1_peak_55
chr1	28736483	28736693	211	28736596	13	10.9003	6.72523	6.7187	peak_call/SR_EVTd3_GCM1/GCM1/SR_EVTd3_GCM1.GCM1_peak_56
chr1	29156992	29157188	197	29157144	7	6.70749	5.05542	2.89384	peak_call/SR_EVTd3_GCM1/GCM1/SR_EVTd3_GCM1.GCM1_peak_57
chr1	31643529	31643721	193	31643667	8	7.40981	5.40323	3.52445	peak_call/SR_EVTd3_GCM1/GCM1/SR_EVTd3_GCM1.GCM1_peak_58
chr1	31647041	31647470	430	31647237	16	15.5794	8.87591	11.1297	peak_call/SR_EVTd3_GCM1/GCM1/SR_EVTd3_GCM1.GCM1_peak_59
chr1	32500384	32500672	289	32500514	16	18.1174	10.371	13.5619	peak_call/SR_EVTd3_GCM1/GCM1/SR_EVTd3_GCM1.GCM1_peak_60
chr1	32539436	32539745	310	32539697	12	10.2044	6.50486	6.0717	peak_call/SR_EVTd3_GCM1/GCM1/SR_EVTd3_GCM1.GCM1_peak_61
chr1	33235609	33235872	264	33235750	14	15.1516	9.07052	10.7187	peak_call/SR_EVTd3_GCM1/GCM1/SR_EVTd3_GCM1.GCM1_peak_62
chr1	33433476	33433978	503	33433823	9	10.2289	6.90881	6.09579	peak_call/SR_EVTd3_GCM1/GCM1/SR_EVTd3_GCM1.GCM1_peak_63
chr1	35707609	35707945	337	35707819	12	10.2608	6.5398	6.12616	peak_call/SR_EVTd3_GCM1/GCM1/SR_EVTd3_GCM1.GCM1_peak_64
chr1	38477947	38478167	221	38478084	8	7.40981	5.40323	3.52445	peak_call/SR_EVTd3_GCM1/GCM1/SR_EVTd3_GCM1.GCM1_peak_65
chr1	39631946	39632120	175	39632037	9	8.58931	6.00359	4.59116	peak_call/SR_EVTd3_GCM1/GCM1/SR_EVTd3_GCM1.GCM1_peak_66
chr1	39985129	39985500	372	39985318	9	9.91672	6.74631	5.80815	peak_call/SR_EVTd3_GCM1/GCM1/SR_EVTd3_GCM1.GCM1_peak_67
chr1	40866410	40866871	462	40866546	14	14.8801	8.91391	10.4689	peak_call/SR_EVTd3_GCM1/GCM1/SR_EVTd3_GCM1.GCM1_peak_68
chr1	40974958	40975261	304	40975157	10	9.80973	6.60395	5.7053	peak_call/SR_EVTd3_GCM1/GCM1/SR_EVTd3_GCM1.GCM1_peak_69
chr1	41353754	41354177	424	41353956	24	27.5337	13.6456	22.6669	peak_call/SR_EVTd3_GCM1/GCM1/SR_EVTd3_GCM1.GCM1_peak_70
chr1	41387679	41387899	221	41387768	14	12.532	7.50561	8.24023	peak_call/SR_EVTd3_GCM1/GCM1/SR_EVTd3_GCM1.GCM1_peak_71
chr1	41415629	41416109	481	41415708	10	7.65499	5.28411	3.75204	peak_call/SR_EVTd3_GCM1/GCM1/SR_EVTd3_GCM1.GCM1_peak_72
chr1	41424076	41424337	262	41424213	23	23.2209	11.4066	18.4797	peak_call/SR_EVTd3_GCM1/GCM1/SR_EVTd3_GCM1.GCM1_peak_73
chr1	41483339	41483649	311	41483463	18	16.8827	9.12709	12.3713	peak_call/SR_EVTd3_GCM1/GCM1/SR_EVTd3_GCM1.GCM1_peak_74
chr1	42210470	42210973	504	42210745	37	46.5664	19.8403	41.3055	peak_call/SR_EVTd3_GCM1/GCM1/SR_EVTd3_GCM1.GCM1_peak_75
chr1	42334952	42335740	789	42335251	26	23.9267	10.8097	19.1646	peak_call/SR_EVTd3_GCM1/GCM1/SR_EVTd3_GCM1.GCM1_peak_76
chr1	42817131	42817465	335	42817390	16	17.8284	10.2061	13.2804	peak_call/SR_EVTd3_GCM1/GCM1/SR_EVTd3_GCM1.GCM1_peak_77
chr1	42992338	42992606	269	42992482	19	23.5556	12.7669	18.8029	peak_call/SR_EVTd3_GCM1/GCM1/SR_EVTd3_GCM1.GCM1_peak_78
chr1	43006002	43006305	304	43006145	15	13.2162	7.68597	8.8861	peak_call/SR_EVTd3_GCM1/GCM1/SR_EVTd3_GCM1.GCM1_peak_79
chr1	43008730	43008979	250	43008769	7	4.99394	4.00299	1.45939	peak_call/SR_EVTd3_GCM1/GCM1/SR_EVTd3_GCM1.GCM1_peak_80
chr1	43267335	43267517	183	43267402	11	11.4994	7.45282	7.27709	peak_call/SR_EVTd3_GCM1/GCM1/SR_EVTd3_GCM1.GCM1_peak_81
chr1	43536442	43536877	436	43536749	24	25.8906	12.6691	21.0692	peak_call/SR_EVTd3_GCM1/GCM1/SR_EVTd3_GCM1.GCM1_peak_82
chr1	44011625	44011884	260	44011760	15	12.7351	7.39056	8.43399	peak_call/SR_EVTd3_GCM1/GCM1/SR_EVTd3_GCM1.GCM1_peak_83
chr1	44631892	44632218	327	44632065	23	25.2584	12.6271	20.4535	peak_call/SR_EVTd3_GCM1/GCM1/SR_EVTd3_GCM1.GCM1_peak_84
chr1	45513959	45514378	420	45514104	14	14.3048	8.57692	9.91989	peak_call/SR_EVTd3_GCM1/GCM1/SR_EVTd3_GCM1.GCM1_peak_85
chr1	46448171	46448384	214	46448272	16	16.7969	9.60493	12.2948	peak_call/SR_EVTd3_GCM1/GCM1/SR_EVTd3_GCM1.GCM1_peak_86
chr1	47334042	47334254	213	47334106	11	9.9101	6.51268	5.80167	peak_call/SR_EVTd3_GCM1/GCM1/SR_EVTd3_GCM1.GCM1_peak_87
chr1	47379562	47379877	316	47379730	9	10.3386	6.96473	6.20132	peak_call/SR_EVTd3_GCM1/GCM1/SR_EVTd3_GCM1.GCM1_peak_88
chr1	47409410	47410024	615	47409588	38	48.1961	20.3624	42.9041	peak_call/SR_EVTd3_GCM1/GCM1/SR_EVTd3_GCM1.GCM1_peak_89
chr1	52006808	52006994	187	52006912	7	7.21114	5.33599	3.35006	peak_call/SR_EVTd3_GCM1/GCM1/SR_EVTd3_GCM1.GCM1_peak_90
chr1	54053254	54053761	508	54053594	30	30.6218	13.2971	25.6803	peak_call/SR_EVTd3_GCM1/GCM1/SR_EVTd3_GCM1.GCM1_peak_91
chr1	54323425	54323814	390	54323636	19	17.5414	9.2382	13.0074	peak_call/SR_EVTd3_GCM1/GCM1/SR_EVTd3_GCM1.GCM1_peak_92
chr1	58809334	58809639	306	58809444	12	13.0804	8.21505	8.7567	peak_call/SR_EVTd3_GCM1/GCM1/SR_EVTd3_GCM1.GCM1_peak_93
chr1	62279233	62279470	238	62279374	12	13.0804	8.21505	8.7567	peak_call/SR_EVTd3_GCM1/GCM1/SR_EVTd3_GCM1.GCM1_peak_94
chr1	62308125	62308367	243	62308329	12	11.1006	7.05541	6.90683	peak_call/SR_EVTd3_GCM1/GCM1/SR_EVTd3_GCM1.GCM1_peak_95
chr1	64185083	64185501	419	64185190	10	11.5617	7.5693	7.33833	peak_call/SR_EVTd3_GCM1/GCM1/SR_EVTd3_GCM1.GCM1_peak_96
chr1	65066145	65066336	192	65066238	10	9.69538	6.53687	5.60795	peak_call/SR_EVTd3_GCM1/GCM1/SR_EVTd3_GCM1.GCM1_peak_97
chr1	67439325	67439572	248	67439483	10	11.7422	7.6612	7.50201	peak_call/SR_EVTd3_GCM1/GCM1/SR_EVTd3_GCM1.GCM1_peak_98
chr1	67700663	67700981	319	67700776	7	5.56384	4.3666	1.90577	peak_call/SR_EVTd3_GCM1/GCM1/SR_EVTd3_GCM1.GCM1_peak_99
chr1	67818994	67819375	382	67819118	15	16.4203	9.60574	11.9322	peak_call/SR_EVTd3_GCM1/GCM1/SR_EVTd3_GCM1.GCM1_peak_100
chr1	69497908	69498166	259	69498043	11	13.5601	8.54438	9.21406	peak_call/SR_EVTd3_GCM1/GCM1/SR_EVTd3_GCM1.GCM1_peak_101
chr1	70460771	70460961	191	70460899	10	8.80964	6.00408	4.79233	peak_call/SR_EVTd3_GCM1/GCM1/SR_EVTd3_GCM1.GCM1_peak_102
chr1	81721951	81722138	188	81721983	7	7.55065	5.51597	3.65746	peak_call/SR_EVTd3_GCM1/GCM1/SR_EVTd3_GCM1.GCM1_peak_103
chr1	85225028	85225353	326	85225174	11	13.4173	8.47431	9.08011	peak_call/SR_EVTd3_GCM1/GCM1/SR_EVTd3_GCM1.GCM1_peak_104
chr1	85616045	85616601	557	85616398	16	14.9711	8.50636	10.5506	peak_call/SR_EVTd3_GCM1/GCM1/SR_EVTd3_GCM1.GCM1_peak_105
chr1	86775546	86775750	205	86775679	8	9.25594	6.40829	5.19672	peak_call/SR_EVTd3_GCM1/GCM1/SR_EVTd3_GCM1.GCM1_peak_106
chr1	87318297	87318573	277	87318454	10	8.80964	6.00408	4.79233	peak_call/SR_EVTd3_GCM1/GCM1/SR_EVTd3_GCM1.GCM1_peak_107
chr1	89088764	89089001	238	89088854	7	6.70749	5.05542	2.89384	peak_call/SR_EVTd3_GCM1/GCM1/SR_EVTd3_GCM1.GCM1_peak_108
chr1	91766008	91766323	316	91766168	10	10.4146	6.9512	6.27181	peak_call/SR_EVTd3_GCM1/GCM1/SR_EVTd3_GCM1.GCM1_peak_109
chr1	91885675	91886019	345	91885854	14	12.5977	7.54593	8.30316	peak_call/SR_EVTd3_GCM1/GCM1/SR_EVTd3_GCM1.GCM1_peak_110
chr1	93700897	93701071	175	93700981	10	8.80964	6.00408	4.79233	peak_call/SR_EVTd3_GCM1/GCM1/SR_EVTd3_GCM1.GCM1_peak_111
chr1	93754460	93754762	303	93754594	10	11.0477	7.29933	6.86031	peak_call/SR_EVTd3_GCM1/GCM1/SR_EVTd3_GCM1.GCM1_peak_112
chr1	94627762	94628211	450	94627934	33	31.651	12.7619	26.6854	peak_call/SR_EVTd3_GCM1/GCM1/SR_EVTd3_GCM1.GCM1_peak_113
chr1	94927010	94927575	566	94927277	18	18.0695	9.84599	13.5146	peak_call/SR_EVTd3_GCM1/GCM1/SR_EVTd3_GCM1.GCM1_peak_114
chr1	107683199	107683454	256	107683279	10	11.956	7.76812	7.70339	peak_call/SR_EVTd3_GCM1/GCM1/SR_EVTd3_GCM1.GCM1_peak_115
chr1	108846206	108846431	226	108846310	10	10.4146	6.9512	6.27181	peak_call/SR_EVTd3_GCM1/GCM1/SR_EVTd3_GCM1.GCM1_peak_116
chr1	109100050	109100803	754	109100597	39	44.5899	17.7926	39.3658	peak_call/SR_EVTd3_GCM1/GCM1/SR_EVTd3_GCM1.GCM1_peak_117
chr1	109264323	109264768	446	109264650	24	22.6388	10.7234	17.9187	peak_call/SR_EVTd3_GCM1/GCM1/SR_EVTd3_GCM1.GCM1_peak_118
chr1	110089691	110090040	350	110089809	10	6.50479	4.55572	2.73587	peak_call/SR_EVTd3_GCM1/GCM1/SR_EVTd3_GCM1.GCM1_peak_119
chr1	111778438	111778929	492	111778587	8	6.98174	5.14615	3.14012	peak_call/SR_EVTd3_GCM1/GCM1/SR_EVTd3_GCM1.GCM1_peak_120
chr1	112706945	112707208	264	112707076	12	9.81839	6.26509	5.71336	peak_call/SR_EVTd3_GCM1/GCM1/SR_EVTd3_GCM1.GCM1_peak_121
chr1	112722549	112722840	292	112722708	18	18.1935	9.92067	13.6302	peak_call/SR_EVTd3_GCM1/GCM1/SR_EVTd3_GCM1.GCM1_peak_122
chr1	112814789	112815183	395	112815037	8	6.98174	5.14615	3.14012	peak_call/SR_EVTd3_GCM1/GCM1/SR_EVTd3_GCM1.GCM1_peak_123
chr1	112849951	112850360	410	112850082	11	9.50812	6.26569	5.42586	peak_call/SR_EVTd3_GCM1/GCM1/SR_EVTd3_GCM1.GCM1_peak_124
chr1	112866351	112866556	206	112866402	7	7.15131	5.30349	3.29844	peak_call/SR_EVTd3_GCM1/GCM1/SR_EVTd3_GCM1.GCM1_peak_125
chr1	114083171	114083480	310	114083244	12	13.8179	8.61817	9.45444	peak_call/SR_EVTd3_GCM1/GCM1/SR_EVTd3_GCM1.GCM1_peak_126
chr1	117563267	117563754	488	117563434	22	29.1051	15.1021	24.2002	peak_call/SR_EVTd3_GCM1/GCM1/SR_EVTd3_GCM1.GCM1_peak_127
chr1	147837196	147837473	278	147837330	11	13.1833	8.35767	8.85734	peak_call/SR_EVTd3_GCM1/GCM1/SR_EVTd3_GCM1.GCM1_peak_128
chr1	150535950	150536311	362	150536175	17	19.5679	10.9811	14.951	peak_call/SR_EVTd3_GCM1/GCM1/SR_EVTd3_GCM1.GCM1_peak_129
chr1	151059310	151059666	357	151059559	12	8.11527	5.20467	4.15336	peak_call/SR_EVTd3_GCM1/GCM1/SR_EVTd3_GCM1.GCM1_peak_130
chr1	151592837	151593037	201	151592966	9	9.75734	6.66144	5.66587	peak_call/SR_EVTd3_GCM1/GCM1/SR_EVTd3_GCM1.GCM1_peak_131
chr1	154334372	154334583	212	154334512	9	8.11045	5.71795	4.14939	peak_call/SR_EVTd3_GCM1/GCM1/SR_EVTd3_GCM1.GCM1_peak_132
chr1	154405372	154405770	399	154405660	12	11.5804	7.34495	7.35573	peak_call/SR_EVTd3_GCM1/GCM1/SR_EVTd3_GCM1.GCM1_peak_133
chr1	155001965	155002229	265	155001969	8	5.17834	4.00332	1.62385	peak_call/SR_EVTd3_GCM1/GCM1/SR_EVTd3_GCM1.GCM1_peak_134
chr1	155026767	155026969	203	155026877	13	12.3947	7.64155	8.11375	peak_call/SR_EVTd3_GCM1/GCM1/SR_EVTd3_GCM1.GCM1_peak_135
chr1	155166452	155167302	851	155166894	59	80.4951	28.9158	74.7933	peak_call/SR_EVTd3_GCM1/GCM1/SR_EVTd3_GCM1.GCM1_peak_136
chr1	155599713	155600211	499	155599907	27	34.7119	16.81	29.6743	peak_call/SR_EVTd3_GCM1/GCM1/SR_EVTd3_GCM1.GCM1_peak_137
chr1	155981501	155981695	195	155981599	9	7.68552	5.45825	3.77543	peak_call/SR_EVTd3_GCM1/GCM1/SR_EVTd3_GCM1.GCM1_peak_138
chr1	156181713	156182256	544	156182046	22	29.5588	15.341	24.6437	peak_call/SR_EVTd3_GCM1/GCM1/SR_EVTd3_GCM1.GCM1_peak_139
chr1	156559693	156559949	257	156559775	10	9.28002	6.28974	5.21535	peak_call/SR_EVTd3_GCM1/GCM1/SR_EVTd3_GCM1.GCM1_peak_140
chr1	156992183	156992487	305	156992331	13	14.4625	8.84698	10.0649	peak_call/SR_EVTd3_GCM1/GCM1/SR_EVTd3_GCM1.GCM1_peak_141
chr1	157138369	157138798	430	157138557	37	42.692	17.5526	37.4999	peak_call/SR_EVTd3_GCM1/GCM1/SR_EVTd3_GCM1.GCM1_peak_142
chr1	159910244	159910418	175	159910328	10	8.75404	5.96996	4.74411	peak_call/SR_EVTd3_GCM1/GCM1/SR_EVTd3_GCM1.GCM1_peak_143
chr1	160652809	160653111	303	160653010	9	9.77329	6.66999	5.67891	peak_call/SR_EVTd3_GCM1/GCM1/SR_EVTd3_GCM1.GCM1_peak_144
chr1	161017325	161017729	405	161017488	17	20.271	11.3747	15.629	peak_call/SR_EVTd3_GCM1/GCM1/SR_EVTd3_GCM1.GCM1_peak_145
chr1	161051859	161052033	175	161051961	7	6.12632	4.7134	2.39943	peak_call/SR_EVTd3_GCM1/GCM1/SR_EVTd3_GCM1.GCM1_peak_146
chr1	161083565	161083773	209	161083621	12	8.40467	5.38403	4.42185	peak_call/SR_EVTd3_GCM1/GCM1/SR_EVTd3_GCM1.GCM1_peak_147
chr1	161179779	161179985	207	161179860	12	11.7859	7.46753	7.54406	peak_call/SR_EVTd3_GCM1/GCM1/SR_EVTd3_GCM1.GCM1_peak_148
chr1	164660222	164660404	183	164660253	9	9.13653	6.31927	5.09289	peak_call/SR_EVTd3_GCM1/GCM1/SR_EVTd3_GCM1.GCM1_peak_149
chr1	165162847	165163210	364	165163084	10	11.1181	7.33699	6.92172	peak_call/SR_EVTd3_GCM1/GCM1/SR_EVTd3_GCM1.GCM1_peak_150
chr1	165221037	165221248	212	165221146	9	7.68552	5.45825	3.77543	peak_call/SR_EVTd3_GCM1/GCM1/SR_EVTd3_GCM1.GCM1_peak_151
chr1	172453005	172453211	207	172453078	11	11.0676	7.20431	6.87539	peak_call/SR_EVTd3_GCM1/GCM1/SR_EVTd3_GCM1.GCM1_peak_152
chr1	172532832	172533118	287	172532960	13	14.4625	8.84698	10.0649	peak_call/SR_EVTd3_GCM1/GCM1/SR_EVTd3_GCM1.GCM1_peak_153
chr1	173269546	173269750	205	173269710	6	6.00323	4.66899	2.28619	peak_call/SR_EVTd3_GCM1/GCM1/SR_EVTd3_GCM1.GCM1_peak_154
chr1	175096126	175096299	174	175096202	8	8.46957	6.00299	4.48154	peak_call/SR_EVTd3_GCM1/GCM1/SR_EVTd3_GCM1.GCM1_peak_155
chr1	175824136	175824322	187	175824177	9	10.5324	7.06193	6.37507	peak_call/SR_EVTd3_GCM1/GCM1/SR_EVTd3_GCM1.GCM1_peak_156
chr1	179026458	179026648	191	179026505	7	5.89808	4.57436	2.20088	peak_call/SR_EVTd3_GCM1/GCM1/SR_EVTd3_GCM1.GCM1_peak_157
chr1	180096856	180097072	217	180096968	10	12.0866	7.83235	7.82396	peak_call/SR_EVTd3_GCM1/GCM1/SR_EVTd3_GCM1.GCM1_peak_158
chr1	180165881	180166312	432	180166159	18	17.5089	9.5071	12.9765	peak_call/SR_EVTd3_GCM1/GCM1/SR_EVTd3_GCM1.GCM1_peak_159
chr1	181112670	181112898	229	181112784	9	8.11045	5.71795	4.14939	peak_call/SR_EVTd3_GCM1/GCM1/SR_EVTd3_GCM1.GCM1_peak_160
chr1	182064718	182065031	314	182064820	8	7.8994	5.68734	3.96699	peak_call/SR_EVTd3_GCM1/GCM1/SR_EVTd3_GCM1.GCM1_peak_161
chr1	182101478	182101779	302	182101522	9	8.58931	6.00359	4.59116	peak_call/SR_EVTd3_GCM1/GCM1/SR_EVTd3_GCM1.GCM1_peak_162
chr1	183276513	183276868	356	183276692	23	27.8413	14.1402	22.968	peak_call/SR_EVTd3_GCM1/GCM1/SR_EVTd3_GCM1.GCM1_peak_163
chr1	183279451	183279706	256	183279571	10	7.03709	4.89295	3.1908	peak_call/SR_EVTd3_GCM1/GCM1/SR_EVTd3_GCM1.GCM1_peak_164
chr1	183292225	183292546	322	183292356	18	21.7643	11.9951	17.0696	peak_call/SR_EVTd3_GCM1/GCM1/SR_EVTd3_GCM1.GCM1_peak_165
chr1	183331592	183331793	202	183331688	13	11.0123	6.79459	6.82597	peak_call/SR_EVTd3_GCM1/GCM1/SR_EVTd3_GCM1.GCM1_peak_166
chr1	185262246	185262485	240	185262356	8	9.25594	6.40829	5.19672	peak_call/SR_EVTd3_GCM1/GCM1/SR_EVTd3_GCM1.GCM1_peak_167
chr1	185626401	185626684	284	185626490	6	6.60776	4.98422	2.81091	peak_call/SR_EVTd3_GCM1/GCM1/SR_EVTd3_GCM1.GCM1_peak_168
chr1	185701759	185702048	290	185701884	14	15.0383	9.00538	10.6141	peak_call/SR_EVTd3_GCM1/GCM1/SR_EVTd3_GCM1.GCM1_peak_169
chr1	185734420	185734717	298	185734516	17	17.5853	9.82486	13.0473	peak_call/SR_EVTd3_GCM1/GCM1/SR_EVTd3_GCM1.GCM1_peak_170
chr1	193237493	193237706	214	193237635	6	6.60776	4.98422	2.81091	peak_call/SR_EVTd3_GCM1/GCM1/SR_EVTd3_GCM1.GCM1_peak_171
chr1	197908743	197909005	263	197908878	8	8.46957	6.00299	4.48154	peak_call/SR_EVTd3_GCM1/GCM1/SR_EVTd3_GCM1.GCM1_peak_172
chr1	198497435	198497673	239	198497568	10	11.7422	7.6612	7.50201	peak_call/SR_EVTd3_GCM1/GCM1/SR_EVTd3_GCM1.GCM1_peak_173
chr1	200330825	200331110	286	200330956	12	11.287	7.16844	7.07688	peak_call/SR_EVTd3_GCM1/GCM1/SR_EVTd3_GCM1.GCM1_peak_174
chr1	201285884	201286064	181	201285986	6	5.6082	4.4478	1.94422	peak_call/SR_EVTd3_GCM1/GCM1/SR_EVTd3_GCM1.GCM1_peak_175
chr1	201539641	201539920	280	201539766	15	14.9375	8.73321	10.5213	peak_call/SR_EVTd3_GCM1/GCM1/SR_EVTd3_GCM1.GCM1_peak_176
chr1	201649936	201650134	199	201650072	9	7.30466	5.22141	3.43389	peak_call/SR_EVTd3_GCM1/GCM1/SR_EVTd3_GCM1.GCM1_peak_177
chr1	201761833	201762130	298	201762014	13	16.6084	9.96845	12.112	peak_call/SR_EVTd3_GCM1/GCM1/SR_EVTd3_GCM1.GCM1_peak_178
chr1	202008279	202008596	318	202008525	9	7.68552	5.45825	3.77543	peak_call/SR_EVTd3_GCM1/GCM1/SR_EVTd3_GCM1.GCM1_peak_179
chr1	203154162	203154353	192	203154242	11	9.97109	6.5499	5.85567	peak_call/SR_EVTd3_GCM1/GCM1/SR_EVTd3_GCM1.GCM1_peak_180
chr1	203650545	203650727	183	203650624	9	7.49947	5.34299	3.6083	peak_call/SR_EVTd3_GCM1/GCM1/SR_EVTd3_GCM1.GCM1_peak_181
chr1	204094457	204094634	178	204094550	11	10.6372	6.95111	6.47672	peak_call/SR_EVTd3_GCM1/GCM1/SR_EVTd3_GCM1.GCM1_peak_182
chr1	204562725	204562907	183	204562790	10	10.4146	6.9512	6.27181	peak_call/SR_EVTd3_GCM1/GCM1/SR_EVTd3_GCM1.GCM1_peak_183
chr1	205456925	205457165	241	205457033	16	16.6648	9.52674	12.1655	peak_call/SR_EVTd3_GCM1/GCM1/SR_EVTd3_GCM1.GCM1_peak_184
chr1	205631595	205631989	395	205631808	17	18.4555	10.3397	13.881	peak_call/SR_EVTd3_GCM1/GCM1/SR_EVTd3_GCM1.GCM1_peak_185
chr1	208107651	208107957	307	208107805	9	8.94586	6.21068	4.92117	peak_call/SR_EVTd3_GCM1/GCM1/SR_EVTd3_GCM1.GCM1_peak_186
chr1	208179473	208179832	360	208179633	13	11.6712	7.20073	7.44022	peak_call/SR_EVTd3_GCM1/GCM1/SR_EVTd3_GCM1.GCM1_peak_187
chr1	208188159	208188564	406	208188301	15	18.5846	10.7941	14.0084	peak_call/SR_EVTd3_GCM1/GCM1/SR_EVTd3_GCM1.GCM1_peak_188
chr1	208256174	208256461	288	208256245	12	15.0682	9.25641	10.6398	peak_call/SR_EVTd3_GCM1/GCM1/SR_EVTd3_GCM1.GCM1_peak_189
chr1	209652291	209652514	224	209652397	10	10.8303	7.18164	6.65391	peak_call/SR_EVTd3_GCM1/GCM1/SR_EVTd3_GCM1.GCM1_peak_190
chr1	209780279	209780464	186	209780370	10	11.1181	7.33699	6.92172	peak_call/SR_EVTd3_GCM1/GCM1/SR_EVTd3_GCM1.GCM1_peak_191
chr1	210272811	210273040	230	210272972	10	9.80973	6.60395	5.7053	peak_call/SR_EVTd3_GCM1/GCM1/SR_EVTd3_GCM1.GCM1_peak_192
chr1	212608584	212608800	217	212608652	14	11.5953	6.92865	7.36701	peak_call/SR_EVTd3_GCM1/GCM1/SR_EVTd3_GCM1.GCM1_peak_193
chr1	214494243	214494436	194	214494331	8	7.8994	5.68734	3.96699	peak_call/SR_EVTd3_GCM1/GCM1/SR_EVTd3_GCM1.GCM1_peak_194
chr1	218368748	218369032	285	218368920	15	18.3514	10.672	13.7814	peak_call/SR_EVTd3_GCM1/GCM1/SR_EVTd3_GCM1.GCM1_peak_195
chr1	220693673	220693927	255	220693780	12	13.1614	8.2602	8.83658	peak_call/SR_EVTd3_GCM1/GCM1/SR_EVTd3_GCM1.GCM1_peak_196
chr1	223363971	223364194	224	223364131	15	11.1242	6.40574	6.92705	peak_call/SR_EVTd3_GCM1/GCM1/SR_EVTd3_GCM1.GCM1_peak_197
chr1	223742128	223742333	206	223742154	8	5.67337	4.32336	2.00072	peak_call/SR_EVTd3_GCM1/GCM1/SR_EVTd3_GCM1.GCM1_peak_198
chr1	225224441	225224643	203	225224497	6	5.56598	4.42349	1.90577	peak_call/SR_EVTd3_GCM1/GCM1/SR_EVTd3_GCM1.GCM1_peak_199
chr1	225769195	225769410	216	225769284	11	11.8811	7.66726	7.63175	peak_call/SR_EVTd3_GCM1/GCM1/SR_EVTd3_GCM1.GCM1_peak_200
chr1	226128607	226128903	297	226128626	8	5.95404	4.50337	2.24715	peak_call/SR_EVTd3_GCM1/GCM1/SR_EVTd3_GCM1.GCM1_peak_201
chr1	226939504	226939680	177	226939608	8	7.47603	5.44231	3.5861	peak_call/SR_EVTd3_GCM1/GCM1/SR_EVTd3_GCM1.GCM1_peak_202
chr1	227317859	227318150	292	227317976	19	23.3215	12.6385	18.5751	peak_call/SR_EVTd3_GCM1/GCM1/SR_EVTd3_GCM1.GCM1_peak_203
chr1	228269524	228269877	354	228269657	14	14.8801	8.91391	10.4689	peak_call/SR_EVTd3_GCM1/GCM1/SR_EVTd3_GCM1.GCM1_peak_204
chr1	228421131	228421571	441	228421291	13	14.8541	9.06291	10.4442	peak_call/SR_EVTd3_GCM1/GCM1/SR_EVTd3_GCM1.GCM1_peak_205
chr1	228809615	228810215	601	228809815	20	23.1035	12.2677	18.3654	peak_call/SR_EVTd3_GCM1/GCM1/SR_EVTd3_GCM1.GCM1_peak_206
chr1	229007799	229008059	261	229007887	13	14.7765	9.02049	10.3687	peak_call/SR_EVTd3_GCM1/GCM1/SR_EVTd3_GCM1.GCM1_peak_207
chr1	229644027	229644255	229	229644112	8	6.74807	5.00284	2.93141	peak_call/SR_EVTd3_GCM1/GCM1/SR_EVTd3_GCM1.GCM1_peak_208
chr1	230057833	230058358	526	230058020	9	8.5736	5.99435	4.5805	peak_call/SR_EVTd3_GCM1/GCM1/SR_EVTd3_GCM1.GCM1_peak_209
chr1	231041059	231041395	337	231041201	22	25.5287	13.1024	20.7185	peak_call/SR_EVTd3_GCM1/GCM1/SR_EVTd3_GCM1.GCM1_peak_210
chr1	231140097	231140332	236	231140227	8	8.2974	5.90952	4.32888	peak_call/SR_EVTd3_GCM1/GCM1/SR_EVTd3_GCM1.GCM1_peak_211
chr1	233143479	233143654	176	233143620	7	7.90653	5.69625	3.96699	peak_call/SR_EVTd3_GCM1/GCM1/SR_EVTd3_GCM1.GCM1_peak_212
chr1	239899751	239900106	356	239899953	14	18.1784	10.6805	13.6177	peak_call/SR_EVTd3_GCM1/GCM1/SR_EVTd3_GCM1.GCM1_peak_213
chr1	243447961	243448299	339	243448070	9	10.5324	7.06193	6.37507	peak_call/SR_EVTd3_GCM1/GCM1/SR_EVTd3_GCM1.GCM1_peak_214
chr1	243924346	243924574	229	243924413	9	9.13653	6.31927	5.09289	peak_call/SR_EVTd3_GCM1/GCM1/SR_EVTd3_GCM1.GCM1_peak_215
chr1	244302936	244303148	213	244302970	6	5.19137	4.20251	1.62444	peak_call/SR_EVTd3_GCM1/GCM1/SR_EVTd3_GCM1.GCM1_peak_216
chr1	244970694	244971085	392	244970933	19	21.9829	11.8852	17.2833	peak_call/SR_EVTd3_GCM1/GCM1/SR_EVTd3_GCM1.GCM1_peak_217
chr1	245071046	245071229	184	245071102	7	7.90653	5.69625	3.96699	peak_call/SR_EVTd3_GCM1/GCM1/SR_EVTd3_GCM1.GCM1_peak_218
chr1	245688376	245688641	266	245688498	15	13.6192	7.93304	9.27176	peak_call/SR_EVTd3_GCM1/GCM1/SR_EVTd3_GCM1.GCM1_peak_219
chr1	246083141	246083628	488	246083287	18	18.9448	10.3707	14.3522	peak_call/SR_EVTd3_GCM1/GCM1/SR_EVTd3_GCM1.GCM1_peak_220
chr1	246684372	246684651	280	246684543	8	7.31735	5.34835	3.44549	peak_call/SR_EVTd3_GCM1/GCM1/SR_EVTd3_GCM1.GCM1_peak_221
chr1	247015915	247016228	314	247016080	9	10.6507	7.12032	6.48501	peak_call/SR_EVTd3_GCM1/GCM1/SR_EVTd3_GCM1.GCM1_peak_222
chr1	248873146	248873363	218	248873231	13	11.8488	7.30957	7.60207	peak_call/SR_EVTd3_GCM1/GCM1/SR_EVTd3_GCM1.GCM1_peak_223
chr10	521672	521986	315	521907	7	6.27544	4.80287	2.52674	peak_call/SR_EVTd3_GCM1/GCM1/SR_EVTd3_GCM1.GCM1_peak_224
chr10	547674	548073	400	547896	16	16.6648	9.52674	12.1655	peak_call/SR_EVTd3_GCM1/GCM1/SR_EVTd3_GCM1.GCM1_peak_225
chr10	615249	615495	247	615375	16	16.2491	9.27903	11.7699	peak_call/SR_EVTd3_GCM1/GCM1/SR_EVTd3_GCM1.GCM1_peak_226
chr10	930748	931095	348	930862	12	11.3829	7.22632	7.16564	peak_call/SR_EVTd3_GCM1/GCM1/SR_EVTd3_GCM1.GCM1_peak_227
chr10	3061967	3062209	243	3062078	11	10.8384	7.07009	6.66064	peak_call/SR_EVTd3_GCM1/GCM1/SR_EVTd3_GCM1.GCM1_peak_228
chr10	3420606	3421311	706	3420982	52	74.2166	28.9287	68.5702	peak_call/SR_EVTd3_GCM1/GCM1/SR_EVTd3_GCM1.GCM1_peak_229
chr10	3660811	3661079	269	3660937	14	13.0651	7.83169	8.74455	peak_call/SR_EVTd3_GCM1/GCM1/SR_EVTd3_GCM1.GCM1_peak_230
chr10	3927060	3927443	384	3927337	12	12.3599	7.80467	8.08291	peak_call/SR_EVTd3_GCM1/GCM1/SR_EVTd3_GCM1.GCM1_peak_231
chr10	5461315	5461510	196	5461358	7	7.21114	5.33599	3.35006	peak_call/SR_EVTd3_GCM1/GCM1/SR_EVTd3_GCM1.GCM1_peak_232
chr10	5465997	5466482	486	5466230	20	22.6559	12.0077	17.933	peak_call/SR_EVTd3_GCM1/GCM1/SR_EVTd3_GCM1.GCM1_peak_233
chr10	5496573	5496903	331	5496703	12	10.8333	6.89239	6.65658	peak_call/SR_EVTd3_GCM1/GCM1/SR_EVTd3_GCM1.GCM1_peak_234
chr10	5591355	5591727	373	5591567	27	30.3979	14.2947	25.4646	peak_call/SR_EVTd3_GCM1/GCM1/SR_EVTd3_GCM1.GCM1_peak_235
chr10	7541155	7541347	193	7541240	11	11.0676	7.20431	6.87539	peak_call/SR_EVTd3_GCM1/GCM1/SR_EVTd3_GCM1.GCM1_peak_236
chr10	7541535	7541730	196	7541615	14	11.5953	6.92865	7.36701	peak_call/SR_EVTd3_GCM1/GCM1/SR_EVTd3_GCM1.GCM1_peak_237
chr10	7855252	7855521	270	7855466	8	6.98174	5.14615	3.14012	peak_call/SR_EVTd3_GCM1/GCM1/SR_EVTd3_GCM1.GCM1_peak_238
chr10	8102745	8103478	734	8103226	17	15.0915	8.31438	10.6604	peak_call/SR_EVTd3_GCM1/GCM1/SR_EVTd3_GCM1.GCM1_peak_239
chr10	8283283	8283519	237	8283344	10	11.9143	7.74742	7.66369	peak_call/SR_EVTd3_GCM1/GCM1/SR_EVTd3_GCM1.GCM1_peak_240
chr10	8306255	8306475	221	8306387	9	7.30421	5.22112	3.43389	peak_call/SR_EVTd3_GCM1/GCM1/SR_EVTd3_GCM1.GCM1_peak_241
chr10	8581514	8581754	241	8581710	7	7.44592	5.46127	3.55742	peak_call/SR_EVTd3_GCM1/GCM1/SR_EVTd3_GCM1.GCM1_peak_242
chr10	9825515	9825792	278	9825622	9	9.6977	6.62936	5.60946	peak_call/SR_EVTd3_GCM1/GCM1/SR_EVTd3_GCM1.GCM1_peak_243
chr10	11896792	11897082	291	11896955	13	13.439	8.26259	9.09976	peak_call/SR_EVTd3_GCM1/GCM1/SR_EVTd3_GCM1.GCM1_peak_244
chr10	11898520	11898705	186	11898591	7	6.30533	4.82067	2.55479	peak_call/SR_EVTd3_GCM1/GCM1/SR_EVTd3_GCM1.GCM1_peak_245
chr10	13891684	13891863	180	13891712	6	6.04231	4.69024	2.32309	peak_call/SR_EVTd3_GCM1/GCM1/SR_EVTd3_GCM1.GCM1_peak_247
chr10	19688419	19688649	231	19688538	10	10.4146	6.9512	6.27181	peak_call/SR_EVTd3_GCM1/GCM1/SR_EVTd3_GCM1.GCM1_peak_248
chr10	19767905	19768085	181	19768018	8	9.14981	6.35573	5.10267	peak_call/SR_EVTd3_GCM1/GCM1/SR_EVTd3_GCM1.GCM1_peak_249
chr10	21336352	21336934	583	21336628	18	18.9448	10.3707	14.3522	peak_call/SR_EVTd3_GCM1/GCM1/SR_EVTd3_GCM1.GCM1_peak_250
chr10	21510349	21510538	190	21510396	10	8.00448	5.50411	4.0549	peak_call/SR_EVTd3_GCM1/GCM1/SR_EVTd3_GCM1.GCM1_peak_251
chr10	22714509	22714691	183	22714540	7	6.26306	4.79548	2.52199	peak_call/SR_EVTd3_GCM1/GCM1/SR_EVTd3_GCM1.GCM1_peak_252
chr10	24224044	24224349	306	24224205	9	9.6977	6.62936	5.60946	peak_call/SR_EVTd3_GCM1/GCM1/SR_EVTd3_GCM1.GCM1_peak_253
chr10	26438805	26439031	227	26438887	10	8.00448	5.50411	4.0549	peak_call/SR_EVTd3_GCM1/GCM1/SR_EVTd3_GCM1.GCM1_peak_254
chr10	26486474	26486695	222	26486501	8	9.14981	6.35573	5.10267	peak_call/SR_EVTd3_GCM1/GCM1/SR_EVTd3_GCM1.GCM1_peak_255
chr10	26517052	26517365	314	26517299	7	7.41518	5.44507	3.52964	peak_call/SR_EVTd3_GCM1/GCM1/SR_EVTd3_GCM1.GCM1_peak_256
chr10	29589114	29589365	252	29589274	17	19.2613	10.8065	14.6598	peak_call/SR_EVTd3_GCM1/GCM1/SR_EVTd3_GCM1.GCM1_peak_257
chr10	29891666	29891958	293	29891799	13	11.8488	7.30957	7.60207	peak_call/SR_EVTd3_GCM1/GCM1/SR_EVTd3_GCM1.GCM1_peak_258
chr10	30423428	30423645	218	30423577	8	8.2974	5.90952	4.32888	peak_call/SR_EVTd3_GCM1/GCM1/SR_EVTd3_GCM1.GCM1_peak_259
chr10	31031893	31032148	256	31031951	9	7.43338	5.30183	3.54699	peak_call/SR_EVTd3_GCM1/GCM1/SR_EVTd3_GCM1.GCM1_peak_260
chr10	32992959	32993164	206	32993039	10	11.956	7.76812	7.70339	peak_call/SR_EVTd3_GCM1/GCM1/SR_EVTd3_GCM1.GCM1_peak_261
chr10	33005674	33005969	296	33005799	10	9.89161	6.65171	5.78419	peak_call/SR_EVTd3_GCM1/GCM1/SR_EVTd3_GCM1.GCM1_peak_262
chr10	33226474	33226722	249	33226599	13	16.441	9.8867	11.9514	peak_call/SR_EVTd3_GCM1/GCM1/SR_EVTd3_GCM1.GCM1_peak_263
chr10	33384962	33385428	467	33385250	25	34.658	17.342	29.6223	peak_call/SR_EVTd3_GCM1/GCM1/SR_EVTd3_GCM1.GCM1_peak_264
chr10	33392697	33392958	262	33392822	12	14.3063	8.87457	9.92056	peak_call/SR_EVTd3_GCM1/GCM1/SR_EVTd3_GCM1.GCM1_peak_265
chr10	33506487	33506740	254	33506605	8	9.25594	6.40829	5.19672	peak_call/SR_EVTd3_GCM1/GCM1/SR_EVTd3_GCM1.GCM1_peak_266
chr10	34815035	34815296	262	34815180	11	9.97109	6.5499	5.85567	peak_call/SR_EVTd3_GCM1/GCM1/SR_EVTd3_GCM1.GCM1_peak_267
chr10	34977766	34978089	324	34977968	12	14.3578	8.90105	9.96765	peak_call/SR_EVTd3_GCM1/GCM1/SR_EVTd3_GCM1.GCM1_peak_268
chr10	42970793	42971073	281	42970815	10	8.53037	5.83202	4.53889	peak_call/SR_EVTd3_GCM1/GCM1/SR_EVTd3_GCM1.GCM1_peak_269
chr10	43048845	43049048	204	43048891	8	7.02065	5.16983	3.17702	peak_call/SR_EVTd3_GCM1/GCM1/SR_EVTd3_GCM1.GCM1_peak_270
chr10	43337674	43337854	181	43337789	12	12.8295	8.07389	8.52628	peak_call/SR_EVTd3_GCM1/GCM1/SR_EVTd3_GCM1.GCM1_peak_271
chr10	46104083	46104382	300	46104228	15	14.3092	8.3538	9.92056	peak_call/SR_EVTd3_GCM1/GCM1/SR_EVTd3_GCM1.GCM1_peak_272
chr10	46418442	46418676	235	46418548	13	11.3534	7.00524	7.13786	peak_call/SR_EVTd3_GCM1/GCM1/SR_EVTd3_GCM1.GCM1_peak_273
chr10	46754020	46754260	241	46754160	8	9.25594	6.40829	5.19672	peak_call/SR_EVTd3_GCM1/GCM1/SR_EVTd3_GCM1.GCM1_peak_274
chr10	47038983	47039500	518	47039326	17	13.6761	7.45481	9.32301	peak_call/SR_EVTd3_GCM1/GCM1/SR_EVTd3_GCM1.GCM1_peak_275
chr10	47352236	47352466	231	47352330	12	9.78588	6.24485	5.68711	peak_call/SR_EVTd3_GCM1/GCM1/SR_EVTd3_GCM1.GCM1_peak_276
chr10	47384556	47384831	276	47384672	16	15.5794	8.87591	11.1297	peak_call/SR_EVTd3_GCM1/GCM1/SR_EVTd3_GCM1.GCM1_peak_277
chr10	47586188	47586410	223	47586326	9	10.6507	7.12032	6.48501	peak_call/SR_EVTd3_GCM1/GCM1/SR_EVTd3_GCM1.GCM1_peak_278
chr10	48454041	48454715	675	48454464	38	50.2391	21.5571	44.9094	peak_call/SR_EVTd3_GCM1/GCM1/SR_EVTd3_GCM1.GCM1_peak_279
chr10	48466251	48467034	784	48466551	18	18.1926	9.92013	13.6296	peak_call/SR_EVTd3_GCM1/GCM1/SR_EVTd3_GCM1.GCM1_peak_280
chr10	49223375	49223699	325	49223440	6	6.25238	4.80243	2.51898	peak_call/SR_EVTd3_GCM1/GCM1/SR_EVTd3_GCM1.GCM1_peak_281
chr10	49417429	49417834	406	49417694	16	15.5802	8.87639	11.13	peak_call/SR_EVTd3_GCM1/GCM1/SR_EVTd3_GCM1.GCM1_peak_282
chr10	49538681	49538858	178	49538806	9	6.08748	4.44814	2.36361	peak_call/SR_EVTd3_GCM1/GCM1/SR_EVTd3_GCM1.GCM1_peak_283
chr10	50414873	50415066	194	50414977	8	8.46957	6.00299	4.48154	peak_call/SR_EVTd3_GCM1/GCM1/SR_EVTd3_GCM1.GCM1_peak_284
chr10	50503161	50503570	410	50503421	11	13.0182	8.27396	8.70276	peak_call/SR_EVTd3_GCM1/GCM1/SR_EVTd3_GCM1.GCM1_peak_285
chr10	51718746	51719302	557	51719036	17	23.0494	12.8166	18.3122	peak_call/SR_EVTd3_GCM1/GCM1/SR_EVTd3_GCM1.GCM1_peak_286
chr10	58267836	58268069	234	58267958	8	6.6022	4.91243	2.81091	peak_call/SR_EVTd3_GCM1/GCM1/SR_EVTd3_GCM1.GCM1_peak_287
chr10	60996329	60996580	252	60996461	8	6.98174	5.14615	3.14012	peak_call/SR_EVTd3_GCM1/GCM1/SR_EVTd3_GCM1.GCM1_peak_288
chr10	68526129	68526321	193	68526258	11	11.571	7.49338	7.34746	peak_call/SR_EVTd3_GCM1/GCM1/SR_EVTd3_GCM1.GCM1_peak_289
chr10	69318015	69318567	553	69318263	16	14.4141	8.16635	10.0199	peak_call/SR_EVTd3_GCM1/GCM1/SR_EVTd3_GCM1.GCM1_peak_290
chr10	69338129	69338357	229	69338275	16	16.6648	9.52674	12.1655	peak_call/SR_EVTd3_GCM1/GCM1/SR_EVTd3_GCM1.GCM1_peak_291
chr10	71293856	71294051	196	71293968	17	12.5079	6.75631	8.22152	peak_call/SR_EVTd3_GCM1/GCM1/SR_EVTd3_GCM1.GCM1_peak_292
chr10	71339002	71339415	414	71339199	13	12.4228	7.65851	8.1402	peak_call/SR_EVTd3_GCM1/GCM1/SR_EVTd3_GCM1.GCM1_peak_293
chr10	71392947	71393135	189	71393077	10	9.30192	6.3029	5.23622	peak_call/SR_EVTd3_GCM1/GCM1/SR_EVTd3_GCM1.GCM1_peak_294
chr10	71730930	71731143	214	71731088	12	8.71363	5.57619	4.70567	peak_call/SR_EVTd3_GCM1/GCM1/SR_EVTd3_GCM1.GCM1_peak_295
chr10	71755570	71755772	203	71755735	6	5.00496	4.08922	1.46839	peak_call/SR_EVTd3_GCM1/GCM1/SR_EVTd3_GCM1.GCM1_peak_296
chr10	71765363	71765811	449	71765581	19	20.0798	10.7696	15.4463	peak_call/SR_EVTd3_GCM1/GCM1/SR_EVTd3_GCM1.GCM1_peak_297
chr10	72320137	72320392	256	72320242	13	12.3947	7.64155	8.11375	peak_call/SR_EVTd3_GCM1/GCM1/SR_EVTd3_GCM1.GCM1_peak_298
chr10	72981108	72981315	208	72981163	6	4.86459	4.00256	1.3487	peak_call/SR_EVTd3_GCM1/GCM1/SR_EVTd3_GCM1.GCM1_peak_299
chr10	73119223	73119559	337	73119375	9	9.13653	6.31927	5.09289	peak_call/SR_EVTd3_GCM1/GCM1/SR_EVTd3_GCM1.GCM1_peak_300
chr10	75235359	75235687	329	75235651	12	7.8433	5.03687	3.92028	peak_call/SR_EVTd3_GCM1/GCM1/SR_EVTd3_GCM1.GCM1_peak_301
chr10	77857396	77857650	255	77857538	12	9.78588	6.24485	5.68711	peak_call/SR_EVTd3_GCM1/GCM1/SR_EVTd3_GCM1.GCM1_peak_302
chr10	77949277	77949520	244	77949376	11	9.97109	6.5499	5.85567	peak_call/SR_EVTd3_GCM1/GCM1/SR_EVTd3_GCM1.GCM1_peak_303
chr10	79240123	79240432	310	79240219	10	8.38725	5.74324	4.40781	peak_call/SR_EVTd3_GCM1/GCM1/SR_EVTd3_GCM1.GCM1_peak_304
chr10	79282448	79282734	287	79282554	13	10.0973	6.22739	5.97365	peak_call/SR_EVTd3_GCM1/GCM1/SR_EVTd3_GCM1.GCM1_peak_305
chr10	80501615	80501822	208	80501664	10	8.00448	5.50411	4.0549	peak_call/SR_EVTd3_GCM1/GCM1/SR_EVTd3_GCM1.GCM1_peak_306
chr10	80505032	80505215	184	80505173	10	7.86261	5.41496	3.93776	peak_call/SR_EVTd3_GCM1/GCM1/SR_EVTd3_GCM1.GCM1_peak_307
chr10	84623704	84624171	468	84624042	20	22.6559	12.0077	17.933	peak_call/SR_EVTd3_GCM1/GCM1/SR_EVTd3_GCM1.GCM1_peak_308
chr10	86762648	86762879	232	86762737	11	9.97109	6.5499	5.85567	peak_call/SR_EVTd3_GCM1/GCM1/SR_EVTd3_GCM1.GCM1_peak_309
chr10	87095340	87095573	234	87095472	8	7.40981	5.40323	3.52445	peak_call/SR_EVTd3_GCM1/GCM1/SR_EVTd3_GCM1.GCM1_peak_310
chr10	87391673	87391853	181	87391764	7	7.58276	5.5326	3.68707	peak_call/SR_EVTd3_GCM1/GCM1/SR_EVTd3_GCM1.GCM1_peak_311
chr10	87846060	87846349	290	87846129	11	13.5601	8.54438	9.21406	peak_call/SR_EVTd3_GCM1/GCM1/SR_EVTd3_GCM1.GCM1_peak_312
chr10	90180910	90181342	433	90181105	11	13.5601	8.54438	9.21406	peak_call/SR_EVTd3_GCM1/GCM1/SR_EVTd3_GCM1.GCM1_peak_313
chr10	92410996	92411198	203	92411128	11	11.3826	7.38618	7.16564	peak_call/SR_EVTd3_GCM1/GCM1/SR_EVTd3_GCM1.GCM1_peak_314
chr10	95273454	95273684	231	95273481	11	12.3098	7.90197	8.03793	peak_call/SR_EVTd3_GCM1/GCM1/SR_EVTd3_GCM1.GCM1_peak_315
chr10	96988745	96988988	244	96988786	8	9.25594	6.40829	5.19672	peak_call/SR_EVTd3_GCM1/GCM1/SR_EVTd3_GCM1.GCM1_peak_316
chr10	97318814	97319049	236	97318951	13	10.4832	6.46674	6.33272	peak_call/SR_EVTd3_GCM1/GCM1/SR_EVTd3_GCM1.GCM1_peak_317
chr10	97334330	97334625	296	97334366	11	6.25913	4.23939	2.52199	peak_call/SR_EVTd3_GCM1/GCM1/SR_EVTd3_GCM1.GCM1_peak_318
chr10	97337454	97337659	206	97337502	11	11.7671	7.60374	7.526	peak_call/SR_EVTd3_GCM1/GCM1/SR_EVTd3_GCM1.GCM1_peak_319
chr10	99869766	99870471	706	99870220	8	9.23448	6.39771	5.18406	peak_call/SR_EVTd3_GCM1/GCM1/SR_EVTd3_GCM1.GCM1_peak_320
chr10	100334769	100334955	187	100334883	9	8.11045	5.71795	4.14939	peak_call/SR_EVTd3_GCM1/GCM1/SR_EVTd3_GCM1.GCM1_peak_321
chr10	101030609	101031031	423	101030747	15	15.4517	9.03993	11.0082	peak_call/SR_EVTd3_GCM1/GCM1/SR_EVTd3_GCM1.GCM1_peak_322
chr10	101720864	101721101	238	101720990	8	9.02632	6.29373	4.99812	peak_call/SR_EVTd3_GCM1/GCM1/SR_EVTd3_GCM1.GCM1_peak_323
chr10	102454516	102454943	428	102454754	34	46.4812	21.0126	41.2228	peak_call/SR_EVTd3_GCM1/GCM1/SR_EVTd3_GCM1.GCM1_peak_324
chr10	103452831	103453127	297	103452883	10	8.00448	5.50411	4.0549	peak_call/SR_EVTd3_GCM1/GCM1/SR_EVTd3_GCM1.GCM1_peak_325
chr10	104329418	104329690	273	104329571	9	7.30421	5.22112	3.43389	peak_call/SR_EVTd3_GCM1/GCM1/SR_EVTd3_GCM1.GCM1_peak_326
chr10	109266982	109267183	202	109267132	8	6.26191	4.69901	2.52199	peak_call/SR_EVTd3_GCM1/GCM1/SR_EVTd3_GCM1.GCM1_peak_327
chr10	110408162	110408743	582	110408616	27	32.0681	15.2831	27.0914	peak_call/SR_EVTd3_GCM1/GCM1/SR_EVTd3_GCM1.GCM1_peak_328
chr10	110456780	110457155	376	110457117	8	7.2407	5.30257	3.37792	peak_call/SR_EVTd3_GCM1/GCM1/SR_EVTd3_GCM1.GCM1_peak_329
chr10	112677683	112678061	379	112677932	12	15.0682	9.25641	10.6398	peak_call/SR_EVTd3_GCM1/GCM1/SR_EVTd3_GCM1.GCM1_peak_330
chr10	112738728	112739196	469	112738972	21	27.895	14.674	23.0207	peak_call/SR_EVTd3_GCM1/GCM1/SR_EVTd3_GCM1.GCM1_peak_331
chr10	112951473	112951715	243	112951610	13	15.0935	9.19258	10.662	peak_call/SR_EVTd3_GCM1/GCM1/SR_EVTd3_GCM1.GCM1_peak_332
chr10	112969614	112969906	293	112969739	11	12.5004	8.00399	8.21443	peak_call/SR_EVTd3_GCM1/GCM1/SR_EVTd3_GCM1.GCM1_peak_333
chr10	119029492	119029821	330	119029782	9	7.49947	5.34299	3.6083	peak_call/SR_EVTd3_GCM1/GCM1/SR_EVTd3_GCM1.GCM1_peak_334
chr10	119413396	119414170	775	119413841	22	20.1742	9.90549	15.5363	peak_call/SR_EVTd3_GCM1/GCM1/SR_EVTd3_GCM1.GCM1_peak_335
chr10	119414386	119414713	328	119414517	15	14.3099	8.35425	9.92084	peak_call/SR_EVTd3_GCM1/GCM1/SR_EVTd3_GCM1.GCM1_peak_336
chr10	119516673	119516848	176	119516813	7	6.15992	4.73365	2.43154	peak_call/SR_EVTd3_GCM1/GCM1/SR_EVTd3_GCM1.GCM1_peak_337
chr10	120012458	120012847	390	120012640	10	11.7422	7.6612	7.50201	peak_call/SR_EVTd3_GCM1/GCM1/SR_EVTd3_GCM1.GCM1_peak_338
chr10	120981758	120982261	504	120981900	12	12.3599	7.80467	8.08291	peak_call/SR_EVTd3_GCM1/GCM1/SR_EVTd3_GCM1.GCM1_peak_339
chr10	121610615	121610938	324	121610861	10	9.55394	6.4533	5.4712	peak_call/SR_EVTd3_GCM1/GCM1/SR_EVTd3_GCM1.GCM1_peak_340
chr10	121683827	121684082	256	121683959	12	12.8424	8.08118	8.53798	peak_call/SR_EVTd3_GCM1/GCM1/SR_EVTd3_GCM1.GCM1_peak_341
chr10	124605983	124606272	290	124606169	15	11.8749	6.863	7.62577	peak_call/SR_EVTd3_GCM1/GCM1/SR_EVTd3_GCM1.GCM1_peak_342
chr10	124670292	124670642	351	124670461	14	12.2489	7.33161	7.98024	peak_call/SR_EVTd3_GCM1/GCM1/SR_EVTd3_GCM1.GCM1_peak_343
chr10	124744375	124744620	246	124744494	12	11.8918	7.53037	7.64195	peak_call/SR_EVTd3_GCM1/GCM1/SR_EVTd3_GCM1.GCM1_peak_344
chr10	126518134	126518331	198	126518214	10	8.80964	6.00408	4.79233	peak_call/SR_EVTd3_GCM1/GCM1/SR_EVTd3_GCM1.GCM1_peak_345
chr10	126905676	126906024	349	126905694	15	13.5266	7.87631	9.18488	peak_call/SR_EVTd3_GCM1/GCM1/SR_EVTd3_GCM1.GCM1_peak_346
chr10	127939705	127940029	325	127939830	18	12.5168	6.52069	8.22952	peak_call/SR_EVTd3_GCM1/GCM1/SR_EVTd3_GCM1.GCM1_peak_347
chr10	132325869	132326266	398	132325986	28	38.183	18.4266	33.0736	peak_call/SR_EVTd3_GCM1/GCM1/SR_EVTd3_GCM1.GCM1_peak_348
chr10	132403798	132404006	209	132403916	15	13.7133	7.99059	9.35643	peak_call/SR_EVTd3_GCM1/GCM1/SR_EVTd3_GCM1.GCM1_peak_349
chr10	132756645	132756907	263	132756767	11	9.50757	6.26535	5.42586	peak_call/SR_EVTd3_GCM1/GCM1/SR_EVTd3_GCM1.GCM1_peak_350
chr10	133218852	133219271	420	133219010	31	37.0355	16.7076	31.9511	peak_call/SR_EVTd3_GCM1/GCM1/SR_EVTd3_GCM1.GCM1_peak_351
chr10	133275481	133276124	644	133275848	25	28.467	13.8595	23.5793	peak_call/SR_EVTd3_GCM1/GCM1/SR_EVTd3_GCM1.GCM1_peak_352
chr10	133278909	133279205	297	133278928	9	7.55998	5.38057	3.66576	peak_call/SR_EVTd3_GCM1/GCM1/SR_EVTd3_GCM1.GCM1_peak_353
chr10	133365074	133365269	196	133365243	11	7.43767	4.96987	3.55013	peak_call/SR_EVTd3_GCM1/GCM1/SR_EVTd3_GCM1.GCM1_peak_354
chr10	133394006	133394194	189	133394120	11	10.487	6.86154	6.33272	peak_call/SR_EVTd3_GCM1/GCM1/SR_EVTd3_GCM1.GCM1_peak_355
chr11	416981	417174	194	417120	8	5.94049	4.49471	2.24026	peak_call/SR_EVTd3_GCM1/GCM1/SR_EVTd3_GCM1.GCM1_peak_356
chr11	420261	420755	495	420387	14	10.7928	6.43407	6.61698	peak_call/SR_EVTd3_GCM1/GCM1/SR_EVTd3_GCM1.GCM1_peak_357
chr11	1255158	1255512	355	1255399	15	14.6312	8.54878	10.227	peak_call/SR_EVTd3_GCM1/GCM1/SR_EVTd3_GCM1.GCM1_peak_358
chr11	1542448	1542739	292	1542475	7	6.12632	4.7134	2.39943	peak_call/SR_EVTd3_GCM1/GCM1/SR_EVTd3_GCM1.GCM1_peak_359
chr11	1834188	1834584	397	1834436	25	26.1707	12.4897	21.3389	peak_call/SR_EVTd3_GCM1/GCM1/SR_EVTd3_GCM1.GCM1_peak_360
chr11	1835804	1836005	202	1835914	14	12.4381	7.44795	8.15518	peak_call/SR_EVTd3_GCM1/GCM1/SR_EVTd3_GCM1.GCM1_peak_361
chr11	1978816	1979191	376	1979042	49	66.7946	26.1056	61.2352	peak_call/SR_EVTd3_GCM1/GCM1/SR_EVTd3_GCM1.GCM1_peak_362
chr11	2198966	2199227	262	2199121	16	16.2491	9.27903	11.7699	peak_call/SR_EVTd3_GCM1/GCM1/SR_EVTd3_GCM1.GCM1_peak_363
chr11	2212818	2213426	609	2213199	28	33.0429	15.4947	28.0417	peak_call/SR_EVTd3_GCM1/GCM1/SR_EVTd3_GCM1.GCM1_peak_364
chr11	2257118	2257666	549	2257533	15	11.8749	6.863	7.62577	peak_call/SR_EVTd3_GCM1/GCM1/SR_EVTd3_GCM1.GCM1_peak_365
chr11	2533766	2535112	1347	2534273	161	278.852	74.8295	272.452	peak_call/SR_EVTd3_GCM1/GCM1/SR_EVTd3_GCM1.GCM1_peak_366
chr11	2747521	2748001	481	2747782	28	34.4474	16.3179	29.4165	peak_call/SR_EVTd3_GCM1/GCM1/SR_EVTd3_GCM1.GCM1_peak_367
chr11	2752433	2752809	377	2752708	17	16.5294	9.18942	12.0378	peak_call/SR_EVTd3_GCM1/GCM1/SR_EVTd3_GCM1.GCM1_peak_368
chr11	2889540	2889826	287	2889685	17	16.308	9.05511	11.8255	peak_call/SR_EVTd3_GCM1/GCM1/SR_EVTd3_GCM1.GCM1_peak_369
chr11	6096596	6096793	198	6096701	11	9.97109	6.5499	5.85567	peak_call/SR_EVTd3_GCM1/GCM1/SR_EVTd3_GCM1.GCM1_peak_370
chr11	7020397	7020613	217	7020502	14	13.0651	7.83169	8.74455	peak_call/SR_EVTd3_GCM1/GCM1/SR_EVTd3_GCM1.GCM1_peak_371
chr11	7600543	7600768	226	7600659	7	5.56384	4.3666	1.90577	peak_call/SR_EVTd3_GCM1/GCM1/SR_EVTd3_GCM1.GCM1_peak_372
chr11	7671809	7672005	197	7671912	9	7.84887	5.55871	3.92479	peak_call/SR_EVTd3_GCM1/GCM1/SR_EVTd3_GCM1.GCM1_peak_373
chr11	8222861	8223247	387	8223029	26	32.5329	15.8941	27.5462	peak_call/SR_EVTd3_GCM1/GCM1/SR_EVTd3_GCM1.GCM1_peak_374
chr11	9319039	9319327	289	9319212	13	13.6842	8.40502	9.32816	peak_call/SR_EVTd3_GCM1/GCM1/SR_EVTd3_GCM1.GCM1_peak_375
chr11	9332786	9332963	178	9332925	8	8.12666	5.81522	4.1641	peak_call/SR_EVTd3_GCM1/GCM1/SR_EVTd3_GCM1.GCM1_peak_376
chr11	9614054	9614369	316	9614234	14	12.532	7.50561	8.24023	peak_call/SR_EVTd3_GCM1/GCM1/SR_EVTd3_GCM1.GCM1_peak_378
chr11	10289547	10289778	232	10289733	8	6.98174	5.14615	3.14012	peak_call/SR_EVTd3_GCM1/GCM1/SR_EVTd3_GCM1.GCM1_peak_379
chr11	10306236	10306474	239	10306348	16	13.1838	7.41422	8.85774	peak_call/SR_EVTd3_GCM1/GCM1/SR_EVTd3_GCM1.GCM1_peak_380
chr11	10465520	10465726	207	10465602	7	6.70749	5.05542	2.89384	peak_call/SR_EVTd3_GCM1/GCM1/SR_EVTd3_GCM1.GCM1_peak_381
chr11	10930897	10931328	432	10931105	34	44.7259	20.0128	39.4989	peak_call/SR_EVTd3_GCM1/GCM1/SR_EVTd3_GCM1.GCM1_peak_382
chr11	12411742	12412093	352	12411910	24	33.0555	16.7346	28.0536	peak_call/SR_EVTd3_GCM1/GCM1/SR_EVTd3_GCM1.GCM1_peak_383
chr11	12628420	12628696	277	12628497	9	9.77329	6.66999	5.67891	peak_call/SR_EVTd3_GCM1/GCM1/SR_EVTd3_GCM1.GCM1_peak_384
chr11	12733046	12733406	361	12733238	9	9.13653	6.31927	5.09289	peak_call/SR_EVTd3_GCM1/GCM1/SR_EVTd3_GCM1.GCM1_peak_385
chr11	12771356	12771589	234	12771421	13	13.0017	8.00513	8.68664	peak_call/SR_EVTd3_GCM1/GCM1/SR_EVTd3_GCM1.GCM1_peak_386
chr11	13462413	13462823	411	13462597	14	14.7488	8.83762	10.3417	peak_call/SR_EVTd3_GCM1/GCM1/SR_EVTd3_GCM1.GCM1_peak_387
chr11	17276429	17276619	191	17276515	11	7.72053	5.14725	3.80722	peak_call/SR_EVTd3_GCM1/GCM1/SR_EVTd3_GCM1.GCM1_peak_388
chr11	18900485	18900759	275	18900569	9	8.58931	6.00359	4.59116	peak_call/SR_EVTd3_GCM1/GCM1/SR_EVTd3_GCM1.GCM1_peak_389
chr11	19073530	19073707	178	19073657	7	7.52942	5.50495	3.63743	peak_call/SR_EVTd3_GCM1/GCM1/SR_EVTd3_GCM1.GCM1_peak_390
chr11	19442238	19442414	177	19442264	7	6.70749	5.05542	2.89384	peak_call/SR_EVTd3_GCM1/GCM1/SR_EVTd3_GCM1.GCM1_peak_391
chr11	19525648	19525883	236	19525752	9	9.15664	6.33063	5.10853	peak_call/SR_EVTd3_GCM1/GCM1/SR_EVTd3_GCM1.GCM1_peak_392
chr11	32142151	32142539	389	32142379	19	21.2074	11.4359	16.5324	peak_call/SR_EVTd3_GCM1/GCM1/SR_EVTd3_GCM1.GCM1_peak_393
chr11	33869508	33869859	352	33869572	9	9.14634	6.32481	5.1015	peak_call/SR_EVTd3_GCM1/GCM1/SR_EVTd3_GCM1.GCM1_peak_394
chr11	33870190	33870775	586	33870445	93	134.925	40.3201	128.986	peak_call/SR_EVTd3_GCM1/GCM1/SR_EVTd3_GCM1.GCM1_peak_395
chr11	35618871	35619358	488	35619059	31	37.2533	16.8362	32.1649	peak_call/SR_EVTd3_GCM1/GCM1/SR_EVTd3_GCM1.GCM1_peak_396
chr11	44309090	44309263	174	44309174	12	9.40084	6.00483	5.32962	peak_call/SR_EVTd3_GCM1/GCM1/SR_EVTd3_GCM1.GCM1_peak_397
chr11	47408379	47408577	199	47408480	7	5.63521	4.41135	1.96872	peak_call/SR_EVTd3_GCM1/GCM1/SR_EVTd3_GCM1.GCM1_peak_398
chr11	47594034	47594510	477	47594207	28	28.6786	12.8996	23.7841	peak_call/SR_EVTd3_GCM1/GCM1/SR_EVTd3_GCM1.GCM1_peak_399
chr11	47916545	47917065	521	47916799	21	26.4789	13.9146	21.639	peak_call/SR_EVTd3_GCM1/GCM1/SR_EVTd3_GCM1.GCM1_peak_400
chr11	57284241	57284867	627	57284268	9	8.11045	5.71795	4.14939	peak_call/SR_EVTd3_GCM1/GCM1/SR_EVTd3_GCM1.GCM1_peak_401
chr11	57292976	57293284	309	57293121	15	14.5223	8.48294	10.1226	peak_call/SR_EVTd3_GCM1/GCM1/SR_EVTd3_GCM1.GCM1_peak_402
chr11	57294317	57294495	179	57294433	8	6.98174	5.14615	3.14012	peak_call/SR_EVTd3_GCM1/GCM1/SR_EVTd3_GCM1.GCM1_peak_403
chr11	57598054	57598518	465	57598392	21	22.2763	11.4865	17.562	peak_call/SR_EVTd3_GCM1/GCM1/SR_EVTd3_GCM1.GCM1_peak_404
chr11	59706898	59707165	268	59706970	7	7.81264	5.64954	3.8916	peak_call/SR_EVTd3_GCM1/GCM1/SR_EVTd3_GCM1.GCM1_peak_405
chr11	60769324	60769574	251	60769439	15	15.5654	9.10721	11.1196	peak_call/SR_EVTd3_GCM1/GCM1/SR_EVTd3_GCM1.GCM1_peak_406
chr11	61332414	61332675	262	61332484	11	7.43767	4.96987	3.55013	peak_call/SR_EVTd3_GCM1/GCM1/SR_EVTd3_GCM1.GCM1_peak_407
chr11	61332881	61333529	649	61333304	33	35.7236	15.1237	30.6641	peak_call/SR_EVTd3_GCM1/GCM1/SR_EVTd3_GCM1.GCM1_peak_408
chr11	61488868	61489239	372	61489103	18	13.9565	7.36158	9.58532	peak_call/SR_EVTd3_GCM1/GCM1/SR_EVTd3_GCM1.GCM1_peak_409
chr11	61655245	61655674	430	61655426	19	23.3628	12.6613	18.6147	peak_call/SR_EVTd3_GCM1/GCM1/SR_EVTd3_GCM1.GCM1_peak_410
chr11	61873862	61874093	232	61873961	11	9.97109	6.5499	5.85567	peak_call/SR_EVTd3_GCM1/GCM1/SR_EVTd3_GCM1.GCM1_peak_411
chr11	62045037	62045214	178	62045091	11	11.0676	7.20431	6.87539	peak_call/SR_EVTd3_GCM1/GCM1/SR_EVTd3_GCM1.GCM1_peak_412
chr11	62471684	62471886	203	62471780	16	17.8284	10.2061	13.2804	peak_call/SR_EVTd3_GCM1/GCM1/SR_EVTd3_GCM1.GCM1_peak_413
chr11	62561892	62562124	233	62561939	9	9.02482	6.25584	4.99675	peak_call/SR_EVTd3_GCM1/GCM1/SR_EVTd3_GCM1.GCM1_peak_414
chr11	62921828	62922293	466	62921974	17	15.6367	8.64672	11.18	peak_call/SR_EVTd3_GCM1/GCM1/SR_EVTd3_GCM1.GCM1_peak_415
chr11	63528164	63528506	343	63528336	26	30.5407	14.7373	25.6018	peak_call/SR_EVTd3_GCM1/GCM1/SR_EVTd3_GCM1.GCM1_peak_416
chr11	63613642	63614579	938	63613788	23	23.2209	11.4066	18.4797	peak_call/SR_EVTd3_GCM1/GCM1/SR_EVTd3_GCM1.GCM1_peak_417
chr11	63769542	63770014	473	63769722	13	10.6388	6.56323	6.47824	peak_call/SR_EVTd3_GCM1/GCM1/SR_EVTd3_GCM1.GCM1_peak_418
chr11	63919372	63919683	312	63919493	16	13.901	7.85247	9.53411	peak_call/SR_EVTd3_GCM1/GCM1/SR_EVTd3_GCM1.GCM1_peak_419
chr11	64234546	64234907	362	64234842	9	8.00597	5.6546	4.05633	peak_call/SR_EVTd3_GCM1/GCM1/SR_EVTd3_GCM1.GCM1_peak_420
chr11	64842879	64843283	405	64843048	11	10.1341	6.64898	6.00945	peak_call/SR_EVTd3_GCM1/GCM1/SR_EVTd3_GCM1.GCM1_peak_421
chr11	64844446	64844624	179	64844593	8	5.95404	4.50337	2.24715	peak_call/SR_EVTd3_GCM1/GCM1/SR_EVTd3_GCM1.GCM1_peak_422
chr11	64855157	64855457	301	64855321	9	7.80517	5.53191	3.88695	peak_call/SR_EVTd3_GCM1/GCM1/SR_EVTd3_GCM1.GCM1_peak_423
chr11	65489328	65489542	215	65489365	10	5.62634	4.00381	1.96115	peak_call/SR_EVTd3_GCM1/GCM1/SR_EVTd3_GCM1.GCM1_peak_424
chr11	65553791	65554049	259	65553880	14	11.9203	7.12913	7.66944	peak_call/SR_EVTd3_GCM1/GCM1/SR_EVTd3_GCM1.GCM1_peak_425
chr11	65780864	65782152	1289	65781558	64	80.1531	26.0233	74.4556	peak_call/SR_EVTd3_GCM1/GCM1/SR_EVTd3_GCM1.GCM1_peak_426
chr11	65786555	65786923	369	65786679	14	12.532	7.50561	8.24023	peak_call/SR_EVTd3_GCM1/GCM1/SR_EVTd3_GCM1.GCM1_peak_427
chr11	65817921	65818269	349	65818080	12	13.9598	8.69352	9.58845	peak_call/SR_EVTd3_GCM1/GCM1/SR_EVTd3_GCM1.GCM1_peak_428
chr11	66238721	66238948	228	66238820	9	7.63531	5.42723	3.7376	peak_call/SR_EVTd3_GCM1/GCM1/SR_EVTd3_GCM1.GCM1_peak_429
chr11	67031030	67031318	289	67031123	17	15.4862	8.55496	11.0415	peak_call/SR_EVTd3_GCM1/GCM1/SR_EVTd3_GCM1.GCM1_peak_430
chr11	67758394	67758769	376	67758489	9	9.04481	6.26723	5.01348	peak_call/SR_EVTd3_GCM1/GCM1/SR_EVTd3_GCM1.GCM1_peak_431
chr11	68343781	68344262	482	68344086	31	41.3037	19.1819	36.1385	peak_call/SR_EVTd3_GCM1/GCM1/SR_EVTd3_GCM1.GCM1_peak_432
chr11	69497209	69497939	731	69497432	67	103.364	37.7992	97.5397	peak_call/SR_EVTd3_GCM1/GCM1/SR_EVTd3_GCM1.GCM1_peak_433
chr11	69567960	69568242	283	69568101	16	16.2835	9.29962	11.8031	peak_call/SR_EVTd3_GCM1/GCM1/SR_EVTd3_GCM1.GCM1_peak_434
chr11	69575694	69575952	259	69575849	12	10.6623	6.78746	6.49177	peak_call/SR_EVTd3_GCM1/GCM1/SR_EVTd3_GCM1.GCM1_peak_435
chr11	69818656	69819103	448	69818850	18	17.0376	9.22123	12.519	peak_call/SR_EVTd3_GCM1/GCM1/SR_EVTd3_GCM1.GCM1_peak_436
chr11	70229779	70230078	300	70229912	13	13.537	8.31965	9.19449	peak_call/SR_EVTd3_GCM1/GCM1/SR_EVTd3_GCM1.GCM1_peak_437
chr11	72411737	72412159	423	72411946	14	15.0383	9.00538	10.6141	peak_call/SR_EVTd3_GCM1/GCM1/SR_EVTd3_GCM1.GCM1_peak_438
chr11	74816811	74816988	178	74816895	6	6.60776	4.98422	2.81091	peak_call/SR_EVTd3_GCM1/GCM1/SR_EVTd3_GCM1.GCM1_peak_439
chr11	75374612	75374934	323	75374774	22	27.305	14.119	22.4454	peak_call/SR_EVTd3_GCM1/GCM1/SR_EVTd3_GCM1.GCM1_peak_440
chr11	75780856	75781400	545	75781142	17	18.4555	10.3397	13.881	peak_call/SR_EVTd3_GCM1/GCM1/SR_EVTd3_GCM1.GCM1_peak_441
chr11	76207589	76207771	183	76207618	8	5.95404	4.50337	2.24715	peak_call/SR_EVTd3_GCM1/GCM1/SR_EVTd3_GCM1.GCM1_peak_442
chr11	76572184	76572714	531	76572612	9	8.58931	6.00359	4.59116	peak_call/SR_EVTd3_GCM1/GCM1/SR_EVTd3_GCM1.GCM1_peak_443
chr11	76574573	76574788	216	76574707	11	9.08728	6.00449	5.04972	peak_call/SR_EVTd3_GCM1/GCM1/SR_EVTd3_GCM1.GCM1_peak_444
chr11	76599175	76599574	400	76599286	9	8.11045	5.71795	4.14939	peak_call/SR_EVTd3_GCM1/GCM1/SR_EVTd3_GCM1.GCM1_peak_445
chr11	76660847	76661125	279	76660950	21	20.2114	10.2439	15.5722	peak_call/SR_EVTd3_GCM1/GCM1/SR_EVTd3_GCM1.GCM1_peak_446
chr11	77046135	77046335	201	77046165	8	7.40981	5.40323	3.52445	peak_call/SR_EVTd3_GCM1/GCM1/SR_EVTd3_GCM1.GCM1_peak_447
chr11	77474134	77474532	399	77474328	26	33.0436	16.1848	28.0423	peak_call/SR_EVTd3_GCM1/GCM1/SR_EVTd3_GCM1.GCM1_peak_448
chr11	77558432	77558646	215	77558491	11	9.97109	6.5499	5.85567	peak_call/SR_EVTd3_GCM1/GCM1/SR_EVTd3_GCM1.GCM1_peak_449
chr11	83140562	83140960	399	83140770	12	11.7284	7.43333	7.49118	peak_call/SR_EVTd3_GCM1/GCM1/SR_EVTd3_GCM1.GCM1_peak_450
chr11	93815033	93815249	217	93815119	11	11.0676	7.20431	6.87539	peak_call/SR_EVTd3_GCM1/GCM1/SR_EVTd3_GCM1.GCM1_peak_451
chr11	94588605	94588816	212	94588715	10	9.80973	6.60395	5.7053	peak_call/SR_EVTd3_GCM1/GCM1/SR_EVTd3_GCM1.GCM1_peak_452
chr11	95092635	95093105	471	95092957	10	8.38725	5.74324	4.40781	peak_call/SR_EVTd3_GCM1/GCM1/SR_EVTd3_GCM1.GCM1_peak_453
chr11	102062890	102063329	440	102063107	20	24.879	13.2705	20.0834	peak_call/SR_EVTd3_GCM1/GCM1/SR_EVTd3_GCM1.GCM1_peak_454
chr11	102271386	102271560	175	102271455	9	10.0958	6.84016	5.97365	peak_call/SR_EVTd3_GCM1/GCM1/SR_EVTd3_GCM1.GCM1_peak_455
chr11	102275302	102275476	175	102275374	10	10.4146	6.9512	6.27181	peak_call/SR_EVTd3_GCM1/GCM1/SR_EVTd3_GCM1.GCM1_peak_456
chr11	107882092	107882307	216	107882182	12	11.7284	7.43333	7.49118	peak_call/SR_EVTd3_GCM1/GCM1/SR_EVTd3_GCM1.GCM1_peak_457
chr11	108200057	108200298	242	108200144	16	21.1061	11.9611	16.4357	peak_call/SR_EVTd3_GCM1/GCM1/SR_EVTd3_GCM1.GCM1_peak_458
chr11	109525744	109525954	211	109525832	9	10.6507	7.12032	6.48501	peak_call/SR_EVTd3_GCM1/GCM1/SR_EVTd3_GCM1.GCM1_peak_459
chr11	110296670	110296886	217	110296789	11	11.0486	7.19323	6.86031	peak_call/SR_EVTd3_GCM1/GCM1/SR_EVTd3_GCM1.GCM1_peak_460
chr11	111909507	111909709	203	111909585	7	7.36459	5.41829	3.48769	peak_call/SR_EVTd3_GCM1/GCM1/SR_EVTd3_GCM1.GCM1_peak_461
chr11	114348791	114348985	195	114348969	6	6.52609	4.94335	2.7531	peak_call/SR_EVTd3_GCM1/GCM1/SR_EVTd3_GCM1.GCM1_peak_462
chr11	115481124	115481362	239	115481283	8	9.25594	6.40829	5.19672	peak_call/SR_EVTd3_GCM1/GCM1/SR_EVTd3_GCM1.GCM1_peak_463
chr11	116732697	116732914	218	116732762	11	11.0676	7.20431	6.87539	peak_call/SR_EVTd3_GCM1/GCM1/SR_EVTd3_GCM1.GCM1_peak_464
chr11	118715869	118716264	396	118716144	19	16.9764	8.89628	12.4617	peak_call/SR_EVTd3_GCM1/GCM1/SR_EVTd3_GCM1.GCM1_peak_465
chr11	118729558	118729996	439	118729739	14	18.1647	10.6739	13.6072	peak_call/SR_EVTd3_GCM1/GCM1/SR_EVTd3_GCM1.GCM1_peak_466
chr11	119039391	119039866	476	119039622	28	36.3514	17.4104	31.2815	peak_call/SR_EVTd3_GCM1/GCM1/SR_EVTd3_GCM1.GCM1_peak_467
chr11	119318982	119319290	309	119319221	13	12.3229	7.59813	8.05039	peak_call/SR_EVTd3_GCM1/GCM1/SR_EVTd3_GCM1.GCM1_peak_468
chr11	120295237	120295458	222	120295294	10	11.1181	7.33699	6.92172	peak_call/SR_EVTd3_GCM1/GCM1/SR_EVTd3_GCM1.GCM1_peak_469
chr11	120325195	120325585	391	120325305	21	19.4509	9.7859	14.8401	peak_call/SR_EVTd3_GCM1/GCM1/SR_EVTd3_GCM1.GCM1_peak_470
chr11	130070427	130070640	214	130070560	8	7.81731	5.6405	3.89541	peak_call/SR_EVTd3_GCM1/GCM1/SR_EVTd3_GCM1.GCM1_peak_471
chr11	133948262	133948724	463	133948427	14	13.6522	8.18738	9.30131	peak_call/SR_EVTd3_GCM1/GCM1/SR_EVTd3_GCM1.GCM1_peak_472
chr11	134064276	134064643	368	134064456	19	19.8022	10.6037	15.176	peak_call/SR_EVTd3_GCM1/GCM1/SR_EVTd3_GCM1.GCM1_peak_473
chr12	642608	643363	756	643012	41	52.0541	21.2841	46.6931	peak_call/SR_EVTd3_GCM1/GCM1/SR_EVTd3_GCM1.GCM1_peak_475
chr12	2982084	2982685	602	2982268	8	7.50048	5.45669	3.60926	peak_call/SR_EVTd3_GCM1/GCM1/SR_EVTd3_GCM1.GCM1_peak_476
chr12	3071276	3071520	245	3071373	16	16.2491	9.27903	11.7699	peak_call/SR_EVTd3_GCM1/GCM1/SR_EVTd3_GCM1.GCM1_peak_477
chr12	3076901	3077433	533	3077112	15	16.5711	9.69225	12.078	peak_call/SR_EVTd3_GCM1/GCM1/SR_EVTd3_GCM1.GCM1_peak_478
chr12	3197841	3198288	448	3198097	12	10.0346	6.3995	5.91638	peak_call/SR_EVTd3_GCM1/GCM1/SR_EVTd3_GCM1.GCM1_peak_479
chr12	3931385	3931578	194	3931443	14	15.8744	9.4789	11.4097	peak_call/SR_EVTd3_GCM1/GCM1/SR_EVTd3_GCM1.GCM1_peak_480
chr12	4031096	4031452	357	4031204	9	7.92286	5.60396	3.98146	peak_call/SR_EVTd3_GCM1/GCM1/SR_EVTd3_GCM1.GCM1_peak_481
chr12	4721497	4721786	290	4721611	12	14.3063	8.87457	9.92056	peak_call/SR_EVTd3_GCM1/GCM1/SR_EVTd3_GCM1.GCM1_peak_482
chr12	6313062	6313252	191	6313144	12	10.2044	6.50486	6.0717	peak_call/SR_EVTd3_GCM1/GCM1/SR_EVTd3_GCM1.GCM1_peak_483
chr12	6363381	6363588	208	6363507	11	8.02377	5.33777	4.07164	peak_call/SR_EVTd3_GCM1/GCM1/SR_EVTd3_GCM1.GCM1_peak_484
chr12	6533245	6533933	689	6533581	28	25.8409	11.2361	21.0212	peak_call/SR_EVTd3_GCM1/GCM1/SR_EVTd3_GCM1.GCM1_peak_485
chr12	7705329	7705583	255	7705468	10	7.65499	5.28411	3.75204	peak_call/SR_EVTd3_GCM1/GCM1/SR_EVTd3_GCM1.GCM1_peak_486
chr12	8661232	8661423	192	8661360	8	8.46957	6.00299	4.48154	peak_call/SR_EVTd3_GCM1/GCM1/SR_EVTd3_GCM1.GCM1_peak_487
chr12	8831943	8832141	199	8832029	9	6.08748	4.44814	2.36361	peak_call/SR_EVTd3_GCM1/GCM1/SR_EVTd3_GCM1.GCM1_peak_488
chr12	11801681	11801899	219	11801779	10	11.7422	7.6612	7.50201	peak_call/SR_EVTd3_GCM1/GCM1/SR_EVTd3_GCM1.GCM1_peak_489
chr12	19306466	19306738	273	19306584	23	26.0553	13.0998	21.2269	peak_call/SR_EVTd3_GCM1/GCM1/SR_EVTd3_GCM1.GCM1_peak_490
chr12	21645429	21645631	203	21645579	11	11.7421	7.58977	7.50201	peak_call/SR_EVTd3_GCM1/GCM1/SR_EVTd3_GCM1.GCM1_peak_491
chr12	26274478	26274723	246	26274607	10	10.4255	6.95729	6.28177	peak_call/SR_EVTd3_GCM1/GCM1/SR_EVTd3_GCM1.GCM1_peak_492
chr12	26402995	26403192	198	26403069	9	8.11045	5.71795	4.14939	peak_call/SR_EVTd3_GCM1/GCM1/SR_EVTd3_GCM1.GCM1_peak_493
chr12	27014169	27014344	176	27014260	10	8.80964	6.00408	4.79233	peak_call/SR_EVTd3_GCM1/GCM1/SR_EVTd3_GCM1.GCM1_peak_494
chr12	30796251	30796484	234	30796377	10	9.50782	6.42592	5.42586	peak_call/SR_EVTd3_GCM1/GCM1/SR_EVTd3_GCM1.GCM1_peak_495
chr12	30975184	30975456	273	30975382	13	10.0973	6.22739	5.97365	peak_call/SR_EVTd3_GCM1/GCM1/SR_EVTd3_GCM1.GCM1_peak_496
chr12	30991561	30991914	354	30991780	15	15.2062	8.89394	10.7723	peak_call/SR_EVTd3_GCM1/GCM1/SR_EVTd3_GCM1.GCM1_peak_497
chr12	31959153	31959327	175	31959219	7	6.71524	5.05985	2.9007	peak_call/SR_EVTd3_GCM1/GCM1/SR_EVTd3_GCM1.GCM1_peak_498
chr12	43599102	43599324	223	43599194	8	9.25594	6.40829	5.19672	peak_call/SR_EVTd3_GCM1/GCM1/SR_EVTd3_GCM1.GCM1_peak_499
chr12	45336501	45336681	181	45336574	10	12.0866	7.83235	7.82396	peak_call/SR_EVTd3_GCM1/GCM1/SR_EVTd3_GCM1.GCM1_peak_500
chr12	47819351	47819603	253	47819499	11	9.9101	6.51268	5.80167	peak_call/SR_EVTd3_GCM1/GCM1/SR_EVTd3_GCM1.GCM1_peak_501
chr12	48350947	48351170	224	48351092	7	6.48067	4.92412	2.71573	peak_call/SR_EVTd3_GCM1/GCM1/SR_EVTd3_GCM1.GCM1_peak_502
chr12	48973381	48973858	478	48973623	24	26.5336	13.0528	21.6892	peak_call/SR_EVTd3_GCM1/GCM1/SR_EVTd3_GCM1.GCM1_peak_503
chr12	49827819	49828055	237	49827896	15	13.2162	7.68597	8.8861	peak_call/SR_EVTd3_GCM1/GCM1/SR_EVTd3_GCM1.GCM1_peak_504
chr12	49869006	49869277	272	49869119	12	11.167	7.09573	6.96348	peak_call/SR_EVTd3_GCM1/GCM1/SR_EVTd3_GCM1.GCM1_peak_505
chr12	50051258	50051492	235	50051388	12	12.4217	7.84045	8.13955	peak_call/SR_EVTd3_GCM1/GCM1/SR_EVTd3_GCM1.GCM1_peak_506
chr12	50600787	50601134	348	50601003	22	24.5947	12.554	19.8105	peak_call/SR_EVTd3_GCM1/GCM1/SR_EVTd3_GCM1.GCM1_peak_507
chr12	51324042	51324310	269	51324230	17	12.5079	6.75631	8.22152	peak_call/SR_EVTd3_GCM1/GCM1/SR_EVTd3_GCM1.GCM1_peak_508
chr12	51846931	51847111	181	51847042	10	8.18275	5.61576	4.21833	peak_call/SR_EVTd3_GCM1/GCM1/SR_EVTd3_GCM1.GCM1_peak_509
chr12	51865486	51865728	243	51865621	10	9.28002	6.28974	5.21535	peak_call/SR_EVTd3_GCM1/GCM1/SR_EVTd3_GCM1.GCM1_peak_510
chr12	51972800	51973055	256	51972904	11	9.97109	6.5499	5.85567	peak_call/SR_EVTd3_GCM1/GCM1/SR_EVTd3_GCM1.GCM1_peak_511
chr12	52232243	52232480	238	52232316	12	9.40084	6.00483	5.32962	peak_call/SR_EVTd3_GCM1/GCM1/SR_EVTd3_GCM1.GCM1_peak_512
chr12	54304283	54304458	176	54304360	9	5.60888	4.14156	1.94422	peak_call/SR_EVTd3_GCM1/GCM1/SR_EVTd3_GCM1.GCM1_peak_513
chr12	54606636	54606844	209	54606744	6	5.56598	4.42349	1.90577	peak_call/SR_EVTd3_GCM1/GCM1/SR_EVTd3_GCM1.GCM1_peak_514
chr12	55415022	55415209	188	55415153	9	10.6507	7.12032	6.48501	peak_call/SR_EVTd3_GCM1/GCM1/SR_EVTd3_GCM1.GCM1_peak_515
chr12	56083066	56083400	335	56083272	11	10.6372	6.95111	6.47672	peak_call/SR_EVTd3_GCM1/GCM1/SR_EVTd3_GCM1.GCM1_peak_516
chr12	56570348	56570556	209	56570370	7	6.79763	5.10677	2.97751	peak_call/SR_EVTd3_GCM1/GCM1/SR_EVTd3_GCM1.GCM1_peak_517
chr12	57135554	57135786	233	57135686	9	7.30421	5.22112	3.43389	peak_call/SR_EVTd3_GCM1/GCM1/SR_EVTd3_GCM1.GCM1_peak_518
chr12	57188123	57188318	196	57188243	13	12.1476	7.49181	7.88229	peak_call/SR_EVTd3_GCM1/GCM1/SR_EVTd3_GCM1.GCM1_peak_519
chr12	65937953	65938137	185	65938081	8	9.25594	6.40829	5.19672	peak_call/SR_EVTd3_GCM1/GCM1/SR_EVTd3_GCM1.GCM1_peak_520
chr12	67069536	67069719	184	67069656	8	7.40981	5.40323	3.52445	peak_call/SR_EVTd3_GCM1/GCM1/SR_EVTd3_GCM1.GCM1_peak_521
chr12	75341553	75341810	258	75341708	12	13.0804	8.21505	8.7567	peak_call/SR_EVTd3_GCM1/GCM1/SR_EVTd3_GCM1.GCM1_peak_522
chr12	75892739	75893054	316	75892881	7	7.81264	5.64954	3.8916	peak_call/SR_EVTd3_GCM1/GCM1/SR_EVTd3_GCM1.GCM1_peak_523
chr12	89326624	89326936	313	89326793	16	21.4005	12.1045	16.7184	peak_call/SR_EVTd3_GCM1/GCM1/SR_EVTd3_GCM1.GCM1_peak_524
chr12	89709675	89710458	784	89709849	25	25.3687	12.0097	20.5606	peak_call/SR_EVTd3_GCM1/GCM1/SR_EVTd3_GCM1.GCM1_peak_525
chr12	93315180	93315426	247	93315344	8	6.26191	4.69901	2.52199	peak_call/SR_EVTd3_GCM1/GCM1/SR_EVTd3_GCM1.GCM1_peak_526
chr12	93570951	93571354	404	93571161	22	24.3094	12.385	19.534	peak_call/SR_EVTd3_GCM1/GCM1/SR_EVTd3_GCM1.GCM1_peak_527
chr12	94304716	94304919	204	94304856	9	10.6507	7.12032	6.48501	peak_call/SR_EVTd3_GCM1/GCM1/SR_EVTd3_GCM1.GCM1_peak_528
chr12	95649533	95649758	226	95649647	15	14.3092	8.3538	9.92056	peak_call/SR_EVTd3_GCM1/GCM1/SR_EVTd3_GCM1.GCM1_peak_529
chr12	95790220	95790849	630	95790640	18	19.78	10.8641	15.1544	peak_call/SR_EVTd3_GCM1/GCM1/SR_EVTd3_GCM1.GCM1_peak_530
chr12	101327026	101327218	193	101327143	9	10.6507	7.12032	6.48501	peak_call/SR_EVTd3_GCM1/GCM1/SR_EVTd3_GCM1.GCM1_peak_531
chr12	101697497	101697833	337	101697657	14	13.0651	7.83169	8.74455	peak_call/SR_EVTd3_GCM1/GCM1/SR_EVTd3_GCM1.GCM1_peak_532
chr12	101792183	101792464	282	101792385	6	6.52609	4.94335	2.7531	peak_call/SR_EVTd3_GCM1/GCM1/SR_EVTd3_GCM1.GCM1_peak_533
chr12	103561267	103561550	284	103561501	9	9.6977	6.62936	5.60946	peak_call/SR_EVTd3_GCM1/GCM1/SR_EVTd3_GCM1.GCM1_peak_534
chr12	104142604	104142838	235	104142668	9	9.78144	6.67436	5.68644	peak_call/SR_EVTd3_GCM1/GCM1/SR_EVTd3_GCM1.GCM1_peak_535
chr12	104177657	104178255	599	104177944	12	12.3392	7.79266	8.0655	peak_call/SR_EVTd3_GCM1/GCM1/SR_EVTd3_GCM1.GCM1_peak_536
chr12	104741675	104742073	399	104741912	12	11.167	7.09573	6.96348	peak_call/SR_EVTd3_GCM1/GCM1/SR_EVTd3_GCM1.GCM1_peak_537
chr12	106032618	106032818	201	106032727	13	12.7339	7.84555	8.43399	peak_call/SR_EVTd3_GCM1/GCM1/SR_EVTd3_GCM1.GCM1_peak_538
chr12	106178540	106179066	527	106178933	16	18.7802	10.7428	14.1995	peak_call/SR_EVTd3_GCM1/GCM1/SR_EVTd3_GCM1.GCM1_peak_539
chr12	108355204	108355381	178	108355343	6	6.5	4.93018	2.73242	peak_call/SR_EVTd3_GCM1/GCM1/SR_EVTd3_GCM1.GCM1_peak_540
chr12	109015997	109016453	457	109016219	19	25.3119	13.6939	20.5065	peak_call/SR_EVTd3_GCM1/GCM1/SR_EVTd3_GCM1.GCM1_peak_541
chr12	109880209	109880707	499	109880523	19	22.9299	12.4214	18.1967	peak_call/SR_EVTd3_GCM1/GCM1/SR_EVTd3_GCM1.GCM1_peak_542
chr12	110107990	110108472	483	110108162	10	8.80964	6.00408	4.79233	peak_call/SR_EVTd3_GCM1/GCM1/SR_EVTd3_GCM1.GCM1_peak_543
chr12	111599544	111599766	223	111599717	12	8.40467	5.38403	4.42185	peak_call/SR_EVTd3_GCM1/GCM1/SR_EVTd3_GCM1.GCM1_peak_544
chr12	114799567	114800091	525	114799734	17	17.5853	9.82486	13.0473	peak_call/SR_EVTd3_GCM1/GCM1/SR_EVTd3_GCM1.GCM1_peak_545
chr12	119657008	119657194	187	119657121	8	9.25594	6.40829	5.19672	peak_call/SR_EVTd3_GCM1/GCM1/SR_EVTd3_GCM1.GCM1_peak_546
chr12	122096709	122096985	277	122096864	12	9.78588	6.24485	5.68711	peak_call/SR_EVTd3_GCM1/GCM1/SR_EVTd3_GCM1.GCM1_peak_547
chr12	122422015	122422286	272	122422124	23	24.2243	12.009	19.4506	peak_call/SR_EVTd3_GCM1/GCM1/SR_EVTd3_GCM1.GCM1_peak_548
chr12	122696942	122697144	203	122697070	10	10.4255	6.95729	6.28177	peak_call/SR_EVTd3_GCM1/GCM1/SR_EVTd3_GCM1.GCM1_peak_549
chr12	122710383	122710713	331	122710566	16	14.9711	8.50636	10.5506	peak_call/SR_EVTd3_GCM1/GCM1/SR_EVTd3_GCM1.GCM1_peak_550
chr12	122809157	122809402	246	122809314	9	9.13653	6.31927	5.09289	peak_call/SR_EVTd3_GCM1/GCM1/SR_EVTd3_GCM1.GCM1_peak_551
chr12	123058920	123059099	180	123058999	9	8.5736	5.99435	4.5805	peak_call/SR_EVTd3_GCM1/GCM1/SR_EVTd3_GCM1.GCM1_peak_552
chr12	123490053	123490490	438	123490257	17	19.3814	10.8751	14.7773	peak_call/SR_EVTd3_GCM1/GCM1/SR_EVTd3_GCM1.GCM1_peak_553
chr12	123490915	123491401	487	123491241	15	14.3092	8.3538	9.92056	peak_call/SR_EVTd3_GCM1/GCM1/SR_EVTd3_GCM1.GCM1_peak_554
chr12	123492996	123493428	433	123493182	27	34.4868	16.6825	29.4551	peak_call/SR_EVTd3_GCM1/GCM1/SR_EVTd3_GCM1.GCM1_peak_555
chr12	123505902	123506545	644	123506247	88	130.818	41.11	124.898	peak_call/SR_EVTd3_GCM1/GCM1/SR_EVTd3_GCM1.GCM1_peak_556
chr12	124293103	124293575	473	124293377	16	18.2646	10.4544	13.6991	peak_call/SR_EVTd3_GCM1/GCM1/SR_EVTd3_GCM1.GCM1_peak_557
chr12	124481316	124481691	376	124481539	17	17.1033	9.53596	12.583	peak_call/SR_EVTd3_GCM1/GCM1/SR_EVTd3_GCM1.GCM1_peak_558
chr12	124492944	124493344	401	124493021	13	9.73844	6.00513	5.64812	peak_call/SR_EVTd3_GCM1/GCM1/SR_EVTd3_GCM1.GCM1_peak_559
chr12	124678608	124678846	239	124678743	14	13.0651	7.83169	8.74455	peak_call/SR_EVTd3_GCM1/GCM1/SR_EVTd3_GCM1.GCM1_peak_560
chr12	124681485	124682137	653	124681905	31	39.8206	18.3357	34.6819	peak_call/SR_EVTd3_GCM1/GCM1/SR_EVTd3_GCM1.GCM1_peak_561
chr12	124768580	124768762	183	124768700	11	10.0814	6.61702	5.9614	peak_call/SR_EVTd3_GCM1/GCM1/SR_EVTd3_GCM1.GCM1_peak_562
chr12	130523329	130523527	199	130523392	7	6.70749	5.05542	2.89384	peak_call/SR_EVTd3_GCM1/GCM1/SR_EVTd3_GCM1.GCM1_peak_563
chr12	132490056	132490251	196	132490241	9	7.74769	5.49657	3.83252	peak_call/SR_EVTd3_GCM1/GCM1/SR_EVTd3_GCM1.GCM1_peak_564
chr12	132596083	132596310	228	132596203	14	9.47389	5.63026	5.39775	peak_call/SR_EVTd3_GCM1/GCM1/SR_EVTd3_GCM1.GCM1_peak_565
chr13	20414998	20415248	251	20415194	10	7.08318	4.92217	3.23471	peak_call/SR_EVTd3_GCM1/GCM1/SR_EVTd3_GCM1.GCM1_peak_567
chr13	20553417	20553653	237	20553529	12	14.5329	8.99047	10.1331	peak_call/SR_EVTd3_GCM1/GCM1/SR_EVTd3_GCM1.GCM1_peak_568
chr13	20678546	20678911	366	20678811	9	9.77329	6.66999	5.67891	peak_call/SR_EVTd3_GCM1/GCM1/SR_EVTd3_GCM1.GCM1_peak_569
chr13	20680592	20680819	228	20680774	9	9.13653	6.31927	5.09289	peak_call/SR_EVTd3_GCM1/GCM1/SR_EVTd3_GCM1.GCM1_peak_570
chr13	20703796	20704016	221	20703899	11	9.9101	6.51268	5.80167	peak_call/SR_EVTd3_GCM1/GCM1/SR_EVTd3_GCM1.GCM1_peak_571
chr13	20721633	20722291	659	20722020	23	28.9576	14.7724	24.0601	peak_call/SR_EVTd3_GCM1/GCM1/SR_EVTd3_GCM1.GCM1_peak_572
chr13	20967427	20967677	251	20967585	14	16.8572	10.0115	12.3521	peak_call/SR_EVTd3_GCM1/GCM1/SR_EVTd3_GCM1.GCM1_peak_573
chr13	21604038	21604220	183	21604137	12	11.167	7.09573	6.96348	peak_call/SR_EVTd3_GCM1/GCM1/SR_EVTd3_GCM1.GCM1_peak_574
chr13	22813696	22813955	260	22813776	8	7.39576	5.39492	3.51665	peak_call/SR_EVTd3_GCM1/GCM1/SR_EVTd3_GCM1.GCM1_peak_575
chr13	24008276	24008960	685	24008802	28	32.0653	14.9158	27.091	peak_call/SR_EVTd3_GCM1/GCM1/SR_EVTd3_GCM1.GCM1_peak_576
chr13	24956824	24957213	390	24956902	11	13.5601	8.54438	9.21406	peak_call/SR_EVTd3_GCM1/GCM1/SR_EVTd3_GCM1.GCM1_peak_577
chr13	26983182	26983370	189	26983214	9	9.04481	6.26723	5.01348	peak_call/SR_EVTd3_GCM1/GCM1/SR_EVTd3_GCM1.GCM1_peak_578
chr13	27036550	27036754	205	27036612	9	8.84938	6.15515	4.82968	peak_call/SR_EVTd3_GCM1/GCM1/SR_EVTd3_GCM1.GCM1_peak_579
chr13	27621499	27621740	242	27621592	11	9.8268	6.46174	5.7211	peak_call/SR_EVTd3_GCM1/GCM1/SR_EVTd3_GCM1.GCM1_peak_580
chr13	28540795	28540994	200	28540939	7	7.90653	5.69625	3.96699	peak_call/SR_EVTd3_GCM1/GCM1/SR_EVTd3_GCM1.GCM1_peak_581
chr13	29594228	29594529	302	29594353	14	15.0383	9.00538	10.6141	peak_call/SR_EVTd3_GCM1/GCM1/SR_EVTd3_GCM1.GCM1_peak_582
chr13	30354979	30355161	183	30355095	8	9.25594	6.40829	5.19672	peak_call/SR_EVTd3_GCM1/GCM1/SR_EVTd3_GCM1.GCM1_peak_583
chr13	31094885	31095180	296	31094930	5	4.97307	4.06772	1.44499	peak_call/SR_EVTd3_GCM1/GCM1/SR_EVTd3_GCM1.GCM1_peak_584
chr13	32033984	32034188	205	32034085	8	9.25594	6.40829	5.19672	peak_call/SR_EVTd3_GCM1/GCM1/SR_EVTd3_GCM1.GCM1_peak_585
chr13	32583194	32583401	208	32583327	9	8.94586	6.21068	4.92117	peak_call/SR_EVTd3_GCM1/GCM1/SR_EVTd3_GCM1.GCM1_peak_586
chr13	32890220	32890564	345	32890381	16	16.9929	9.72051	12.4756	peak_call/SR_EVTd3_GCM1/GCM1/SR_EVTd3_GCM1.GCM1_peak_587
chr13	36297806	36297998	193	36297882	10	8.00448	5.50411	4.0549	peak_call/SR_EVTd3_GCM1/GCM1/SR_EVTd3_GCM1.GCM1_peak_588
chr13	38801587	38801873	287	38801801	13	14.9328	9.10572	10.5198	peak_call/SR_EVTd3_GCM1/GCM1/SR_EVTd3_GCM1.GCM1_peak_589
chr13	40563775	40564022	248	40563883	16	16.7969	9.60493	12.2948	peak_call/SR_EVTd3_GCM1/GCM1/SR_EVTd3_GCM1.GCM1_peak_590
chr13	40794359	40794792	434	40794470	15	14.3092	8.3538	9.92056	peak_call/SR_EVTd3_GCM1/GCM1/SR_EVTd3_GCM1.GCM1_peak_591
chr13	43022399	43022588	190	43022537	8	8.46957	6.00299	4.48154	peak_call/SR_EVTd3_GCM1/GCM1/SR_EVTd3_GCM1.GCM1_peak_592
chr13	44198863	44199082	220	44198985	11	9.50757	6.26535	5.42586	peak_call/SR_EVTd3_GCM1/GCM1/SR_EVTd3_GCM1.GCM1_peak_593
chr13	44229548	44229840	293	44229669	6	4.86459	4.00256	1.3487	peak_call/SR_EVTd3_GCM1/GCM1/SR_EVTd3_GCM1.GCM1_peak_594
chr13	44396880	44397215	336	44396902	8	7.39576	5.39492	3.51665	peak_call/SR_EVTd3_GCM1/GCM1/SR_EVTd3_GCM1.GCM1_peak_595
chr13	44764796	44765103	308	44764957	10	11.1181	7.33699	6.92172	peak_call/SR_EVTd3_GCM1/GCM1/SR_EVTd3_GCM1.GCM1_peak_596
chr13	44817220	44817819	600	44817411	21	25.2154	13.2079	20.4122	peak_call/SR_EVTd3_GCM1/GCM1/SR_EVTd3_GCM1.GCM1_peak_597
chr13	45391067	45391443	377	45391335	29	32.8626	15.0112	27.8682	peak_call/SR_EVTd3_GCM1/GCM1/SR_EVTd3_GCM1.GCM1_peak_598
chr13	45758545	45758765	221	45758681	6	6.16285	4.75504	2.43439	peak_call/SR_EVTd3_GCM1/GCM1/SR_EVTd3_GCM1.GCM1_peak_599
chr13	46296967	46297140	174	46297060	10	9.28002	6.28974	5.21535	peak_call/SR_EVTd3_GCM1/GCM1/SR_EVTd3_GCM1.GCM1_peak_600
chr13	46618063	46618308	246	46618226	10	12.0866	7.83235	7.82396	peak_call/SR_EVTd3_GCM1/GCM1/SR_EVTd3_GCM1.GCM1_peak_601
chr13	46655868	46656153	286	46656137	6	6.00323	4.66899	2.28619	peak_call/SR_EVTd3_GCM1/GCM1/SR_EVTd3_GCM1.GCM1_peak_602
chr13	46684679	46684915	237	46684787	11	9.97109	6.5499	5.85567	peak_call/SR_EVTd3_GCM1/GCM1/SR_EVTd3_GCM1.GCM1_peak_603
chr13	47782074	47782495	422	47782331	17	18.0266	10.0871	13.4727	peak_call/SR_EVTd3_GCM1/GCM1/SR_EVTd3_GCM1.GCM1_peak_604
chr13	48783171	48783400	230	48783228	8	6.6022	4.91243	2.81091	peak_call/SR_EVTd3_GCM1/GCM1/SR_EVTd3_GCM1.GCM1_peak_605
chr13	49348180	49348357	178	49348294	9	7.68552	5.45825	3.77543	peak_call/SR_EVTd3_GCM1/GCM1/SR_EVTd3_GCM1.GCM1_peak_606
chr13	49599513	49599699	187	49599652	9	9.81788	6.69383	5.71306	peak_call/SR_EVTd3_GCM1/GCM1/SR_EVTd3_GCM1.GCM1_peak_607
chr13	49893648	49893830	183	49893749	11	11.7303	7.58312	7.49118	peak_call/SR_EVTd3_GCM1/GCM1/SR_EVTd3_GCM1.GCM1_peak_608
chr13	50756310	50756645	336	50756422	10	11.3041	7.43551	7.09295	peak_call/SR_EVTd3_GCM1/GCM1/SR_EVTd3_GCM1.GCM1_peak_609
chr13	51997990	51998379	390	51998196	32	41.3987	18.8692	36.2312	peak_call/SR_EVTd3_GCM1/GCM1/SR_EVTd3_GCM1.GCM1_peak_610
chr13	52211443	52211773	331	52211586	24	29.887	15.009	24.9645	peak_call/SR_EVTd3_GCM1/GCM1/SR_EVTd3_GCM1.GCM1_peak_611
chr13	54266968	54267384	417	54267165	16	21.4005	12.1045	16.7184	peak_call/SR_EVTd3_GCM1/GCM1/SR_EVTd3_GCM1.GCM1_peak_612
chr13	54346702	54346946	245	54346823	12	11.7284	7.43333	7.49118	peak_call/SR_EVTd3_GCM1/GCM1/SR_EVTd3_GCM1.GCM1_peak_613
chr13	54650477	54650662	186	54650585	7	7.90653	5.69625	3.96699	peak_call/SR_EVTd3_GCM1/GCM1/SR_EVTd3_GCM1.GCM1_peak_614
chr13	56523690	56523891	202	56523847	6	6.00323	4.66899	2.28619	peak_call/SR_EVTd3_GCM1/GCM1/SR_EVTd3_GCM1.GCM1_peak_615
chr13	60137813	60138033	221	60137859	6	5.56598	4.42349	1.90577	peak_call/SR_EVTd3_GCM1/GCM1/SR_EVTd3_GCM1.GCM1_peak_616
chr13	66162335	66162519	185	66162473	7	7.90653	5.69625	3.96699	peak_call/SR_EVTd3_GCM1/GCM1/SR_EVTd3_GCM1.GCM1_peak_617
chr13	68890187	68890492	306	68890350	11	13.5601	8.54438	9.21406	peak_call/SR_EVTd3_GCM1/GCM1/SR_EVTd3_GCM1.GCM1_peak_618
chr13	69614992	69615410	419	69615236	22	26.7544	13.8083	21.9053	peak_call/SR_EVTd3_GCM1/GCM1/SR_EVTd3_GCM1.GCM1_peak_619
chr13	72136304	72136509	206	72136399	8	9.25594	6.40829	5.19672	peak_call/SR_EVTd3_GCM1/GCM1/SR_EVTd3_GCM1.GCM1_peak_620
chr13	75635860	75636283	424	75636082	28	34.3333	16.2515	29.3056	peak_call/SR_EVTd3_GCM1/GCM1/SR_EVTd3_GCM1.GCM1_peak_621
chr13	79079437	79079659	223	79079592	10	10.4146	6.9512	6.27181	peak_call/SR_EVTd3_GCM1/GCM1/SR_EVTd3_GCM1.GCM1_peak_622
chr13	79455395	79455582	188	79455503	8	7.8994	5.68734	3.96699	peak_call/SR_EVTd3_GCM1/GCM1/SR_EVTd3_GCM1.GCM1_peak_623
chr13	97012345	97012894	550	97012410	10	8.80964	6.00408	4.79233	peak_call/SR_EVTd3_GCM1/GCM1/SR_EVTd3_GCM1.GCM1_peak_624
chr13	97199972	97200308	337	97200175	14	17.9987	10.5929	13.4464	peak_call/SR_EVTd3_GCM1/GCM1/SR_EVTd3_GCM1.GCM1_peak_625
chr13	99072887	99073364	478	99073137	42	54.8224	22.4508	49.4243	peak_call/SR_EVTd3_GCM1/GCM1/SR_EVTd3_GCM1.GCM1_peak_626
chr13	106737088	106737277	190	106737141	10	9.28002	6.28974	5.21535	peak_call/SR_EVTd3_GCM1/GCM1/SR_EVTd3_GCM1.GCM1_peak_627
chr13	109862657	109862947	291	109862872	9	10.6507	7.12032	6.48501	peak_call/SR_EVTd3_GCM1/GCM1/SR_EVTd3_GCM1.GCM1_peak_628
chr13	110265976	110266217	242	110266042	10	9.15596	6.21495	5.10799	peak_call/SR_EVTd3_GCM1/GCM1/SR_EVTd3_GCM1.GCM1_peak_629
chr13	110286707	110287189	483	110286710	37	49.3592	21.4698	44.0475	peak_call/SR_EVTd3_GCM1/GCM1/SR_EVTd3_GCM1.GCM1_peak_630
chr13	110312637	110312996	360	110312777	9	7.30421	5.22112	3.43389	peak_call/SR_EVTd3_GCM1/GCM1/SR_EVTd3_GCM1.GCM1_peak_631
chr13	110334160	110334393	234	110334201	8	6.6022	4.91243	2.81091	peak_call/SR_EVTd3_GCM1/GCM1/SR_EVTd3_GCM1.GCM1_peak_632
chr13	110399187	110399458	272	110399268	8	9.14981	6.35573	5.10267	peak_call/SR_EVTd3_GCM1/GCM1/SR_EVTd3_GCM1.GCM1_peak_633
chr13	110774118	110774731	614	110774278	8	9.25594	6.40829	5.19672	peak_call/SR_EVTd3_GCM1/GCM1/SR_EVTd3_GCM1.GCM1_peak_634
chr13	111153663	111153841	179	111153689	7	5.63521	4.41135	1.96872	peak_call/SR_EVTd3_GCM1/GCM1/SR_EVTd3_GCM1.GCM1_peak_635
chr13	113843143	113843573	431	113843362	21	18.324	9.11143	13.7552	peak_call/SR_EVTd3_GCM1/GCM1/SR_EVTd3_GCM1.GCM1_peak_636
chr13	113860151	113860433	283	113860214	12	11.3829	7.22632	7.16564	peak_call/SR_EVTd3_GCM1/GCM1/SR_EVTd3_GCM1.GCM1_peak_637
chr14	19266933	19267393	461	19267185	61	75.2605	24.8223	69.6009	peak_call/SR_EVTd3_GCM1/GCM1/SR_EVTd3_GCM1.GCM1_peak_638
chr14	22724886	22725160	275	22725092	12	13.8648	8.64314	9.50081	peak_call/SR_EVTd3_GCM1/GCM1/SR_EVTd3_GCM1.GCM1_peak_639
chr14	22748327	22748567	241	22748489	6	6.42138	4.89015	2.66023	peak_call/SR_EVTd3_GCM1/GCM1/SR_EVTd3_GCM1.GCM1_peak_640
chr14	22752597	22752926	330	22752756	13	14.4764	8.85473	10.0785	peak_call/SR_EVTd3_GCM1/GCM1/SR_EVTd3_GCM1.GCM1_peak_641
chr14	24325166	24325386	221	24325260	9	8.11045	5.71795	4.14939	peak_call/SR_EVTd3_GCM1/GCM1/SR_EVTd3_GCM1.GCM1_peak_642
chr14	26175776	26175969	194	26175863	9	10.5324	7.06193	6.37507	peak_call/SR_EVTd3_GCM1/GCM1/SR_EVTd3_GCM1.GCM1_peak_643
chr14	32009278	32009506	229	32009375	10	10.4146	6.9512	6.27181	peak_call/SR_EVTd3_GCM1/GCM1/SR_EVTd3_GCM1.GCM1_peak_644
chr14	32478168	32478341	174	32478276	8	9.25594	6.40829	5.19672	peak_call/SR_EVTd3_GCM1/GCM1/SR_EVTd3_GCM1.GCM1_peak_645
chr14	34052616	34052894	279	34052760	10	11.956	7.76812	7.70339	peak_call/SR_EVTd3_GCM1/GCM1/SR_EVTd3_GCM1.GCM1_peak_646
chr14	34103222	34103403	182	34103314	7	7.43564	5.45586	3.54916	peak_call/SR_EVTd3_GCM1/GCM1/SR_EVTd3_GCM1.GCM1_peak_647
chr14	34243100	34243306	207	34243205	16	21.4005	12.1045	16.7184	peak_call/SR_EVTd3_GCM1/GCM1/SR_EVTd3_GCM1.GCM1_peak_648
chr14	41426453	41426882	430	41426522	8	8.19596	5.85368	4.23033	peak_call/SR_EVTd3_GCM1/GCM1/SR_EVTd3_GCM1.GCM1_peak_649
chr14	50007652	50007952	301	50007766	11	11.9068	7.68152	7.65629	peak_call/SR_EVTd3_GCM1/GCM1/SR_EVTd3_GCM1.GCM1_peak_650
chr14	51565437	51565682	246	51565576	11	11.7303	7.58312	7.49118	peak_call/SR_EVTd3_GCM1/GCM1/SR_EVTd3_GCM1.GCM1_peak_651
chr14	52007639	52007907	269	52007846	7	7.90653	5.69625	3.96699	peak_call/SR_EVTd3_GCM1/GCM1/SR_EVTd3_GCM1.GCM1_peak_652
chr14	52950983	52951197	215	52951089	10	8.18275	5.61576	4.21833	peak_call/SR_EVTd3_GCM1/GCM1/SR_EVTd3_GCM1.GCM1_peak_653
chr14	53168016	53168218	203	53168065	7	7.7034	5.59442	3.79268	peak_call/SR_EVTd3_GCM1/GCM1/SR_EVTd3_GCM1.GCM1_peak_654
chr14	54902059	54902418	360	54902297	15	12.7505	7.40004	8.44925	peak_call/SR_EVTd3_GCM1/GCM1/SR_EVTd3_GCM1.GCM1_peak_655
chr14	55720892	55721106	215	55721006	8	9.25594	6.40829	5.19672	peak_call/SR_EVTd3_GCM1/GCM1/SR_EVTd3_GCM1.GCM1_peak_656
chr14	58663574	58663893	320	58663686	19	21.2074	11.4359	16.5324	peak_call/SR_EVTd3_GCM1/GCM1/SR_EVTd3_GCM1.GCM1_peak_657
chr14	59483807	59484040	234	59484000	9	6.95893	5.00374	3.12475	peak_call/SR_EVTd3_GCM1/GCM1/SR_EVTd3_GCM1.GCM1_peak_658
chr14	61948449	61948759	311	61948627	8	9.25594	6.40829	5.19672	peak_call/SR_EVTd3_GCM1/GCM1/SR_EVTd3_GCM1.GCM1_peak_659
chr14	61973758	61974131	374	61973952	11	9.50757	6.26535	5.42586	peak_call/SR_EVTd3_GCM1/GCM1/SR_EVTd3_GCM1.GCM1_peak_660
chr14	64541288	64541481	194	64541368	77	95.3567	27.5561	89.5745	peak_call/SR_EVTd3_GCM1/GCM1/SR_EVTd3_GCM1.GCM1_peak_661
chr14	67240524	67240749	226	67240664	9	7.68552	5.45825	3.77543	peak_call/SR_EVTd3_GCM1/GCM1/SR_EVTd3_GCM1.GCM1_peak_662
chr14	68458915	68459108	194	68458998	7	7.81264	5.64954	3.8916	peak_call/SR_EVTd3_GCM1/GCM1/SR_EVTd3_GCM1.GCM1_peak_663
chr14	68520945	68521317	373	68521115	13	13.0017	8.00513	8.68664	peak_call/SR_EVTd3_GCM1/GCM1/SR_EVTd3_GCM1.GCM1_peak_664
chr14	68712814	68713049	236	68712893	14	16.1458	9.62877	11.6753	peak_call/SR_EVTd3_GCM1/GCM1/SR_EVTd3_GCM1.GCM1_peak_665
chr14	68715728	68715930	203	68715773	8	6.95039	5.12704	3.1209	peak_call/SR_EVTd3_GCM1/GCM1/SR_EVTd3_GCM1.GCM1_peak_666
chr14	68747438	68747632	195	68747506	11	9.08728	6.00449	5.04972	peak_call/SR_EVTd3_GCM1/GCM1/SR_EVTd3_GCM1.GCM1_peak_667
chr14	68796247	68796448	202	68796336	9	8.48591	5.94261	4.49641	peak_call/SR_EVTd3_GCM1/GCM1/SR_EVTd3_GCM1.GCM1_peak_668
chr14	69153349	69153754	406	69153587	12	11.6821	7.40573	7.45014	peak_call/SR_EVTd3_GCM1/GCM1/SR_EVTd3_GCM1.GCM1_peak_669
chr14	70189031	70189314	284	70189178	19	20.2223	10.8545	15.5825	peak_call/SR_EVTd3_GCM1/GCM1/SR_EVTd3_GCM1.GCM1_peak_670
chr14	70237826	70238065	240	70237892	10	11.7422	7.6612	7.50201	peak_call/SR_EVTd3_GCM1/GCM1/SR_EVTd3_GCM1.GCM1_peak_671
chr14	72788473	72788775	303	72788569	9	7.99834	5.64996	4.05398	peak_call/SR_EVTd3_GCM1/GCM1/SR_EVTd3_GCM1.GCM1_peak_672
chr14	72928974	72929162	189	72929056	11	11.7297	7.58281	7.49118	peak_call/SR_EVTd3_GCM1/GCM1/SR_EVTd3_GCM1.GCM1_peak_673
chr14	73489577	73489891	315	73489647	11	12.409	7.95523	8.12734	peak_call/SR_EVTd3_GCM1/GCM1/SR_EVTd3_GCM1.GCM1_peak_674
chr14	73602182	73602449	268	73602302	13	11.3534	7.00524	7.13786	peak_call/SR_EVTd3_GCM1/GCM1/SR_EVTd3_GCM1.GCM1_peak_675
chr14	73863748	73864266	519	73863860	13	12.3947	7.64155	8.11375	peak_call/SR_EVTd3_GCM1/GCM1/SR_EVTd3_GCM1.GCM1_peak_676
chr14	74425871	74426313	443	74425970	9	7.68552	5.45825	3.77543	peak_call/SR_EVTd3_GCM1/GCM1/SR_EVTd3_GCM1.GCM1_peak_677
chr14	74955396	74956249	854	74955743	156	278.602	78.5587	272.203	peak_call/SR_EVTd3_GCM1/GCM1/SR_EVTd3_GCM1.GCM1_peak_678
chr14	75185350	75185950	601	75185358	6	6.36387	4.86056	2.60644	peak_call/SR_EVTd3_GCM1/GCM1/SR_EVTd3_GCM1.GCM1_peak_679
chr14	75300933	75301204	272	75301066	9	9.40136	6.46742	5.32998	peak_call/SR_EVTd3_GCM1/GCM1/SR_EVTd3_GCM1.GCM1_peak_680
chr14	75453311	75453485	175	75453399	10	5.8267	4.12886	2.14318	peak_call/SR_EVTd3_GCM1/GCM1/SR_EVTd3_GCM1.GCM1_peak_681
chr14	75605213	75605514	302	75605386	9	8.75524	6.1006	4.74441	peak_call/SR_EVTd3_GCM1/GCM1/SR_EVTd3_GCM1.GCM1_peak_682
chr14	76430679	76430897	219	76430762	11	10.6372	6.95111	6.47672	peak_call/SR_EVTd3_GCM1/GCM1/SR_EVTd3_GCM1.GCM1_peak_683
chr14	76436010	76436244	235	76436180	9	7.68552	5.45825	3.77543	peak_call/SR_EVTd3_GCM1/GCM1/SR_EVTd3_GCM1.GCM1_peak_684
chr14	76953533	76953738	206	76953701	11	6.92413	4.64942	3.09703	peak_call/SR_EVTd3_GCM1/GCM1/SR_EVTd3_GCM1.GCM1_peak_685
chr14	77027572	77027821	250	77027738	17	13.2634	7.20646	8.93166	peak_call/SR_EVTd3_GCM1/GCM1/SR_EVTd3_GCM1.GCM1_peak_686
chr14	77498857	77499325	469	77499130	21	17.3302	8.52394	12.8033	peak_call/SR_EVTd3_GCM1/GCM1/SR_EVTd3_GCM1.GCM1_peak_687
chr14	77661641	77661911	271	77661752	11	8.02377	5.33777	4.07164	peak_call/SR_EVTd3_GCM1/GCM1/SR_EVTd3_GCM1.GCM1_peak_688
chr14	77794652	77795246	595	77795077	29	42.0884	20.2191	36.9061	peak_call/SR_EVTd3_GCM1/GCM1/SR_EVTd3_GCM1.GCM1_peak_689
chr14	80618745	80619136	392	80619065	10	11.0346	7.2923	6.84753	peak_call/SR_EVTd3_GCM1/GCM1/SR_EVTd3_GCM1.GCM1_peak_690
chr14	80976076	80976387	312	80976192	11	9.08728	6.00449	5.04972	peak_call/SR_EVTd3_GCM1/GCM1/SR_EVTd3_GCM1.GCM1_peak_691
chr14	81304275	81304450	176	81304429	8	6.6022	4.91243	2.81091	peak_call/SR_EVTd3_GCM1/GCM1/SR_EVTd3_GCM1.GCM1_peak_692
chr14	87020106	87020623	518	87020290	18	23.0229	12.673	18.2877	peak_call/SR_EVTd3_GCM1/GCM1/SR_EVTd3_GCM1.GCM1_peak_693
chr14	91332146	91332435	290	91332217	11	9.43184	6.21852	5.35731	peak_call/SR_EVTd3_GCM1/GCM1/SR_EVTd3_GCM1.GCM1_peak_694
chr14	91361205	91361530	326	91361385	16	18.5688	10.6253	13.9931	peak_call/SR_EVTd3_GCM1/GCM1/SR_EVTd3_GCM1.GCM1_peak_695
chr14	92513768	92513975	208	92513885	10	9.28002	6.28974	5.21535	peak_call/SR_EVTd3_GCM1/GCM1/SR_EVTd3_GCM1.GCM1_peak_696
chr14	92650045	92650327	283	92650182	10	8.80964	6.00408	4.79233	peak_call/SR_EVTd3_GCM1/GCM1/SR_EVTd3_GCM1.GCM1_peak_697
chr14	93946069	93946625	557	93946274	30	38.5251	17.957	33.4107	peak_call/SR_EVTd3_GCM1/GCM1/SR_EVTd3_GCM1.GCM1_peak_698
chr14	99572055	99572676	622	99572406	28	30.4111	13.9308	25.4756	peak_call/SR_EVTd3_GCM1/GCM1/SR_EVTd3_GCM1.GCM1_peak_699
chr14	99891897	99892223	327	99892089	15	16.4203	9.60574	11.9322	peak_call/SR_EVTd3_GCM1/GCM1/SR_EVTd3_GCM1.GCM1_peak_700
chr14	100311942	100312425	484	100312177	26	30.5407	14.7373	25.6018	peak_call/SR_EVTd3_GCM1/GCM1/SR_EVTd3_GCM1.GCM1_peak_701
chr14	102508546	102508722	177	102508597	11	10.0293	6.58537	5.91158	peak_call/SR_EVTd3_GCM1/GCM1/SR_EVTd3_GCM1.GCM1_peak_702
chr14	102516624	102516957	334	102516722	12	11.167	7.09573	6.96348	peak_call/SR_EVTd3_GCM1/GCM1/SR_EVTd3_GCM1.GCM1_peak_703
chr14	102540010	102540238	229	102540113	11	8.35021	5.54292	4.37625	peak_call/SR_EVTd3_GCM1/GCM1/SR_EVTd3_GCM1.GCM1_peak_704
chr14	102796887	102797187	301	102796988	14	16.4308	9.78386	11.9425	peak_call/SR_EVTd3_GCM1/GCM1/SR_EVTd3_GCM1.GCM1_peak_705
chr14	103109803	103110431	629	103110063	25	27.9876	13.5749	23.1097	peak_call/SR_EVTd3_GCM1/GCM1/SR_EVTd3_GCM1.GCM1_peak_706
chr14	103563213	103563387	175	103563304	12	11.7284	7.43333	7.49118	peak_call/SR_EVTd3_GCM1/GCM1/SR_EVTd3_GCM1.GCM1_peak_707
chr14	103629749	103629932	184	103629836	9	8.97528	6.22754	4.95004	peak_call/SR_EVTd3_GCM1/GCM1/SR_EVTd3_GCM1.GCM1_peak_708
chr14	103707176	103707752	577	103707357	28	21.2709	8.70911	16.5951	peak_call/SR_EVTd3_GCM1/GCM1/SR_EVTd3_GCM1.GCM1_peak_709
chr14	104863865	104864091	227	104864022	16	15.0461	8.55205	10.6213	peak_call/SR_EVTd3_GCM1/GCM1/SR_EVTd3_GCM1.GCM1_peak_710
chr14	105058986	105059208	223	105059091	11	9.50757	6.26535	5.42586	peak_call/SR_EVTd3_GCM1/GCM1/SR_EVTd3_GCM1.GCM1_peak_711
chr14	105087394	105087884	491	105087559	25	26.1707	12.4897	21.3389	peak_call/SR_EVTd3_GCM1/GCM1/SR_EVTd3_GCM1.GCM1_peak_712
chr14	105301120	105301293	174	105301171	14	11.9203	7.12913	7.66944	peak_call/SR_EVTd3_GCM1/GCM1/SR_EVTd3_GCM1.GCM1_peak_713
chr14	105392786	105393178	393	105392967	27	25.1992	11.2101	20.3977	peak_call/SR_EVTd3_GCM1/GCM1/SR_EVTd3_GCM1.GCM1_peak_714
chr14	105472028	105472220	193	105472077	12	10.6046	6.75198	6.44513	peak_call/SR_EVTd3_GCM1/GCM1/SR_EVTd3_GCM1.GCM1_peak_715
chr14	105487556	105487760	205	105487696	15	11.1242	6.40574	6.92705	peak_call/SR_EVTd3_GCM1/GCM1/SR_EVTd3_GCM1.GCM1_peak_716
chr14	105498428	105498634	207	105498572	9	7.11971	5.10523	3.26876	peak_call/SR_EVTd3_GCM1/GCM1/SR_EVTd3_GCM1.GCM1_peak_717
chr14	105538138	105538747	610	105538499	28	28.5277	12.8101	23.6368	peak_call/SR_EVTd3_GCM1/GCM1/SR_EVTd3_GCM1.GCM1_peak_718
chr15	25667931	25668206	276	25668049	21	25.2154	13.2079	20.4122	peak_call/SR_EVTd3_GCM1/GCM1/SR_EVTd3_GCM1.GCM1_peak_719
chr15	26340402	26340708	307	26340523	12	14.4797	8.96346	10.0815	peak_call/SR_EVTd3_GCM1/GCM1/SR_EVTd3_GCM1.GCM1_peak_720
chr15	29821390	29822118	729	29821787	37	48.1041	20.7414	42.8146	peak_call/SR_EVTd3_GCM1/GCM1/SR_EVTd3_GCM1.GCM1_peak_721
chr15	29924773	29925113	341	29924853	8	6.6022	4.91243	2.81091	peak_call/SR_EVTd3_GCM1/GCM1/SR_EVTd3_GCM1.GCM1_peak_722
chr15	31328041	31328248	208	31328118	10	8.80964	6.00408	4.79233	peak_call/SR_EVTd3_GCM1/GCM1/SR_EVTd3_GCM1.GCM1_peak_723
chr15	33068681	33068865	185	33068804	7	5.89808	4.57436	2.20088	peak_call/SR_EVTd3_GCM1/GCM1/SR_EVTd3_GCM1.GCM1_peak_724
chr15	33206349	33206645	297	33206456	22	27.8363	14.4146	22.9635	peak_call/SR_EVTd3_GCM1/GCM1/SR_EVTd3_GCM1.GCM1_peak_725
chr15	33783107	33783282	176	33783227	9	9.13653	6.31927	5.09289	peak_call/SR_EVTd3_GCM1/GCM1/SR_EVTd3_GCM1.GCM1_peak_726
chr15	33852222	33852690	469	33852576	10	11.5324	7.5542	7.30943	peak_call/SR_EVTd3_GCM1/GCM1/SR_EVTd3_GCM1.GCM1_peak_727
chr15	38252107	38252347	241	38252291	7	6.8823	5.15457	3.05735	peak_call/SR_EVTd3_GCM1/GCM1/SR_EVTd3_GCM1.GCM1_peak_728
chr15	39933887	39934067	181	39934000	9	7.30421	5.22112	3.43389	peak_call/SR_EVTd3_GCM1/GCM1/SR_EVTd3_GCM1.GCM1_peak_729
chr15	40441130	40441493	364	40441242	53	66.6973	24.0199	61.1393	peak_call/SR_EVTd3_GCM1/GCM1/SR_EVTd3_GCM1.GCM1_peak_730
chr15	40441869	40442043	175	40441948	11	8.01932	5.33497	4.06949	peak_call/SR_EVTd3_GCM1/GCM1/SR_EVTd3_GCM1.GCM1_peak_731
chr15	40511587	40511822	236	40511665	8	5.67337	4.32336	2.00072	peak_call/SR_EVTd3_GCM1/GCM1/SR_EVTd3_GCM1.GCM1_peak_732
chr15	40826160	40826354	195	40826305	10	9.28002	6.28974	5.21535	peak_call/SR_EVTd3_GCM1/GCM1/SR_EVTd3_GCM1.GCM1_peak_733
chr15	41866310	41866654	345	41866560	11	8.35021	5.54292	4.37625	peak_call/SR_EVTd3_GCM1/GCM1/SR_EVTd3_GCM1.GCM1_peak_734
chr15	43824691	43824975	285	43824728	15	11.1242	6.40574	6.92705	peak_call/SR_EVTd3_GCM1/GCM1/SR_EVTd3_GCM1.GCM1_peak_735
chr15	44670556	44670751	196	44670693	9	9.6977	6.62936	5.60946	peak_call/SR_EVTd3_GCM1/GCM1/SR_EVTd3_GCM1.GCM1_peak_736
chr15	45456503	45457012	510	45456786	18	21.0417	11.5911	16.3725	peak_call/SR_EVTd3_GCM1/GCM1/SR_EVTd3_GCM1.GCM1_peak_737
chr15	47266603	47266831	229	47266720	12	13.0804	8.21505	8.7567	peak_call/SR_EVTd3_GCM1/GCM1/SR_EVTd3_GCM1.GCM1_peak_738
chr15	47336139	47336455	317	47336408	9	9.81788	6.69383	5.71306	peak_call/SR_EVTd3_GCM1/GCM1/SR_EVTd3_GCM1.GCM1_peak_739
chr15	49908586	49908842	257	49908750	13	15.3661	9.33799	10.925	peak_call/SR_EVTd3_GCM1/GCM1/SR_EVTd3_GCM1.GCM1_peak_740
chr15	51250063	51250299	237	51250193	8	7.8994	5.68734	3.96699	peak_call/SR_EVTd3_GCM1/GCM1/SR_EVTd3_GCM1.GCM1_peak_741
chr15	52528852	52529315	464	52529026	18	16.8827	9.12709	12.3713	peak_call/SR_EVTd3_GCM1/GCM1/SR_EVTd3_GCM1.GCM1_peak_742
chr15	52717883	52718235	353	52718083	15	15.6357	9.14872	11.18	peak_call/SR_EVTd3_GCM1/GCM1/SR_EVTd3_GCM1.GCM1_peak_743
chr15	52727959	52728135	177	52728019	8	8.2974	5.90952	4.32888	peak_call/SR_EVTd3_GCM1/GCM1/SR_EVTd3_GCM1.GCM1_peak_744
chr15	53927266	53927441	176	53927345	10	12.0866	7.83235	7.82396	peak_call/SR_EVTd3_GCM1/GCM1/SR_EVTd3_GCM1.GCM1_peak_745
chr15	57412417	57412660	244	57412535	15	16.4203	9.60574	11.9322	peak_call/SR_EVTd3_GCM1/GCM1/SR_EVTd3_GCM1.GCM1_peak_746
chr15	58469923	58470230	308	58470086	15	17.3142	10.1108	12.7881	peak_call/SR_EVTd3_GCM1/GCM1/SR_EVTd3_GCM1.GCM1_peak_747
chr15	59344367	59344676	310	59344443	9	8.58931	6.00359	4.59116	peak_call/SR_EVTd3_GCM1/GCM1/SR_EVTd3_GCM1.GCM1_peak_748
chr15	59394256	59394483	228	59394381	10	9.28002	6.28974	5.21535	peak_call/SR_EVTd3_GCM1/GCM1/SR_EVTd3_GCM1.GCM1_peak_749
chr15	59485132	59485369	238	59485227	15	13.2162	7.68597	8.8861	peak_call/SR_EVTd3_GCM1/GCM1/SR_EVTd3_GCM1.GCM1_peak_750
chr15	62897147	62897405	259	62897308	14	10.7928	6.43407	6.61698	peak_call/SR_EVTd3_GCM1/GCM1/SR_EVTd3_GCM1.GCM1_peak_751
chr15	64571853	64572083	231	64572019	8	9.25594	6.40829	5.19672	peak_call/SR_EVTd3_GCM1/GCM1/SR_EVTd3_GCM1.GCM1_peak_752
chr15	64884122	64884355	234	64884244	26	27.5686	12.9701	22.7001	peak_call/SR_EVTd3_GCM1/GCM1/SR_EVTd3_GCM1.GCM1_peak_753
chr15	64950014	64950301	288	64950167	17	18.3747	10.2923	13.8021	peak_call/SR_EVTd3_GCM1/GCM1/SR_EVTd3_GCM1.GCM1_peak_754
chr15	65355528	65355740	213	65355661	12	10.4981	6.68639	6.34284	peak_call/SR_EVTd3_GCM1/GCM1/SR_EVTd3_GCM1.GCM1_peak_755
chr15	65733950	65734386	437	65734252	14	16.5521	9.84919	12.059	peak_call/SR_EVTd3_GCM1/GCM1/SR_EVTd3_GCM1.GCM1_peak_756
chr15	66803246	66803470	225	66803366	16	16.9316	9.68442	12.4183	peak_call/SR_EVTd3_GCM1/GCM1/SR_EVTd3_GCM1.GCM1_peak_757
chr15	66842435	66843117	683	66842652	41	52.3222	21.442	46.9569	peak_call/SR_EVTd3_GCM1/GCM1/SR_EVTd3_GCM1.GCM1_peak_758
chr15	67838891	67839090	200	67839037	8	5.17834	4.00332	1.62385	peak_call/SR_EVTd3_GCM1/GCM1/SR_EVTd3_GCM1.GCM1_peak_759
chr15	67840045	67840378	334	67840247	520	1044.92	178.804	1038.15	peak_call/SR_EVTd3_GCM1/GCM1/SR_EVTd3_GCM1.GCM1_peak_760
chr15	68979104	68979313	210	68979202	9	10.3525	6.97178	6.21435	peak_call/SR_EVTd3_GCM1/GCM1/SR_EVTd3_GCM1.GCM1_peak_761
chr15	70196261	70196862	602	70196627	16	16.2835	9.29962	11.8031	peak_call/SR_EVTd3_GCM1/GCM1/SR_EVTd3_GCM1.GCM1_peak_762
chr15	70439522	70440228	707	70439735	16	16.2491	9.27903	11.7699	peak_call/SR_EVTd3_GCM1/GCM1/SR_EVTd3_GCM1.GCM1_peak_763
chr15	70440531	70440798	268	70440630	18	19.78	10.8641	15.1544	peak_call/SR_EVTd3_GCM1/GCM1/SR_EVTd3_GCM1.GCM1_peak_764
chr15	70462846	70463278	433	70463041	13	14.5499	8.8956	10.1501	peak_call/SR_EVTd3_GCM1/GCM1/SR_EVTd3_GCM1.GCM1_peak_765
chr15	70465806	70466052	247	70465943	11	10.6372	6.95111	6.47672	peak_call/SR_EVTd3_GCM1/GCM1/SR_EVTd3_GCM1.GCM1_peak_766
chr15	71756728	71756959	232	71756904	12	13.0804	8.21505	8.7567	peak_call/SR_EVTd3_GCM1/GCM1/SR_EVTd3_GCM1.GCM1_peak_767
chr15	72168021	72168385	365	72168144	17	15.6367	8.64672	11.18	peak_call/SR_EVTd3_GCM1/GCM1/SR_EVTd3_GCM1.GCM1_peak_768
chr15	73926874	73927449	576	73927282	23	22.0023	10.6755	17.3004	peak_call/SR_EVTd3_GCM1/GCM1/SR_EVTd3_GCM1.GCM1_peak_769
chr15	74389418	74389757	340	74389544	13	10.4832	6.46674	6.33272	peak_call/SR_EVTd3_GCM1/GCM1/SR_EVTd3_GCM1.GCM1_peak_770
chr15	74888612	74888939	328	74888820	26	27.5686	12.9701	22.7001	peak_call/SR_EVTd3_GCM1/GCM1/SR_EVTd3_GCM1.GCM1_peak_771
chr15	74890574	74890853	280	74890709	18	20.7176	11.4068	16.0608	peak_call/SR_EVTd3_GCM1/GCM1/SR_EVTd3_GCM1.GCM1_peak_772
chr15	75015186	75015737	552	75015421	11	11.2686	7.32072	7.05939	peak_call/SR_EVTd3_GCM1/GCM1/SR_EVTd3_GCM1.GCM1_peak_773
chr15	75230742	75230927	186	75230808	13	12.3947	7.64155	8.11375	peak_call/SR_EVTd3_GCM1/GCM1/SR_EVTd3_GCM1.GCM1_peak_774
chr15	75870976	75871581	606	75871213	18	24.7218	13.5286	19.9315	peak_call/SR_EVTd3_GCM1/GCM1/SR_EVTd3_GCM1.GCM1_peak_775
chr15	77505470	77505984	515	77505726	38	45.4371	18.7346	40.1972	peak_call/SR_EVTd3_GCM1/GCM1/SR_EVTd3_GCM1.GCM1_peak_776
chr15	77557079	77557417	339	77557221	28	33.2485	15.6159	28.2426	peak_call/SR_EVTd3_GCM1/GCM1/SR_EVTd3_GCM1.GCM1_peak_777
chr15	78149679	78149896	218	78149816	6	5.19137	4.20251	1.62444	peak_call/SR_EVTd3_GCM1/GCM1/SR_EVTd3_GCM1.GCM1_peak_778
chr15	78331337	78331519	183	78331467	7	4.99394	4.00299	1.45939	peak_call/SR_EVTd3_GCM1/GCM1/SR_EVTd3_GCM1.GCM1_peak_779
chr15	78332149	78332341	193	78332301	10	8.00448	5.50411	4.0549	peak_call/SR_EVTd3_GCM1/GCM1/SR_EVTd3_GCM1.GCM1_peak_780
chr15	79035033	79035218	186	79035153	7	6.26306	4.79548	2.52199	peak_call/SR_EVTd3_GCM1/GCM1/SR_EVTd3_GCM1.GCM1_peak_781
chr15	79091557	79091750	194	79091662	12	11.287	7.16844	7.07688	peak_call/SR_EVTd3_GCM1/GCM1/SR_EVTd3_GCM1.GCM1_peak_782
chr15	79339735	79339920	186	79339863	8	5.41587	4.15719	1.7816	peak_call/SR_EVTd3_GCM1/GCM1/SR_EVTd3_GCM1.GCM1_peak_783
chr15	81337755	81338136	382	81338046	18	23.3497	12.8432	18.6022	peak_call/SR_EVTd3_GCM1/GCM1/SR_EVTd3_GCM1.GCM1_peak_784
chr15	84817677	84817851	175	84817785	12	9.40084	6.00483	5.32962	peak_call/SR_EVTd3_GCM1/GCM1/SR_EVTd3_GCM1.GCM1_peak_785
chr15	85335423	85335760	338	85335679	9	6.95893	5.00374	3.12475	peak_call/SR_EVTd3_GCM1/GCM1/SR_EVTd3_GCM1.GCM1_peak_786
chr15	89378043	89378369	327	89378237	23	25.9293	13.0254	21.1064	peak_call/SR_EVTd3_GCM1/GCM1/SR_EVTd3_GCM1.GCM1_peak_787
chr15	89378607	89378900	294	89378808	13	11.8495	7.30997	7.60232	peak_call/SR_EVTd3_GCM1/GCM1/SR_EVTd3_GCM1.GCM1_peak_788
chr15	89566700	89566945	246	89566786	14	14.0169	8.40594	9.64336	peak_call/SR_EVTd3_GCM1/GCM1/SR_EVTd3_GCM1.GCM1_peak_789
chr15	89782247	89782467	221	89782363	12	11.7284	7.43333	7.49118	peak_call/SR_EVTd3_GCM1/GCM1/SR_EVTd3_GCM1.GCM1_peak_790
chr15	89814925	89815128	204	89815087	9	6.95893	5.00374	3.12475	peak_call/SR_EVTd3_GCM1/GCM1/SR_EVTd3_GCM1.GCM1_peak_791
chr15	90184725	90185002	278	90184809	17	15.6367	8.64672	11.18	peak_call/SR_EVTd3_GCM1/GCM1/SR_EVTd3_GCM1.GCM1_peak_792
chr15	90529418	90529934	517	90529643	28	33.2485	15.6159	28.2426	peak_call/SR_EVTd3_GCM1/GCM1/SR_EVTd3_GCM1.GCM1_peak_793
chr15	90641813	90642008	196	90641924	8	5.95404	4.50337	2.24715	peak_call/SR_EVTd3_GCM1/GCM1/SR_EVTd3_GCM1.GCM1_peak_794
chr15	90884406	90884767	362	90884616	20	15.7519	7.88236	11.2921	peak_call/SR_EVTd3_GCM1/GCM1/SR_EVTd3_GCM1.GCM1_peak_795
chr15	91953957	91954337	381	91954282	12	13.6647	8.53597	9.31269	peak_call/SR_EVTd3_GCM1/GCM1/SR_EVTd3_GCM1.GCM1_peak_796
chr15	93109486	93109774	289	93109649	17	17.5853	9.82486	13.0473	peak_call/SR_EVTd3_GCM1/GCM1/SR_EVTd3_GCM1.GCM1_peak_797
chr15	94028223	94028402	180	94028263	7	7.90653	5.69625	3.96699	peak_call/SR_EVTd3_GCM1/GCM1/SR_EVTd3_GCM1.GCM1_peak_798
chr15	96052899	96053594	696	96053084	30	46.2729	22.073	41.021	peak_call/SR_EVTd3_GCM1/GCM1/SR_EVTd3_GCM1.GCM1_peak_799
chr15	96053827	96054018	192	96053960	5	5.29678	4.23716	1.70609	peak_call/SR_EVTd3_GCM1/GCM1/SR_EVTd3_GCM1.GCM1_peak_800
chr15	96352698	96353064	367	96352869	17	19.2613	10.8065	14.6598	peak_call/SR_EVTd3_GCM1/GCM1/SR_EVTd3_GCM1.GCM1_peak_801
chr15	97993289	97993558	270	97993379	8	8.46957	6.00299	4.48154	peak_call/SR_EVTd3_GCM1/GCM1/SR_EVTd3_GCM1.GCM1_peak_802
chr15	99565129	99565473	345	99565246	17	14.1159	7.72088	9.73879	peak_call/SR_EVTd3_GCM1/GCM1/SR_EVTd3_GCM1.GCM1_peak_803
chr15	100919223	100919573	351	100919397	14	12.5977	7.54593	8.30316	peak_call/SR_EVTd3_GCM1/GCM1/SR_EVTd3_GCM1.GCM1_peak_804
chr15	101069274	101069651	378	101069426	13	14.3037	8.75817	9.91989	peak_call/SR_EVTd3_GCM1/GCM1/SR_EVTd3_GCM1.GCM1_peak_805
chr15	101095756	101096147	392	101095932	28	37.2215	17.8979	32.1335	peak_call/SR_EVTd3_GCM1/GCM1/SR_EVTd3_GCM1.GCM1_peak_806
chr16	324355	324653	299	324471	15	12.6701	7.35065	8.37432	peak_call/SR_EVTd3_GCM1/GCM1/SR_EVTd3_GCM1.GCM1_peak_807
chr16	381652	382405	754	381945	25	29.2763	14.3369	24.3675	peak_call/SR_EVTd3_GCM1/GCM1/SR_EVTd3_GCM1.GCM1_peak_808
chr16	426006	426237	232	426044	7	5.75045	4.48317	2.0719	peak_call/SR_EVTd3_GCM1/GCM1/SR_EVTd3_GCM1.GCM1_peak_809
chr16	641680	642469	790	641784	12	11.3732	7.22049	7.15738	peak_call/SR_EVTd3_GCM1/GCM1/SR_EVTd3_GCM1.GCM1_peak_810
chr16	1265091	1265773	683	1265327	26	29.1049	13.8871	24.2002	peak_call/SR_EVTd3_GCM1/GCM1/SR_EVTd3_GCM1.GCM1_peak_811
chr16	1746256	1746434	179	1746313	12	10.2044	6.50486	6.0717	peak_call/SR_EVTd3_GCM1/GCM1/SR_EVTd3_GCM1.GCM1_peak_812
chr16	2180378	2180730	353	2180581	16	15.9578	9.10428	11.4914	peak_call/SR_EVTd3_GCM1/GCM1/SR_EVTd3_GCM1.GCM1_peak_813
chr16	2223681	2223890	210	2223799	9	6.46244	4.68802	2.69936	peak_call/SR_EVTd3_GCM1/GCM1/SR_EVTd3_GCM1.GCM1_peak_814
chr16	2857897	2858360	464	2858157	26	23.9267	10.8097	19.1646	peak_call/SR_EVTd3_GCM1/GCM1/SR_EVTd3_GCM1.GCM1_peak_815
chr16	3939359	3939589	231	3939483	12	12.2236	7.72539	7.95597	peak_call/SR_EVTd3_GCM1/GCM1/SR_EVTd3_GCM1.GCM1_peak_816
chr16	4309777	4310153	377	4309852	8	6.88158	5.08496	3.05735	peak_call/SR_EVTd3_GCM1/GCM1/SR_EVTd3_GCM1.GCM1_peak_817
chr16	4315228	4315415	188	4315335	10	8.38725	5.74324	4.40781	peak_call/SR_EVTd3_GCM1/GCM1/SR_EVTd3_GCM1.GCM1_peak_818
chr16	4404841	4405082	242	4405026	15	14.6312	8.54878	10.227	peak_call/SR_EVTd3_GCM1/GCM1/SR_EVTd3_GCM1.GCM1_peak_819
chr16	4612966	4613308	343	4613194	13	9.08933	5.60503	5.05102	peak_call/SR_EVTd3_GCM1/GCM1/SR_EVTd3_GCM1.GCM1_peak_820
chr16	4776228	4776542	315	4776409	16	13.4256	7.56183	9.08669	peak_call/SR_EVTd3_GCM1/GCM1/SR_EVTd3_GCM1.GCM1_peak_821
chr16	4802739	4803060	322	4802934	14	14.168	8.49586	9.78905	peak_call/SR_EVTd3_GCM1/GCM1/SR_EVTd3_GCM1.GCM1_peak_822
chr16	8949490	8949827	338	8949737	15	17.3142	10.1108	12.7881	peak_call/SR_EVTd3_GCM1/GCM1/SR_EVTd3_GCM1.GCM1_peak_823
chr16	10328296	10328873	578	10328788	12	11.167	7.09573	6.96348	peak_call/SR_EVTd3_GCM1/GCM1/SR_EVTd3_GCM1.GCM1_peak_824
chr16	10622130	10622459	330	10622277	11	9.50757	6.26535	5.42586	peak_call/SR_EVTd3_GCM1/GCM1/SR_EVTd3_GCM1.GCM1_peak_825
chr16	11291382	11291564	183	11291403	6	5.30484	4.27042	1.71248	peak_call/SR_EVTd3_GCM1/GCM1/SR_EVTd3_GCM1.GCM1_peak_826
chr16	11641335	11641548	214	11641436	8	6.6022	4.91243	2.81091	peak_call/SR_EVTd3_GCM1/GCM1/SR_EVTd3_GCM1.GCM1_peak_827
chr16	13938464	13938642	179	13938569	8	9.09008	6.32586	5.05175	peak_call/SR_EVTd3_GCM1/GCM1/SR_EVTd3_GCM1.GCM1_peak_828
chr16	13957536	13957733	198	13957620	6	5.19137	4.20251	1.62444	peak_call/SR_EVTd3_GCM1/GCM1/SR_EVTd3_GCM1.GCM1_peak_829
chr16	14005488	14005668	181	14005582	8	7.8994	5.68734	3.96699	peak_call/SR_EVTd3_GCM1/GCM1/SR_EVTd3_GCM1.GCM1_peak_830
chr16	21520286	21520811	526	21520646	14	9.1897	5.45974	5.14076	peak_call/SR_EVTd3_GCM1/GCM1/SR_EVTd3_GCM1.GCM1_peak_831
chr16	21521678	21521962	285	21521881	15	9.86503	5.65253	5.75886	peak_call/SR_EVTd3_GCM1/GCM1/SR_EVTd3_GCM1.GCM1_peak_832
chr16	24935333	24935715	383	24935470	14	15.4798	9.25756	11.0352	peak_call/SR_EVTd3_GCM1/GCM1/SR_EVTd3_GCM1.GCM1_peak_833
chr16	25006519	25006884	366	25006627	10	11.1181	7.33699	6.92172	peak_call/SR_EVTd3_GCM1/GCM1/SR_EVTd3_GCM1.GCM1_peak_834
chr16	25148775	25149242	468	25149038	17	19.2613	10.8065	14.6598	peak_call/SR_EVTd3_GCM1/GCM1/SR_EVTd3_GCM1.GCM1_peak_835
chr16	27721685	27721968	284	27721797	10	10.1931	6.82559	6.06592	peak_call/SR_EVTd3_GCM1/GCM1/SR_EVTd3_GCM1.GCM1_peak_836
chr16	28504084	28504262	179	28504166	11	10.0814	6.61702	5.9614	peak_call/SR_EVTd3_GCM1/GCM1/SR_EVTd3_GCM1.GCM1_peak_837
chr16	29382138	29382393	256	29382259	20	26.2505	14.007	21.4169	peak_call/SR_EVTd3_GCM1/GCM1/SR_EVTd3_GCM1.GCM1_peak_838
chr16	29382900	29383339	440	29383083	16	14.4141	8.16635	10.0199	peak_call/SR_EVTd3_GCM1/GCM1/SR_EVTd3_GCM1.GCM1_peak_839
chr16	29469736	29469987	252	29469899	11	9.50757	6.26535	5.42586	peak_call/SR_EVTd3_GCM1/GCM1/SR_EVTd3_GCM1.GCM1_peak_840
chr16	30061014	30061213	200	30061159	11	9.50757	6.26535	5.42586	peak_call/SR_EVTd3_GCM1/GCM1/SR_EVTd3_GCM1.GCM1_peak_841
chr16	30128459	30128651	193	30128562	12	12.665	7.98029	8.3693	peak_call/SR_EVTd3_GCM1/GCM1/SR_EVTd3_GCM1.GCM1_peak_842
chr16	30748753	30749309	557	30749131	19	16.9764	8.89628	12.4617	peak_call/SR_EVTd3_GCM1/GCM1/SR_EVTd3_GCM1.GCM1_peak_843
chr16	30949132	30949512	381	30949367	35	45.4168	20.0114	40.1786	peak_call/SR_EVTd3_GCM1/GCM1/SR_EVTd3_GCM1.GCM1_peak_844
chr16	31159844	31160124	281	31159933	11	9.08728	6.00449	5.04972	peak_call/SR_EVTd3_GCM1/GCM1/SR_EVTd3_GCM1.GCM1_peak_845
chr16	35560648	35560873	226	35560763	9	10.6507	7.12032	6.48501	peak_call/SR_EVTd3_GCM1/GCM1/SR_EVTd3_GCM1.GCM1_peak_846
chr16	35955750	35955941	192	35955845	8	9.25594	6.40829	5.19672	peak_call/SR_EVTd3_GCM1/GCM1/SR_EVTd3_GCM1.GCM1_peak_847
chr16	46757542	46757800	259	46757674	11	10.3509	6.77995	6.21281	peak_call/SR_EVTd3_GCM1/GCM1/SR_EVTd3_GCM1.GCM1_peak_849
chr16	46883916	46884171	256	46884011	24	19.3892	8.83207	14.785	peak_call/SR_EVTd3_GCM1/GCM1/SR_EVTd3_GCM1.GCM1_peak_850
chr16	53502604	53502829	226	53502713	12	9.40084	6.00483	5.32962	peak_call/SR_EVTd3_GCM1/GCM1/SR_EVTd3_GCM1.GCM1_peak_851
chr16	55668819	55669052	234	55668929	14	15.7344	9.40084	11.275	peak_call/SR_EVTd3_GCM1/GCM1/SR_EVTd3_GCM1.GCM1_peak_852
chr16	56989533	56989822	290	56989672	10	7.65499	5.28411	3.75204	peak_call/SR_EVTd3_GCM1/GCM1/SR_EVTd3_GCM1.GCM1_peak_853
chr16	58011797	58011991	195	58011909	9	8.94586	6.21068	4.92117	peak_call/SR_EVTd3_GCM1/GCM1/SR_EVTd3_GCM1.GCM1_peak_854
chr16	58235007	58235455	449	58235402	8	8.62055	6.0836	4.6205	peak_call/SR_EVTd3_GCM1/GCM1/SR_EVTd3_GCM1.GCM1_peak_855
chr16	62035946	62036183	238	62036067	11	8.35021	5.54292	4.37625	peak_call/SR_EVTd3_GCM1/GCM1/SR_EVTd3_GCM1.GCM1_peak_856
chr16	66355551	66355859	309	66355688	9	7.30421	5.22112	3.43389	peak_call/SR_EVTd3_GCM1/GCM1/SR_EVTd3_GCM1.GCM1_peak_857
chr16	66380323	66380977	655	66380496	14	13.0651	7.83169	8.74455	peak_call/SR_EVTd3_GCM1/GCM1/SR_EVTd3_GCM1.GCM1_peak_858
chr16	66478023	66478311	289	66478203	10	9.53543	6.44232	5.45294	peak_call/SR_EVTd3_GCM1/GCM1/SR_EVTd3_GCM1.GCM1_peak_859
chr16	67186790	67187096	307	67187008	11	9.99494	6.56444	5.87763	peak_call/SR_EVTd3_GCM1/GCM1/SR_EVTd3_GCM1.GCM1_peak_860
chr16	67245918	67246285	368	67246113	18	19.8966	10.9323	15.2681	peak_call/SR_EVTd3_GCM1/GCM1/SR_EVTd3_GCM1.GCM1_peak_861
chr16	67419831	67420068	238	67419991	11	11.1573	7.25641	6.95871	peak_call/SR_EVTd3_GCM1/GCM1/SR_EVTd3_GCM1.GCM1_peak_862
chr16	67526284	67526763	480	67526455	8	7.03488	5.17847	3.1908	peak_call/SR_EVTd3_GCM1/GCM1/SR_EVTd3_GCM1.GCM1_peak_863
chr16	67537920	67538167	248	67538014	8	5.69515	4.33737	2.02074	peak_call/SR_EVTd3_GCM1/GCM1/SR_EVTd3_GCM1.GCM1_peak_864
chr16	67538795	67539030	236	67538918	9	7.63531	5.42723	3.7376	peak_call/SR_EVTd3_GCM1/GCM1/SR_EVTd3_GCM1.GCM1_peak_865
chr16	68245074	68245501	428	68245289	31	35.2363	15.6408	30.1867	peak_call/SR_EVTd3_GCM1/GCM1/SR_EVTd3_GCM1.GCM1_peak_866
chr16	68264997	68265441	445	68265162	23	25.0965	12.5307	20.2965	peak_call/SR_EVTd3_GCM1/GCM1/SR_EVTd3_GCM1.GCM1_peak_867
chr16	68291817	68292095	279	68291861	8	7.16574	5.25757	3.31195	peak_call/SR_EVTd3_GCM1/GCM1/SR_EVTd3_GCM1.GCM1_peak_868
chr16	68409892	68410211	320	68410045	9	8.48591	5.94261	4.49641	peak_call/SR_EVTd3_GCM1/GCM1/SR_EVTd3_GCM1.GCM1_peak_869
chr16	68458101	68458346	246	68458275	7	6.96939	5.20327	3.13425	peak_call/SR_EVTd3_GCM1/GCM1/SR_EVTd3_GCM1.GCM1_peak_870
chr16	68732419	68732619	201	68732532	11	11.0676	7.20431	6.87539	peak_call/SR_EVTd3_GCM1/GCM1/SR_EVTd3_GCM1.GCM1_peak_871
chr16	69187460	69187662	203	69187586	12	9.78588	6.24485	5.68711	peak_call/SR_EVTd3_GCM1/GCM1/SR_EVTd3_GCM1.GCM1_peak_872
chr16	69404437	69404629	193	69404540	10	11.1181	7.33699	6.92172	peak_call/SR_EVTd3_GCM1/GCM1/SR_EVTd3_GCM1.GCM1_peak_873
chr16	69499675	69499886	212	69499771	9	7.99834	5.64996	4.05398	peak_call/SR_EVTd3_GCM1/GCM1/SR_EVTd3_GCM1.GCM1_peak_874
chr16	69500378	69500808	431	69500683	23	28.2508	14.3739	23.3672	peak_call/SR_EVTd3_GCM1/GCM1/SR_EVTd3_GCM1.GCM1_peak_875
chr16	69754882	69755276	395	69755085	26	27.5686	12.9701	22.7001	peak_call/SR_EVTd3_GCM1/GCM1/SR_EVTd3_GCM1.GCM1_peak_876
chr16	69762179	69762441	263	69762342	13	14.4764	8.85473	10.0785	peak_call/SR_EVTd3_GCM1/GCM1/SR_EVTd3_GCM1.GCM1_peak_877
chr16	70415212	70415413	202	70415325	11	10.2593	6.72476	6.12501	peak_call/SR_EVTd3_GCM1/GCM1/SR_EVTd3_GCM1.GCM1_peak_878
chr16	70694082	70694418	337	70694249	14	11.5953	6.92865	7.36701	peak_call/SR_EVTd3_GCM1/GCM1/SR_EVTd3_GCM1.GCM1_peak_879
chr16	71430067	71430272	206	71430131	7	7.16069	5.3086	3.30769	peak_call/SR_EVTd3_GCM1/GCM1/SR_EVTd3_GCM1.GCM1_peak_880
chr16	72990361	72990596	236	72990450	17	18.1667	10.1699	13.6085	peak_call/SR_EVTd3_GCM1/GCM1/SR_EVTd3_GCM1.GCM1_peak_881
chr16	74222505	74222698	194	74222555	5	5.36626	4.27219	1.73893	peak_call/SR_EVTd3_GCM1/GCM1/SR_EVTd3_GCM1.GCM1_peak_882
chr16	74756138	74756418	281	74756308	11	8.02377	5.33777	4.07164	peak_call/SR_EVTd3_GCM1/GCM1/SR_EVTd3_GCM1.GCM1_peak_883
chr16	75208904	75209277	374	75209097	11	9.08728	6.00449	5.04972	peak_call/SR_EVTd3_GCM1/GCM1/SR_EVTd3_GCM1.GCM1_peak_884
chr16	75217380	75217615	236	75217512	13	11.6712	7.20073	7.44022	peak_call/SR_EVTd3_GCM1/GCM1/SR_EVTd3_GCM1.GCM1_peak_885
chr16	81141125	81141447	323	81141315	13	12.7339	7.84555	8.43399	peak_call/SR_EVTd3_GCM1/GCM1/SR_EVTd3_GCM1.GCM1_peak_886
chr16	81220239	81220615	377	81220434	24	27.9607	13.8968	23.0844	peak_call/SR_EVTd3_GCM1/GCM1/SR_EVTd3_GCM1.GCM1_peak_887
chr16	81444794	81445245	452	81445107	10	9.56322	6.45881	5.48039	peak_call/SR_EVTd3_GCM1/GCM1/SR_EVTd3_GCM1.GCM1_peak_888
chr16	81576978	81577290	313	81577206	9	8.07537	5.69671	4.12112	peak_call/SR_EVTd3_GCM1/GCM1/SR_EVTd3_GCM1.GCM1_peak_889
chr16	84051194	84051432	239	84051307	9	6.95893	5.00374	3.12475	peak_call/SR_EVTd3_GCM1/GCM1/SR_EVTd3_GCM1.GCM1_peak_890
chr16	84246711	84246899	189	84246792	11	11.0676	7.20431	6.87539	peak_call/SR_EVTd3_GCM1/GCM1/SR_EVTd3_GCM1.GCM1_peak_891
chr16	84818950	84819314	365	84819081	13	11.3534	7.00524	7.13786	peak_call/SR_EVTd3_GCM1/GCM1/SR_EVTd3_GCM1.GCM1_peak_892
chr16	84826065	84826853	789	84826398	16	18.2812	10.4638	13.715	peak_call/SR_EVTd3_GCM1/GCM1/SR_EVTd3_GCM1.GCM1_peak_893
chr16	84878687	84879148	462	84879015	23	29.1968	14.9056	24.2899	peak_call/SR_EVTd3_GCM1/GCM1/SR_EVTd3_GCM1.GCM1_peak_894
chr16	85144472	85144659	188	85144516	10	6.50479	4.55572	2.73587	peak_call/SR_EVTd3_GCM1/GCM1/SR_EVTd3_GCM1.GCM1_peak_895
chr16	85475215	85475565	351	85475387	20	20.4894	10.721	15.8412	peak_call/SR_EVTd3_GCM1/GCM1/SR_EVTd3_GCM1.GCM1_peak_896
chr16	85514662	85515541	880	85515231	72	102.577	34.4572	96.7569	peak_call/SR_EVTd3_GCM1/GCM1/SR_EVTd3_GCM1.GCM1_peak_897
chr16	85524324	85525462	1139	85524976	36	45.9792	19.9237	40.7324	peak_call/SR_EVTd3_GCM1/GCM1/SR_EVTd3_GCM1.GCM1_peak_898
chr16	85916441	85916783	343	85916640	15	15.54	9.09217	11.0945	peak_call/SR_EVTd3_GCM1/GCM1/SR_EVTd3_GCM1.GCM1_peak_899
chr16	87869379	87869584	206	87869503	10	7.65499	5.28411	3.75204	peak_call/SR_EVTd3_GCM1/GCM1/SR_EVTd3_GCM1.GCM1_peak_900
chr16	88455098	88456097	1000	88455787	18	16.3054	8.77629	11.8232	peak_call/SR_EVTd3_GCM1/GCM1/SR_EVTd3_GCM1.GCM1_peak_901
chr16	88634567	88635177	611	88635117	11	7.43767	4.96987	3.55013	peak_call/SR_EVTd3_GCM1/GCM1/SR_EVTd3_GCM1.GCM1_peak_902
chr16	88784616	88784853	238	88784754	13	13.0638	8.04195	8.74455	peak_call/SR_EVTd3_GCM1/GCM1/SR_EVTd3_GCM1.GCM1_peak_903
chr16	89320402	89320586	185	89320445	12	10.9208	6.94588	6.73767	peak_call/SR_EVTd3_GCM1/GCM1/SR_EVTd3_GCM1.GCM1_peak_904
chr16	89562324	89562536	213	89562420	12	10.2044	6.50486	6.0717	peak_call/SR_EVTd3_GCM1/GCM1/SR_EVTd3_GCM1.GCM1_peak_905
chr16	89827693	89828424	732	89828091	13	12.3947	7.64155	8.11375	peak_call/SR_EVTd3_GCM1/GCM1/SR_EVTd3_GCM1.GCM1_peak_906
chr16	89842970	89843252	283	89843071	10	10.2473	6.8565	6.11387	peak_call/SR_EVTd3_GCM1/GCM1/SR_EVTd3_GCM1.GCM1_peak_907
chr16	89873101	89873348	248	89873197	11	8.35021	5.54292	4.37625	peak_call/SR_EVTd3_GCM1/GCM1/SR_EVTd3_GCM1.GCM1_peak_908
chr16	90022521	90022741	221	90022632	8	7.16574	5.25757	3.31195	peak_call/SR_EVTd3_GCM1/GCM1/SR_EVTd3_GCM1.GCM1_peak_909
chr17	1239217	1239505	289	1239399	15	15.8389	9.26814	11.3762	peak_call/SR_EVTd3_GCM1/GCM1/SR_EVTd3_GCM1.GCM1_peak_910
chr17	1587235	1587444	210	1587307	11	10.9845	7.15584	6.79922	peak_call/SR_EVTd3_GCM1/GCM1/SR_EVTd3_GCM1.GCM1_peak_911
chr17	1605115	1605452	338	1605305	17	18.6043	10.4267	14.0278	peak_call/SR_EVTd3_GCM1/GCM1/SR_EVTd3_GCM1.GCM1_peak_912
chr17	1620348	1620939	592	1620776	23	22.0023	10.6755	17.3004	peak_call/SR_EVTd3_GCM1/GCM1/SR_EVTd3_GCM1.GCM1_peak_913
chr17	3838237	3838410	174	3838359	9	8.11045	5.71795	4.14939	peak_call/SR_EVTd3_GCM1/GCM1/SR_EVTd3_GCM1.GCM1_peak_914
chr17	4161196	4161674	479	4161417	17	17.5853	9.82486	13.0473	peak_call/SR_EVTd3_GCM1/GCM1/SR_EVTd3_GCM1.GCM1_peak_915
chr17	4447853	4448229	377	4447975	17	15.0915	8.31438	10.6604	peak_call/SR_EVTd3_GCM1/GCM1/SR_EVTd3_GCM1.GCM1_peak_916
chr17	4806670	4806855	186	4806778	13	10.4832	6.46674	6.33272	peak_call/SR_EVTd3_GCM1/GCM1/SR_EVTd3_GCM1.GCM1_peak_917
chr17	5249712	5249939	228	5249790	9	8.66335	6.04701	4.66195	peak_call/SR_EVTd3_GCM1/GCM1/SR_EVTd3_GCM1.GCM1_peak_918
chr17	5941317	5941510	194	5941366	8	7.09242	5.21333	3.24268	peak_call/SR_EVTd3_GCM1/GCM1/SR_EVTd3_GCM1.GCM1_peak_919
chr17	6070335	6070681	347	6070496	15	14.9375	8.73321	10.5213	peak_call/SR_EVTd3_GCM1/GCM1/SR_EVTd3_GCM1.GCM1_peak_920
chr17	7142083	7142256	174	7142198	10	8.00448	5.50411	4.0549	peak_call/SR_EVTd3_GCM1/GCM1/SR_EVTd3_GCM1.GCM1_peak_921
chr17	7262388	7262567	180	7262450	9	6.77595	4.88774	2.95681	peak_call/SR_EVTd3_GCM1/GCM1/SR_EVTd3_GCM1.GCM1_peak_922
chr17	7444940	7445404	465	7445117	17	15.0915	8.31438	10.6604	peak_call/SR_EVTd3_GCM1/GCM1/SR_EVTd3_GCM1.GCM1_peak_923
chr17	8162599	8163189	591	8162962	24	25.7358	12.5765	20.919	peak_call/SR_EVTd3_GCM1/GCM1/SR_EVTd3_GCM1.GCM1_peak_924
chr17	8827927	8828238	312	8828034	11	9.97109	6.5499	5.85567	peak_call/SR_EVTd3_GCM1/GCM1/SR_EVTd3_GCM1.GCM1_peak_925
chr17	9053478	9053668	191	9053562	11	11.2686	7.32072	7.05939	peak_call/SR_EVTd3_GCM1/GCM1/SR_EVTd3_GCM1.GCM1_peak_926
chr17	9645438	9645632	195	9645520	8	7.64244	5.53964	3.74349	peak_call/SR_EVTd3_GCM1/GCM1/SR_EVTd3_GCM1.GCM1_peak_927
chr17	10126919	10127137	219	10127013	16	15.0461	8.55205	10.6213	peak_call/SR_EVTd3_GCM1/GCM1/SR_EVTd3_GCM1.GCM1_peak_928
chr17	10787421	10787621	201	10787542	6	6.09331	4.71779	2.36929	peak_call/SR_EVTd3_GCM1/GCM1/SR_EVTd3_GCM1.GCM1_peak_929
chr17	16835087	16835374	288	16835250	17	13.6761	7.45481	9.32301	peak_call/SR_EVTd3_GCM1/GCM1/SR_EVTd3_GCM1.GCM1_peak_930
chr17	16854690	16854981	292	16854859	21	24.1246	12.5795	19.3545	peak_call/SR_EVTd3_GCM1/GCM1/SR_EVTd3_GCM1.GCM1_peak_931
chr17	17205915	17206131	217	17206057	8	6.09736	4.59471	2.37291	peak_call/SR_EVTd3_GCM1/GCM1/SR_EVTd3_GCM1.GCM1_peak_932
chr17	18964030	18964368	339	18964172	20	19.0379	9.84484	14.4426	peak_call/SR_EVTd3_GCM1/GCM1/SR_EVTd3_GCM1.GCM1_peak_933
chr17	19029905	19030324	420	19030202	10	10.4146	6.9512	6.27181	peak_call/SR_EVTd3_GCM1/GCM1/SR_EVTd3_GCM1.GCM1_peak_934
chr17	19520139	19520348	210	19520231	9	8.84938	6.15515	4.82968	peak_call/SR_EVTd3_GCM1/GCM1/SR_EVTd3_GCM1.GCM1_peak_935
chr17	20565262	20565573	312	20565446	8	8.24631	5.88146	4.27943	peak_call/SR_EVTd3_GCM1/GCM1/SR_EVTd3_GCM1.GCM1_peak_936
chr17	27456193	27456379	187	27456259	12	12.4575	7.86111	8.17393	peak_call/SR_EVTd3_GCM1/GCM1/SR_EVTd3_GCM1.GCM1_peak_937
chr17	27461663	27461886	224	27461789	12	13.5453	8.47132	9.20265	peak_call/SR_EVTd3_GCM1/GCM1/SR_EVTd3_GCM1.GCM1_peak_938
chr17	27532164	27532368	205	27532282	9	8.5736	5.99435	4.5805	peak_call/SR_EVTd3_GCM1/GCM1/SR_EVTd3_GCM1.GCM1_peak_939
chr17	29344304	29344686	383	29344480	12	13.9758	8.70197	9.60406	peak_call/SR_EVTd3_GCM1/GCM1/SR_EVTd3_GCM1.GCM1_peak_940
chr17	29624066	29624360	295	29624276	6	5.12072	4.15982	1.57156	peak_call/SR_EVTd3_GCM1/GCM1/SR_EVTd3_GCM1.GCM1_peak_941
chr17	30226173	30226542	370	30226366	18	19.78	10.8641	15.1544	peak_call/SR_EVTd3_GCM1/GCM1/SR_EVTd3_GCM1.GCM1_peak_942
chr17	30709311	30709536	226	30709409	14	12.5977	7.54593	8.30316	peak_call/SR_EVTd3_GCM1/GCM1/SR_EVTd3_GCM1.GCM1_peak_943
chr17	31558864	31559171	308	31559089	14	12.0443	7.2056	7.78646	peak_call/SR_EVTd3_GCM1/GCM1/SR_EVTd3_GCM1.GCM1_peak_944
chr17	31573877	31574272	396	31574130	21	24.224	12.6374	19.4506	peak_call/SR_EVTd3_GCM1/GCM1/SR_EVTd3_GCM1.GCM1_peak_945
chr17	31690053	31690420	368	31690327	17	22.3771	12.486	17.6622	peak_call/SR_EVTd3_GCM1/GCM1/SR_EVTd3_GCM1.GCM1_peak_946
chr17	31917083	31917262	180	31917196	13	10.4832	6.46674	6.33272	peak_call/SR_EVTd3_GCM1/GCM1/SR_EVTd3_GCM1.GCM1_peak_947
chr17	32486333	32486542	210	32486455	9	6.95893	5.00374	3.12475	peak_call/SR_EVTd3_GCM1/GCM1/SR_EVTd3_GCM1.GCM1_peak_948
chr17	32486737	32486940	204	32486880	9	7.92286	5.60396	3.98146	peak_call/SR_EVTd3_GCM1/GCM1/SR_EVTd3_GCM1.GCM1_peak_949
chr17	36140525	36140718	194	36140630	15	14.3092	8.3538	9.92056	peak_call/SR_EVTd3_GCM1/GCM1/SR_EVTd3_GCM1.GCM1_peak_950
chr17	38455305	38455553	249	38455421	19	18.1507	9.60747	13.5933	peak_call/SR_EVTd3_GCM1/GCM1/SR_EVTd3_GCM1.GCM1_peak_951
chr17	38702211	38702555	345	38702339	11	9.9101	6.51268	5.80167	peak_call/SR_EVTd3_GCM1/GCM1/SR_EVTd3_GCM1.GCM1_peak_952
chr17	41332308	41332578	271	41332405	12	12.3509	7.79945	8.07718	peak_call/SR_EVTd3_GCM1/GCM1/SR_EVTd3_GCM1.GCM1_peak_953
chr17	41528299	41528537	239	41528429	7	5.26484	4.17712	1.6848	peak_call/SR_EVTd3_GCM1/GCM1/SR_EVTd3_GCM1.GCM1_peak_954
chr17	41665877	41666097	221	41665924	12	11.1929	7.11147	6.98575	peak_call/SR_EVTd3_GCM1/GCM1/SR_EVTd3_GCM1.GCM1_peak_955
chr17	42536101	42536435	335	42536368	10	8.60358	5.87728	4.60445	peak_call/SR_EVTd3_GCM1/GCM1/SR_EVTd3_GCM1.GCM1_peak_956
chr17	42552661	42552947	287	42552855	11	8.93143	5.90723	4.90772	peak_call/SR_EVTd3_GCM1/GCM1/SR_EVTd3_GCM1.GCM1_peak_957
chr17	44097012	44097713	702	44097214	29	31.8547	14.4112	26.884	peak_call/SR_EVTd3_GCM1/GCM1/SR_EVTd3_GCM1.GCM1_peak_958
chr17	44108789	44109685	897	44109443	38	49.5678	21.1662	44.2533	peak_call/SR_EVTd3_GCM1/GCM1/SR_EVTd3_GCM1.GCM1_peak_959
chr17	44234911	44235092	182	44234982	10	10.4369	6.96369	6.29174	peak_call/SR_EVTd3_GCM1/GCM1/SR_EVTd3_GCM1.GCM1_peak_960
chr17	45371651	45372098	448	45371799	27	25.1992	11.2101	20.3977	peak_call/SR_EVTd3_GCM1/GCM1/SR_EVTd3_GCM1.GCM1_peak_961
chr17	45784486	45784676	191	45784567	12	9.78588	6.24485	5.68711	peak_call/SR_EVTd3_GCM1/GCM1/SR_EVTd3_GCM1.GCM1_peak_962
chr17	46011634	46011995	362	46011840	26	27.5686	12.9701	22.7001	peak_call/SR_EVTd3_GCM1/GCM1/SR_EVTd3_GCM1.GCM1_peak_963
chr17	47844197	47844474	278	47844355	10	9.30192	6.3029	5.23622	peak_call/SR_EVTd3_GCM1/GCM1/SR_EVTd3_GCM1.GCM1_peak_964
chr17	47867033	47867273	241	47867144	10	9.28002	6.28974	5.21535	peak_call/SR_EVTd3_GCM1/GCM1/SR_EVTd3_GCM1.GCM1_peak_965
chr17	48738997	48739176	180	48739076	9	9.40136	6.46742	5.32998	peak_call/SR_EVTd3_GCM1/GCM1/SR_EVTd3_GCM1.GCM1_peak_966
chr17	49365161	49365404	244	49365302	8	7.81731	5.6405	3.89541	peak_call/SR_EVTd3_GCM1/GCM1/SR_EVTd3_GCM1.GCM1_peak_967
chr17	49631558	49631825	268	49631674	10	11.1181	7.33699	6.92172	peak_call/SR_EVTd3_GCM1/GCM1/SR_EVTd3_GCM1.GCM1_peak_968
chr17	49971766	49971981	216	49971874	16	15.8065	9.01312	11.3446	peak_call/SR_EVTd3_GCM1/GCM1/SR_EVTd3_GCM1.GCM1_peak_969
chr17	49973314	49973565	252	49973399	13	9.40336	5.79818	5.33078	peak_call/SR_EVTd3_GCM1/GCM1/SR_EVTd3_GCM1.GCM1_peak_970
chr17	50477315	50477597	283	50477559	9	7.84887	5.55871	3.92479	peak_call/SR_EVTd3_GCM1/GCM1/SR_EVTd3_GCM1.GCM1_peak_971
chr17	50596720	50597057	338	50596926	13	11.3534	7.00524	7.13786	peak_call/SR_EVTd3_GCM1/GCM1/SR_EVTd3_GCM1.GCM1_peak_972
chr17	50658858	50659427	570	50659202	16	15.4699	8.80957	11.0255	peak_call/SR_EVTd3_GCM1/GCM1/SR_EVTd3_GCM1.GCM1_peak_973
chr17	56412275	56412462	188	56412408	7	7.05901	5.2529	3.21143	peak_call/SR_EVTd3_GCM1/GCM1/SR_EVTd3_GCM1.GCM1_peak_974
chr17	57693980	57694319	340	57694164	10	11.7885	7.68453	7.54663	peak_call/SR_EVTd3_GCM1/GCM1/SR_EVTd3_GCM1.GCM1_peak_975
chr17	58083202	58083441	240	58083220	29	30.924	13.8573	25.9786	peak_call/SR_EVTd3_GCM1/GCM1/SR_EVTd3_GCM1.GCM1_peak_976
chr17	58164812	58164997	186	58164915	6	5.56598	4.42349	1.90577	peak_call/SR_EVTd3_GCM1/GCM1/SR_EVTd3_GCM1.GCM1_peak_977
chr17	59290182	59290480	299	59290307	9	8.58931	6.00359	4.59116	peak_call/SR_EVTd3_GCM1/GCM1/SR_EVTd3_GCM1.GCM1_peak_978
chr17	61294717	61295015	299	61294845	15	19.5843	11.2991	14.9667	peak_call/SR_EVTd3_GCM1/GCM1/SR_EVTd3_GCM1.GCM1_peak_979
chr17	61410981	61411455	475	61411266	14	12.4207	7.43722	8.13853	peak_call/SR_EVTd3_GCM1/GCM1/SR_EVTd3_GCM1.GCM1_peak_980
chr17	62861036	62861342	307	62861151	19	18.8116	10.0075	14.226	peak_call/SR_EVTd3_GCM1/GCM1/SR_EVTd3_GCM1.GCM1_peak_981
chr17	64253356	64253762	407	64253513	20	24.879	13.2705	20.0834	peak_call/SR_EVTd3_GCM1/GCM1/SR_EVTd3_GCM1.GCM1_peak_982
chr17	64779387	64779890	504	64779584	32	35.2417	15.243	30.1912	peak_call/SR_EVTd3_GCM1/GCM1/SR_EVTd3_GCM1.GCM1_peak_983
chr17	64930368	64930836	469	64930614	28	39.9048	19.343	34.7638	peak_call/SR_EVTd3_GCM1/GCM1/SR_EVTd3_GCM1.GCM1_peak_984
chr17	64982484	64982680	197	64982543	5	5.36626	4.27219	1.73893	peak_call/SR_EVTd3_GCM1/GCM1/SR_EVTd3_GCM1.GCM1_peak_985
chr17	65123308	65123544	237	65123370	12	11.7284	7.43333	7.49118	peak_call/SR_EVTd3_GCM1/GCM1/SR_EVTd3_GCM1.GCM1_peak_986
chr17	66952169	66952453	285	66952352	17	17.1155	9.5433	12.5947	peak_call/SR_EVTd3_GCM1/GCM1/SR_EVTd3_GCM1.GCM1_peak_987
chr17	67245270	67245457	188	67245348	13	12.3229	7.59813	8.05039	peak_call/SR_EVTd3_GCM1/GCM1/SR_EVTd3_GCM1.GCM1_peak_988
chr17	67327037	67327480	444	67327238	33	47.4765	21.9069	42.1989	peak_call/SR_EVTd3_GCM1/GCM1/SR_EVTd3_GCM1.GCM1_peak_989
chr17	67469487	67469741	255	67469548	10	8.00448	5.50411	4.0549	peak_call/SR_EVTd3_GCM1/GCM1/SR_EVTd3_GCM1.GCM1_peak_990
chr17	67521004	67521337	334	67521148	19	25.5016	13.7899	20.692	peak_call/SR_EVTd3_GCM1/GCM1/SR_EVTd3_GCM1.GCM1_peak_991
chr17	68198158	68198611	454	68198379	28	33.6108	15.8289	28.5949	peak_call/SR_EVTd3_GCM1/GCM1/SR_EVTd3_GCM1.GCM1_peak_992
chr17	68326104	68326371	268	68326248	11	11.1573	7.25641	6.95871	peak_call/SR_EVTd3_GCM1/GCM1/SR_EVTd3_GCM1.GCM1_peak_993
chr17	68328707	68329229	523	68329026	25	28.5215	13.8918	23.6306	peak_call/SR_EVTd3_GCM1/GCM1/SR_EVTd3_GCM1.GCM1_peak_994
chr17	68446675	68447022	348	68446830	21	24.1246	12.5795	19.3545	peak_call/SR_EVTd3_GCM1/GCM1/SR_EVTd3_GCM1.GCM1_peak_995
chr17	71922497	71922742	246	71922630	6	6.52609	4.94335	2.7531	peak_call/SR_EVTd3_GCM1/GCM1/SR_EVTd3_GCM1.GCM1_peak_996
chr17	72640447	72640667	221	72640589	15	11.4875	6.6265	7.26638	peak_call/SR_EVTd3_GCM1/GCM1/SR_EVTd3_GCM1.GCM1_peak_997
chr17	72997670	72997906	237	72997750	8	8.64318	6.09557	4.64284	peak_call/SR_EVTd3_GCM1/GCM1/SR_EVTd3_GCM1.GCM1_peak_998
chr17	73293184	73293376	193	73293273	12	8.71363	5.57619	4.70567	peak_call/SR_EVTd3_GCM1/GCM1/SR_EVTd3_GCM1.GCM1_peak_999
chr17	73652954	73653249	296	73653101	11	12.5004	8.00399	8.21443	peak_call/SR_EVTd3_GCM1/GCM1/SR_EVTd3_GCM1.GCM1_peak_1000
chr17	73657516	73657689	174	73657604	13	14.4625	8.84698	10.0649	peak_call/SR_EVTd3_GCM1/GCM1/SR_EVTd3_GCM1.GCM1_peak_1001
chr17	75087787	75087992	206	75087897	13	9.96397	6.14476	5.85371	peak_call/SR_EVTd3_GCM1/GCM1/SR_EVTd3_GCM1.GCM1_peak_1002
chr17	75241099	75241485	387	75241316	29	26.4865	11.2605	21.6462	peak_call/SR_EVTd3_GCM1/GCM1/SR_EVTd3_GCM1.GCM1_peak_1003
chr17	75326396	75326715	320	75326544	9	8.11045	5.71795	4.14939	peak_call/SR_EVTd3_GCM1/GCM1/SR_EVTd3_GCM1.GCM1_peak_1004
chr17	75337017	75337258	242	75337077	7	6.70749	5.05542	2.89384	peak_call/SR_EVTd3_GCM1/GCM1/SR_EVTd3_GCM1.GCM1_peak_1005
chr17	75689229	75689750	522	75689558	28	33.6108	15.8289	28.5949	peak_call/SR_EVTd3_GCM1/GCM1/SR_EVTd3_GCM1.GCM1_peak_1006
chr17	75723408	75723642	235	75723449	8	6.61344	4.91942	2.81647	peak_call/SR_EVTd3_GCM1/GCM1/SR_EVTd3_GCM1.GCM1_peak_1007
chr17	75896470	75896932	463	75896841	14	12.2489	7.33161	7.98024	peak_call/SR_EVTd3_GCM1/GCM1/SR_EVTd3_GCM1.GCM1_peak_1008
chr17	75908258	75908436	179	75908348	8	6.74807	5.00284	2.93141	peak_call/SR_EVTd3_GCM1/GCM1/SR_EVTd3_GCM1.GCM1_peak_1009
chr17	76014389	76014652	264	76014563	13	11.3534	7.00524	7.13786	peak_call/SR_EVTd3_GCM1/GCM1/SR_EVTd3_GCM1.GCM1_peak_1010
chr17	76262763	76263311	549	76263193	14	15.6132	9.33286	11.1619	peak_call/SR_EVTd3_GCM1/GCM1/SR_EVTd3_GCM1.GCM1_peak_1011
chr17	76276826	76277431	606	76277139	23	23.4246	11.529	18.674	peak_call/SR_EVTd3_GCM1/GCM1/SR_EVTd3_GCM1.GCM1_peak_1012
chr17	76659775	76660164	390	76659927	14	14.3048	8.57692	9.91989	peak_call/SR_EVTd3_GCM1/GCM1/SR_EVTd3_GCM1.GCM1_peak_1013
chr17	76789508	76789732	225	76789614	12	14.4797	8.96346	10.0815	peak_call/SR_EVTd3_GCM1/GCM1/SR_EVTd3_GCM1.GCM1_peak_1014
chr17	76872470	76872836	367	76872631	13	11.4144	7.04286	7.19643	peak_call/SR_EVTd3_GCM1/GCM1/SR_EVTd3_GCM1.GCM1_peak_1015
chr17	77036736	77037011	276	77036863	18	17.5089	9.5071	12.9765	peak_call/SR_EVTd3_GCM1/GCM1/SR_EVTd3_GCM1.GCM1_peak_1016
chr17	77279541	77279888	348	77279668	15	15.4517	9.03993	11.0082	peak_call/SR_EVTd3_GCM1/GCM1/SR_EVTd3_GCM1.GCM1_peak_1017
chr17	77280865	77281171	307	77281004	19	19.8022	10.6037	15.176	peak_call/SR_EVTd3_GCM1/GCM1/SR_EVTd3_GCM1.GCM1_peak_1018
chr17	77373064	77373359	296	77373225	12	11.3829	7.22632	7.16564	peak_call/SR_EVTd3_GCM1/GCM1/SR_EVTd3_GCM1.GCM1_peak_1019
chr17	77484483	77484839	357	77484756	8	5.55667	4.24815	1.90577	peak_call/SR_EVTd3_GCM1/GCM1/SR_EVTd3_GCM1.GCM1_peak_1020
chr17	78341813	78342446	634	78342287	12	10.8333	6.89239	6.65658	peak_call/SR_EVTd3_GCM1/GCM1/SR_EVTd3_GCM1.GCM1_peak_1021
chr17	78352876	78353193	318	78353057	14	11.841	7.08025	7.59802	peak_call/SR_EVTd3_GCM1/GCM1/SR_EVTd3_GCM1.GCM1_peak_1022
chr17	78365602	78365892	291	78365834	9	7.77632	5.51418	3.85899	peak_call/SR_EVTd3_GCM1/GCM1/SR_EVTd3_GCM1.GCM1_peak_1023
chr17	78899326	78899925	600	78899624	18	15.272	8.14982	10.8355	peak_call/SR_EVTd3_GCM1/GCM1/SR_EVTd3_GCM1.GCM1_peak_1024
chr17	79048547	79048811	265	79048647	12	9.40084	6.00483	5.32962	peak_call/SR_EVTd3_GCM1/GCM1/SR_EVTd3_GCM1.GCM1_peak_1025
chr17	79915798	79916392	595	79916142	38	46.7576	19.5146	41.4925	peak_call/SR_EVTd3_GCM1/GCM1/SR_EVTd3_GCM1.GCM1_peak_1026
chr17	80116561	80116890	330	80116740	21	23.6959	12.3287	18.937	peak_call/SR_EVTd3_GCM1/GCM1/SR_EVTd3_GCM1.GCM1_peak_1027
chr17	80551485	80551711	227	80551589	14	15.8744	9.4789	11.4097	peak_call/SR_EVTd3_GCM1/GCM1/SR_EVTd3_GCM1.GCM1_peak_1028
chr17	80959767	80960000	234	80959819	9	6.36385	4.62503	2.60644	peak_call/SR_EVTd3_GCM1/GCM1/SR_EVTd3_GCM1.GCM1_peak_1029
chr17	81514718	81515326	609	81515097	35	43.1982	18.7119	37.9971	peak_call/SR_EVTd3_GCM1/GCM1/SR_EVTd3_GCM1.GCM1_peak_1030
chr17	81528134	81528307	174	81528218	8	5.41587	4.15719	1.7816	peak_call/SR_EVTd3_GCM1/GCM1/SR_EVTd3_GCM1.GCM1_peak_1031
chr17	81528745	81529124	380	81528933	17	13.2634	7.20646	8.93166	peak_call/SR_EVTd3_GCM1/GCM1/SR_EVTd3_GCM1.GCM1_peak_1032
chr17	81898534	81898744	211	81898706	9	8.25056	5.80235	4.28326	peak_call/SR_EVTd3_GCM1/GCM1/SR_EVTd3_GCM1.GCM1_peak_1033
chr17	82030499	82030990	492	82030724	42	43.9756	16.1401	38.7606	peak_call/SR_EVTd3_GCM1/GCM1/SR_EVTd3_GCM1.GCM1_peak_1034
chr17	82098642	82099100	459	82098809	14	12.7804	7.65785	8.47838	peak_call/SR_EVTd3_GCM1/GCM1/SR_EVTd3_GCM1.GCM1_peak_1035
chr17	82744846	82745155	310	82744929	9	8.11045	5.71795	4.14939	peak_call/SR_EVTd3_GCM1/GCM1/SR_EVTd3_GCM1.GCM1_peak_1036
chr17	82840011	82840203	193	82840144	12	9.78588	6.24485	5.68711	peak_call/SR_EVTd3_GCM1/GCM1/SR_EVTd3_GCM1.GCM1_peak_1037
chr18	812269	812582	314	812379	15	13.7385	8.00598	9.37774	peak_call/SR_EVTd3_GCM1/GCM1/SR_EVTd3_GCM1.GCM1_peak_1038
chr18	2002653	2003026	374	2002881	17	20.271	11.3747	15.629	peak_call/SR_EVTd3_GCM1/GCM1/SR_EVTd3_GCM1.GCM1_peak_1039
chr18	2529242	2529640	399	2529435	17	23.0494	12.8166	18.3122	peak_call/SR_EVTd3_GCM1/GCM1/SR_EVTd3_GCM1.GCM1_peak_1040
chr18	3411804	3412080	277	3411945	21	22.2763	11.4865	17.562	peak_call/SR_EVTd3_GCM1/GCM1/SR_EVTd3_GCM1.GCM1_peak_1041
chr18	3449776	3449991	216	3449895	10	8.45844	5.78744	4.47401	peak_call/SR_EVTd3_GCM1/GCM1/SR_EVTd3_GCM1.GCM1_peak_1042
chr18	5895166	5895367	202	5895271	12	10.6623	6.78746	6.49177	peak_call/SR_EVTd3_GCM1/GCM1/SR_EVTd3_GCM1.GCM1_peak_1043
chr18	9422191	9422485	295	9422280	11	12.0374	7.75362	7.78265	peak_call/SR_EVTd3_GCM1/GCM1/SR_EVTd3_GCM1.GCM1_peak_1044
chr18	11859408	11859598	191	11859551	6	5.56598	4.42349	1.90577	peak_call/SR_EVTd3_GCM1/GCM1/SR_EVTd3_GCM1.GCM1_peak_1045
chr18	12407872	12408103	232	12407980	10	9.99321	6.71066	5.87676	peak_call/SR_EVTd3_GCM1/GCM1/SR_EVTd3_GCM1.GCM1_peak_1046
chr18	22169923	22170096	174	22170033	10	7.03709	4.89295	3.1908	peak_call/SR_EVTd3_GCM1/GCM1/SR_EVTd3_GCM1.GCM1_peak_1047
chr18	24462074	24462310	237	24462189	7	6.70749	5.05542	2.89384	peak_call/SR_EVTd3_GCM1/GCM1/SR_EVTd3_GCM1.GCM1_peak_1048
chr18	26201954	26202437	484	26202225	29	33.9613	15.6634	28.9383	peak_call/SR_EVTd3_GCM1/GCM1/SR_EVTd3_GCM1.GCM1_peak_1049
chr18	31211191	31211428	238	31211339	9	9.6977	6.62936	5.60946	peak_call/SR_EVTd3_GCM1/GCM1/SR_EVTd3_GCM1.GCM1_peak_1050
chr18	31216835	31217395	561	31217100	15	15.6357	9.14872	11.18	peak_call/SR_EVTd3_GCM1/GCM1/SR_EVTd3_GCM1.GCM1_peak_1051
chr18	31810941	31811323	383	31811016	10	9.80973	6.60395	5.7053	peak_call/SR_EVTd3_GCM1/GCM1/SR_EVTd3_GCM1.GCM1_peak_1052
chr18	36634408	36634775	368	36634491	7	7.21114	5.33599	3.35006	peak_call/SR_EVTd3_GCM1/GCM1/SR_EVTd3_GCM1.GCM1_peak_1053
chr18	44772391	44772710	320	44772512	11	13.5601	8.54438	9.21406	peak_call/SR_EVTd3_GCM1/GCM1/SR_EVTd3_GCM1.GCM1_peak_1054
chr18	46062743	46062957	215	46062844	8	7.40981	5.40323	3.52445	peak_call/SR_EVTd3_GCM1/GCM1/SR_EVTd3_GCM1.GCM1_peak_1055
chr18	46153267	46153528	262	46153370	12	11.7284	7.43333	7.49118	peak_call/SR_EVTd3_GCM1/GCM1/SR_EVTd3_GCM1.GCM1_peak_1056
chr18	48143575	48143778	204	48143699	7	6.26306	4.79548	2.52199	peak_call/SR_EVTd3_GCM1/GCM1/SR_EVTd3_GCM1.GCM1_peak_1057
chr18	48788433	48788650	218	48788531	8	7.68533	5.56451	3.77543	peak_call/SR_EVTd3_GCM1/GCM1/SR_EVTd3_GCM1.GCM1_peak_1058
chr18	48861237	48861582	346	48861469	28	33.6108	15.8289	28.5949	peak_call/SR_EVTd3_GCM1/GCM1/SR_EVTd3_GCM1.GCM1_peak_1059
chr18	49729864	49730120	257	49729921	7	5.56384	4.3666	1.90577	peak_call/SR_EVTd3_GCM1/GCM1/SR_EVTd3_GCM1.GCM1_peak_1060
chr18	77114828	77115248	421	77114966	14	11.1796	6.67221	6.97336	peak_call/SR_EVTd3_GCM1/GCM1/SR_EVTd3_GCM1.GCM1_peak_1061
chr19	787653	787945	293	787764	10	7.33383	5.08101	3.45862	peak_call/SR_EVTd3_GCM1/GCM1/SR_EVTd3_GCM1.GCM1_peak_1062
chr19	883764	884222	459	884097	14	11.3875	6.80047	7.17024	peak_call/SR_EVTd3_GCM1/GCM1/SR_EVTd3_GCM1.GCM1_peak_1063
chr19	884833	885271	439	884989	29	33.9613	15.6634	28.9383	peak_call/SR_EVTd3_GCM1/GCM1/SR_EVTd3_GCM1.GCM1_peak_1064
chr19	930811	931139	329	930933	18	14.3685	7.60682	9.97797	peak_call/SR_EVTd3_GCM1/GCM1/SR_EVTd3_GCM1.GCM1_peak_1065
chr19	932837	933606	770	933104	36	38.0647	15.2663	32.9595	peak_call/SR_EVTd3_GCM1/GCM1/SR_EVTd3_GCM1.GCM1_peak_1066
chr19	977078	977501	424	977222	18	12.8494	6.71237	8.54485	peak_call/SR_EVTd3_GCM1/GCM1/SR_EVTd3_GCM1.GCM1_peak_1067
chr19	1249170	1249471	302	1249251	12	10.2044	6.50486	6.0717	peak_call/SR_EVTd3_GCM1/GCM1/SR_EVTd3_GCM1.GCM1_peak_1068
chr19	1253565	1253775	211	1253622	10	9.01491	6.12943	4.98704	peak_call/SR_EVTd3_GCM1/GCM1/SR_EVTd3_GCM1.GCM1_peak_1069
chr19	1390872	1391162	291	1391126	146	168.272	28.9528	162.282	peak_call/SR_EVTd3_GCM1/GCM1/SR_EVTd3_GCM1.GCM1_peak_1070
chr19	1470629	1470918	290	1470735	21	21.4046	10.9632	16.7225	peak_call/SR_EVTd3_GCM1/GCM1/SR_EVTd3_GCM1.GCM1_peak_1071
chr19	1582337	1582689	353	1582518	15	15.2303	8.90832	10.796	peak_call/SR_EVTd3_GCM1/GCM1/SR_EVTd3_GCM1.GCM1_peak_1072
chr19	1836765	1837630	866	1837307	49	54.1315	18.7675	48.7393	peak_call/SR_EVTd3_GCM1/GCM1/SR_EVTd3_GCM1.GCM1_peak_1073
chr19	2983598	2983819	222	2983775	11	8.99956	5.94978	4.97206	peak_call/SR_EVTd3_GCM1/GCM1/SR_EVTd3_GCM1.GCM1_peak_1074
chr19	3055134	3055440	307	3055310	20	19.4399	10.0878	14.8311	peak_call/SR_EVTd3_GCM1/GCM1/SR_EVTd3_GCM1.GCM1_peak_1075
chr19	3058518	3058950	433	3058692	27	33.0985	15.8851	28.0953	peak_call/SR_EVTd3_GCM1/GCM1/SR_EVTd3_GCM1.GCM1_peak_1076
chr19	3507590	3507764	175	3507673	11	9.08728	6.00449	5.04972	peak_call/SR_EVTd3_GCM1/GCM1/SR_EVTd3_GCM1.GCM1_peak_1077
chr19	3520641	3521136	496	3520871	13	9.40336	5.79818	5.33078	peak_call/SR_EVTd3_GCM1/GCM1/SR_EVTd3_GCM1.GCM1_peak_1078
chr19	3687856	3688720	865	3688055	44	52.2762	20.0166	46.9118	peak_call/SR_EVTd3_GCM1/GCM1/SR_EVTd3_GCM1.GCM1_peak_1079
chr19	3963760	3964060	301	3963965	17	12.5079	6.75631	8.22152	peak_call/SR_EVTd3_GCM1/GCM1/SR_EVTd3_GCM1.GCM1_peak_1080
chr19	4090072	4090402	331	4090217	17	14.8391	8.16056	10.43	peak_call/SR_EVTd3_GCM1/GCM1/SR_EVTd3_GCM1.GCM1_peak_1081
chr19	4375164	4375544	381	4375274	16	15.3614	8.74374	10.922	peak_call/SR_EVTd3_GCM1/GCM1/SR_EVTd3_GCM1.GCM1_peak_1082
chr19	4645812	4646123	312	4646016	16	16.2491	9.27903	11.7699	peak_call/SR_EVTd3_GCM1/GCM1/SR_EVTd3_GCM1.GCM1_peak_1083
chr19	4991558	4991812	255	4991683	13	13.5866	8.34848	9.23944	peak_call/SR_EVTd3_GCM1/GCM1/SR_EVTd3_GCM1.GCM1_peak_1084
chr19	5329285	5329530	246	5329492	7	4.99394	4.00299	1.45939	peak_call/SR_EVTd3_GCM1/GCM1/SR_EVTd3_GCM1.GCM1_peak_1085
chr19	5339891	5340362	472	5340184	16	15.1495	8.61501	10.7171	peak_call/SR_EVTd3_GCM1/GCM1/SR_EVTd3_GCM1.GCM1_peak_1086
chr19	5857814	5858084	271	5857893	7	6.42847	4.89349	2.66725	peak_call/SR_EVTd3_GCM1/GCM1/SR_EVTd3_GCM1.GCM1_peak_1087
chr19	5910332	5910641	310	5910454	22	20.7174	10.2307	16.0608	peak_call/SR_EVTd3_GCM1/GCM1/SR_EVTd3_GCM1.GCM1_peak_1088
chr19	6783935	6784204	270	6784105	10	7.65499	5.28411	3.75204	peak_call/SR_EVTd3_GCM1/GCM1/SR_EVTd3_GCM1.GCM1_peak_1089
chr19	7775805	7776091	287	7775894	10	10.4146	6.9512	6.27181	peak_call/SR_EVTd3_GCM1/GCM1/SR_EVTd3_GCM1.GCM1_peak_1090
chr19	7779579	7779939	361	7779872	16	14.4141	8.16635	10.0199	peak_call/SR_EVTd3_GCM1/GCM1/SR_EVTd3_GCM1.GCM1_peak_1091
chr19	8315315	8315557	243	8315461	11	11.2349	7.30131	7.02719	peak_call/SR_EVTd3_GCM1/GCM1/SR_EVTd3_GCM1.GCM1_peak_1092
chr19	9055006	9055179	174	9055141	9	8.48591	5.94261	4.49641	peak_call/SR_EVTd3_GCM1/GCM1/SR_EVTd3_GCM1.GCM1_peak_1093
chr19	10184684	10185259	576	10184962	38	48.1961	20.3624	42.9041	peak_call/SR_EVTd3_GCM1/GCM1/SR_EVTd3_GCM1.GCM1_peak_1094
chr19	10271060	10271353	294	10271195	18	13.5675	7.13166	9.22114	peak_call/SR_EVTd3_GCM1/GCM1/SR_EVTd3_GCM1.GCM1_peak_1095
chr19	10420480	10421029	550	10420659	11	9.92694	6.52297	5.81818	peak_call/SR_EVTd3_GCM1/GCM1/SR_EVTd3_GCM1.GCM1_peak_1096
chr19	10620933	10621111	179	10621054	10	9.50782	6.42592	5.42586	peak_call/SR_EVTd3_GCM1/GCM1/SR_EVTd3_GCM1.GCM1_peak_1097
chr19	10749104	10749373	270	10749258	15	15.3278	8.96634	10.8895	peak_call/SR_EVTd3_GCM1/GCM1/SR_EVTd3_GCM1.GCM1_peak_1098
chr19	13151812	13152134	323	13151972	24	24.7892	12.0093	19.9953	peak_call/SR_EVTd3_GCM1/GCM1/SR_EVTd3_GCM1.GCM1_peak_1099
chr19	13169916	13170136	221	13170009	11	9.97109	6.5499	5.85567	peak_call/SR_EVTd3_GCM1/GCM1/SR_EVTd3_GCM1.GCM1_peak_1100
chr19	13981188	13981419	232	13981284	13	10.4832	6.46674	6.33272	peak_call/SR_EVTd3_GCM1/GCM1/SR_EVTd3_GCM1.GCM1_peak_1101
chr19	14061894	14062200	307	14062105	25	30.184	14.8667	25.2534	peak_call/SR_EVTd3_GCM1/GCM1/SR_EVTd3_GCM1.GCM1_peak_1102
chr19	14075056	14075230	175	14075157	11	8.79823	5.82394	4.78602	peak_call/SR_EVTd3_GCM1/GCM1/SR_EVTd3_GCM1.GCM1_peak_1103
chr19	14206311	14206576	266	14206429	16	16.9588	9.70047	12.4454	peak_call/SR_EVTd3_GCM1/GCM1/SR_EVTd3_GCM1.GCM1_peak_1104
chr19	15106929	15107545	617	15107201	30	34.355	15.5116	29.3258	peak_call/SR_EVTd3_GCM1/GCM1/SR_EVTd3_GCM1.GCM1_peak_1105
chr19	16076028	16076449	422	16076186	19	20.3673	10.9407	15.7212	peak_call/SR_EVTd3_GCM1/GCM1/SR_EVTd3_GCM1.GCM1_peak_1106
chr19	16477395	16477622	228	16477523	11	11.6071	7.51383	7.37867	peak_call/SR_EVTd3_GCM1/GCM1/SR_EVTd3_GCM1.GCM1_peak_1107
chr19	17470455	17470742	288	17470511	17	13.6761	7.45481	9.32301	peak_call/SR_EVTd3_GCM1/GCM1/SR_EVTd3_GCM1.GCM1_peak_1108
chr19	17539457	17539654	198	17539509	7	5.26449	4.1769	1.6848	peak_call/SR_EVTd3_GCM1/GCM1/SR_EVTd3_GCM1.GCM1_peak_1109
chr19	18303483	18303733	251	18303531	9	5.8397	4.28938	2.15377	peak_call/SR_EVTd3_GCM1/GCM1/SR_EVTd3_GCM1.GCM1_peak_1110
chr19	18743214	18743766	553	18743449	28	25.2298	10.8852	20.4259	peak_call/SR_EVTd3_GCM1/GCM1/SR_EVTd3_GCM1.GCM1_peak_1111
chr19	19110624	19111014	391	19110736	18	15.7703	8.45146	11.3089	peak_call/SR_EVTd3_GCM1/GCM1/SR_EVTd3_GCM1.GCM1_peak_1112
chr19	19627939	19628118	180	19627984	10	8.00448	5.50411	4.0549	peak_call/SR_EVTd3_GCM1/GCM1/SR_EVTd3_GCM1.GCM1_peak_1113
chr19	21505964	21506173	210	21506091	10	10.4146	6.9512	6.27181	peak_call/SR_EVTd3_GCM1/GCM1/SR_EVTd3_GCM1.GCM1_peak_1114
chr19	22581347	22581542	196	22581414	8	6.98174	5.14615	3.14012	peak_call/SR_EVTd3_GCM1/GCM1/SR_EVTd3_GCM1.GCM1_peak_1115
chr19	23693106	23693298	193	23693157	8	9.23448	6.39771	5.18406	peak_call/SR_EVTd3_GCM1/GCM1/SR_EVTd3_GCM1.GCM1_peak_1116
chr19	23724186	23724427	242	23724255	5	5.18316	4.17884	1.62444	peak_call/SR_EVTd3_GCM1/GCM1/SR_EVTd3_GCM1.GCM1_peak_1117
chr19	29614054	29614368	315	29614222	10	8.00448	5.50411	4.0549	peak_call/SR_EVTd3_GCM1/GCM1/SR_EVTd3_GCM1.GCM1_peak_1118
chr19	29630743	29630961	219	29630834	10	10.3466	6.91283	6.20927	peak_call/SR_EVTd3_GCM1/GCM1/SR_EVTd3_GCM1.GCM1_peak_1119
chr19	29664253	29664498	246	29664411	11	9.06876	5.99294	5.03656	peak_call/SR_EVTd3_GCM1/GCM1/SR_EVTd3_GCM1.GCM1_peak_1120
chr19	29774259	29774610	352	29774421	11	9.08728	6.00449	5.04972	peak_call/SR_EVTd3_GCM1/GCM1/SR_EVTd3_GCM1.GCM1_peak_1121
chr19	29819816	29820367	552	29820185	16	19.8775	11.3354	15.2503	peak_call/SR_EVTd3_GCM1/GCM1/SR_EVTd3_GCM1.GCM1_peak_1122
chr19	29841281	29841724	444	29841444	18	19.6807	10.8059	15.0616	peak_call/SR_EVTd3_GCM1/GCM1/SR_EVTd3_GCM1.GCM1_peak_1123
chr19	32343716	32343908	193	32343791	6	6.49005	4.92514	2.72375	peak_call/SR_EVTd3_GCM1/GCM1/SR_EVTd3_GCM1.GCM1_peak_1124
chr19	33249311	33249545	235	33249430	11	9.47745	6.24673	5.40128	peak_call/SR_EVTd3_GCM1/GCM1/SR_EVTd3_GCM1.GCM1_peak_1125
chr19	33293926	33294256	331	33294089	12	10.2044	6.50486	6.0717	peak_call/SR_EVTd3_GCM1/GCM1/SR_EVTd3_GCM1.GCM1_peak_1126
chr19	33302686	33303141	456	33302890	24	28.3508	14.1249	23.4647	peak_call/SR_EVTd3_GCM1/GCM1/SR_EVTd3_GCM1.GCM1_peak_1127
chr19	35309465	35309652	188	35309535	9	6.95893	5.00374	3.12475	peak_call/SR_EVTd3_GCM1/GCM1/SR_EVTd3_GCM1.GCM1_peak_1128
chr19	38264089	38264395	307	38264249	14	13.6522	8.18738	9.30131	peak_call/SR_EVTd3_GCM1/GCM1/SR_EVTd3_GCM1.GCM1_peak_1129
chr19	38831113	38831381	269	38831271	16	18.2812	10.4638	13.715	peak_call/SR_EVTd3_GCM1/GCM1/SR_EVTd3_GCM1.GCM1_peak_1130
chr19	39106875	39107064	190	39106914	9	7.30421	5.22112	3.43389	peak_call/SR_EVTd3_GCM1/GCM1/SR_EVTd3_GCM1.GCM1_peak_1131
chr19	39136278	39136779	502	39136647	17	18.2952	10.2456	13.7288	peak_call/SR_EVTd3_GCM1/GCM1/SR_EVTd3_GCM1.GCM1_peak_1132
chr19	39155076	39155271	196	39155164	10	8.67813	5.92326	4.67565	peak_call/SR_EVTd3_GCM1/GCM1/SR_EVTd3_GCM1.GCM1_peak_1133
chr19	39839748	39840050	303	39839903	12	13.0804	8.21505	8.7567	peak_call/SR_EVTd3_GCM1/GCM1/SR_EVTd3_GCM1.GCM1_peak_1134
chr19	39959478	39959775	298	39959593	18	21.4136	11.8003	16.7307	peak_call/SR_EVTd3_GCM1/GCM1/SR_EVTd3_GCM1.GCM1_peak_1135
chr19	40717158	40717339	182	40717227	9	7.30466	5.22141	3.43389	peak_call/SR_EVTd3_GCM1/GCM1/SR_EVTd3_GCM1.GCM1_peak_1136
chr19	40744621	40744798	178	40744702	13	11.8488	7.30957	7.60207	peak_call/SR_EVTd3_GCM1/GCM1/SR_EVTd3_GCM1.GCM1_peak_1137
chr19	40795910	40796710	801	40796464	19	20.819	11.2079	16.1572	peak_call/SR_EVTd3_GCM1/GCM1/SR_EVTd3_GCM1.GCM1_peak_1138
chr19	40933105	40933306	202	40933250	8	7.40981	5.40323	3.52445	peak_call/SR_EVTd3_GCM1/GCM1/SR_EVTd3_GCM1.GCM1_peak_1139
chr19	41193021	41193605	585	41193374	25	27.9876	13.5749	23.1097	peak_call/SR_EVTd3_GCM1/GCM1/SR_EVTd3_GCM1.GCM1_peak_1140
chr19	41226203	41226539	337	41226419	14	12.6883	7.60148	8.39187	peak_call/SR_EVTd3_GCM1/GCM1/SR_EVTd3_GCM1.GCM1_peak_1141
chr19	41319208	41319515	308	41319349	12	11.6821	7.40573	7.45014	peak_call/SR_EVTd3_GCM1/GCM1/SR_EVTd3_GCM1.GCM1_peak_1142
chr19	41323789	41323971	183	41323895	10	8.80964	6.00408	4.79233	peak_call/SR_EVTd3_GCM1/GCM1/SR_EVTd3_GCM1.GCM1_peak_1143
chr19	42667694	42667919	226	42667848	7	7.21114	5.33599	3.35006	peak_call/SR_EVTd3_GCM1/GCM1/SR_EVTd3_GCM1.GCM1_peak_1144
chr19	42833181	42833463	283	42833374	7	6.27544	4.80287	2.52674	peak_call/SR_EVTd3_GCM1/GCM1/SR_EVTd3_GCM1.GCM1_peak_1145
chr19	42899498	42899917	420	42899791	12	11.7284	7.43333	7.49118	peak_call/SR_EVTd3_GCM1/GCM1/SR_EVTd3_GCM1.GCM1_peak_1146
chr19	45234158	45234664	507	45234373	34	40.4584	17.5131	35.3052	peak_call/SR_EVTd3_GCM1/GCM1/SR_EVTd3_GCM1.GCM1_peak_1147
chr19	45250182	45250632	451	45250358	22	24.5947	12.554	19.8105	peak_call/SR_EVTd3_GCM1/GCM1/SR_EVTd3_GCM1.GCM1_peak_1148
chr19	45442768	45443026	259	45442901	17	17.3641	9.69261	12.8364	peak_call/SR_EVTd3_GCM1/GCM1/SR_EVTd3_GCM1.GCM1_peak_1149
chr19	45506671	45506980	310	45506761	11	7.72053	5.14725	3.80722	peak_call/SR_EVTd3_GCM1/GCM1/SR_EVTd3_GCM1.GCM1_peak_1150
chr19	45521430	45521819	390	45521688	14	13.3659	8.01448	9.03116	peak_call/SR_EVTd3_GCM1/GCM1/SR_EVTd3_GCM1.GCM1_peak_1151
chr19	46109889	46110126	238	46110040	10	11.1181	7.33699	6.92172	peak_call/SR_EVTd3_GCM1/GCM1/SR_EVTd3_GCM1.GCM1_peak_1152
chr19	46251475	46251773	299	46251580	11	9.08728	6.00449	5.04972	peak_call/SR_EVTd3_GCM1/GCM1/SR_EVTd3_GCM1.GCM1_peak_1153
chr19	46721058	46721278	221	46721121	14	12.0443	7.2056	7.78646	peak_call/SR_EVTd3_GCM1/GCM1/SR_EVTd3_GCM1.GCM1_peak_1154
chr19	47667265	47667821	557	47667603	26	30.5963	14.77	25.6556	peak_call/SR_EVTd3_GCM1/GCM1/SR_EVTd3_GCM1.GCM1_peak_1155
chr19	47858274	47858613	340	47858472	12	10.2044	6.50486	6.0717	peak_call/SR_EVTd3_GCM1/GCM1/SR_EVTd3_GCM1.GCM1_peak_1156
chr19	48553908	48554202	295	48554009	10	7.65499	5.28411	3.75204	peak_call/SR_EVTd3_GCM1/GCM1/SR_EVTd3_GCM1.GCM1_peak_1157
chr19	49031088	49031305	218	49031164	13	12.3947	7.64155	8.11375	peak_call/SR_EVTd3_GCM1/GCM1/SR_EVTd3_GCM1.GCM1_peak_1158
chr19	49043486	49043806	321	49043580	12	12.1106	7.65927	7.84726	peak_call/SR_EVTd3_GCM1/GCM1/SR_EVTd3_GCM1.GCM1_peak_1159
chr19	49049219	49049438	220	49049324	11	11.7421	7.58977	7.50201	peak_call/SR_EVTd3_GCM1/GCM1/SR_EVTd3_GCM1.GCM1_peak_1160
chr19	49055899	49056240	342	49056032	14	12.0822	7.22895	7.82367	peak_call/SR_EVTd3_GCM1/GCM1/SR_EVTd3_GCM1.GCM1_peak_1161
chr19	49775838	49776425	588	49776229	28	24.6501	10.5555	19.8624	peak_call/SR_EVTd3_GCM1/GCM1/SR_EVTd3_GCM1.GCM1_peak_1162
chr19	50763616	50763856	241	50763739	14	15.4359	9.23273	10.9936	peak_call/SR_EVTd3_GCM1/GCM1/SR_EVTd3_GCM1.GCM1_peak_1163
chr19	50767424	50767602	179	50767506	10	6.26452	4.40395	2.5226	peak_call/SR_EVTd3_GCM1/GCM1/SR_EVTd3_GCM1.GCM1_peak_1164
chr19	50779950	50780145	196	50780018	14	13.0651	7.83169	8.74455	peak_call/SR_EVTd3_GCM1/GCM1/SR_EVTd3_GCM1.GCM1_peak_1165
chr19	51908506	51908711	206	51908612	14	15.0383	9.00538	10.6141	peak_call/SR_EVTd3_GCM1/GCM1/SR_EVTd3_GCM1.GCM1_peak_1166
chr19	52070539	52070734	196	52070615	9	8.5736	5.99435	4.5805	peak_call/SR_EVTd3_GCM1/GCM1/SR_EVTd3_GCM1.GCM1_peak_1167
chr19	52723948	52724142	195	52724058	9	8.81145	6.13321	4.79405	peak_call/SR_EVTd3_GCM1/GCM1/SR_EVTd3_GCM1.GCM1_peak_1168
chr19	52726130	52726376	247	52726251	17	18.4555	10.3397	13.881	peak_call/SR_EVTd3_GCM1/GCM1/SR_EVTd3_GCM1.GCM1_peak_1169
chr19	52741509	52741865	357	52741615	9	8.31633	5.84175	4.34659	peak_call/SR_EVTd3_GCM1/GCM1/SR_EVTd3_GCM1.GCM1_peak_1170
chr19	52787044	52787428	385	52787207	18	17.5089	9.5071	12.9765	peak_call/SR_EVTd3_GCM1/GCM1/SR_EVTd3_GCM1.GCM1_peak_1171
chr19	52857589	52858232	644	52858116	16	14.7451	8.36858	10.3384	peak_call/SR_EVTd3_GCM1/GCM1/SR_EVTd3_GCM1.GCM1_peak_1172
chr19	52873023	52873197	175	52873131	9	8.48591	5.94261	4.49641	peak_call/SR_EVTd3_GCM1/GCM1/SR_EVTd3_GCM1.GCM1_peak_1173
chr19	52942875	52943212	338	52943086	12	13.9598	8.69352	9.58845	peak_call/SR_EVTd3_GCM1/GCM1/SR_EVTd3_GCM1.GCM1_peak_1174
chr19	53333155	53333349	195	53333247	14	14.3048	8.57692	9.91989	peak_call/SR_EVTd3_GCM1/GCM1/SR_EVTd3_GCM1.GCM1_peak_1175
chr19	53545289	53545600	312	53545364	8	8.85361	6.20547	4.83357	peak_call/SR_EVTd3_GCM1/GCM1/SR_EVTd3_GCM1.GCM1_peak_1176
chr19	53838991	53839454	464	53839171	34	47.4305	21.543	42.1534	peak_call/SR_EVTd3_GCM1/GCM1/SR_EVTd3_GCM1.GCM1_peak_1177
chr19	54850607	54850827	221	54850753	13	13.4148	8.24844	9.07855	peak_call/SR_EVTd3_GCM1/GCM1/SR_EVTd3_GCM1.GCM1_peak_1178
chr19	54950483	54950868	386	54950616	21	25.2154	13.2079	20.4122	peak_call/SR_EVTd3_GCM1/GCM1/SR_EVTd3_GCM1.GCM1_peak_1179
chr19	55074209	55074459	251	55074253	14	13.6522	8.18738	9.30131	peak_call/SR_EVTd3_GCM1/GCM1/SR_EVTd3_GCM1.GCM1_peak_1180
chr19	55249871	55250269	399	55250140	23	25.8085	12.9539	20.9898	peak_call/SR_EVTd3_GCM1/GCM1/SR_EVTd3_GCM1.GCM1_peak_1181
chr19	55718386	55718653	268	55718512	9	8.48591	5.94261	4.49641	peak_call/SR_EVTd3_GCM1/GCM1/SR_EVTd3_GCM1.GCM1_peak_1182
chr19	56958440	56958987	548	56958737	28	36.3514	17.4104	31.2815	peak_call/SR_EVTd3_GCM1/GCM1/SR_EVTd3_GCM1.GCM1_peak_1183
chr19	58544501	58544688	188	58544642	8	6.61972	4.92333	2.82132	peak_call/SR_EVTd3_GCM1/GCM1/SR_EVTd3_GCM1.GCM1_peak_1184
chr2	6917409	6917676	268	6917521	16	17.6482	10.1024	13.1086	peak_call/SR_EVTd3_GCM1/GCM1/SR_EVTd3_GCM1.GCM1_peak_1185
chr2	7431351	7431546	196	7431481	11	9.97109	6.5499	5.85567	peak_call/SR_EVTd3_GCM1/GCM1/SR_EVTd3_GCM1.GCM1_peak_1186
chr2	8457049	8457253	205	8457128	11	9.35683	6.17206	5.28961	peak_call/SR_EVTd3_GCM1/GCM1/SR_EVTd3_GCM1.GCM1_peak_1187
chr2	9877748	9877948	201	9877816	6	6.49005	4.92514	2.72375	peak_call/SR_EVTd3_GCM1/GCM1/SR_EVTd3_GCM1.GCM1_peak_1188
chr2	9972784	9973160	377	9972969	17	16.8743	9.39802	12.3662	peak_call/SR_EVTd3_GCM1/GCM1/SR_EVTd3_GCM1.GCM1_peak_1189
chr2	10060391	10060707	317	10060544	12	9.40084	6.00483	5.32962	peak_call/SR_EVTd3_GCM1/GCM1/SR_EVTd3_GCM1.GCM1_peak_1190
chr2	10120279	10120828	550	10120672	39	49.8369	20.8845	44.5168	peak_call/SR_EVTd3_GCM1/GCM1/SR_EVTd3_GCM1.GCM1_peak_1191
chr2	10235217	10235437	221	10235339	13	12.9851	7.99525	8.67386	peak_call/SR_EVTd3_GCM1/GCM1/SR_EVTd3_GCM1.GCM1_peak_1192
chr2	10253600	10254041	442	10253775	17	14.5863	8.00665	10.1843	peak_call/SR_EVTd3_GCM1/GCM1/SR_EVTd3_GCM1.GCM1_peak_1193
chr2	10340551	10340913	363	10340771	17	16.8743	9.39802	12.3662	peak_call/SR_EVTd3_GCM1/GCM1/SR_EVTd3_GCM1.GCM1_peak_1194
chr2	10353992	10354267	276	10354095	8	7.67671	5.55952	3.77265	peak_call/SR_EVTd3_GCM1/GCM1/SR_EVTd3_GCM1.GCM1_peak_1195
chr2	10460230	10460850	621	10460646	70	107.954	38.7536	102.107	peak_call/SR_EVTd3_GCM1/GCM1/SR_EVTd3_GCM1.GCM1_peak_1196
chr2	10738206	10738555	350	10738352	11	11.3826	7.38618	7.16564	peak_call/SR_EVTd3_GCM1/GCM1/SR_EVTd3_GCM1.GCM1_peak_1197
chr2	10773798	10774584	787	10774157	18	18.1926	9.92013	13.6296	peak_call/SR_EVTd3_GCM1/GCM1/SR_EVTd3_GCM1.GCM1_peak_1198
chr2	11104260	11104439	180	11104358	13	12.5245	7.71986	8.23663	peak_call/SR_EVTd3_GCM1/GCM1/SR_EVTd3_GCM1.GCM1_peak_1199
chr2	14270114	14270437	324	14270288	10	10.4146	6.9512	6.27181	peak_call/SR_EVTd3_GCM1/GCM1/SR_EVTd3_GCM1.GCM1_peak_1200
chr2	15747741	15748266	526	15748031	17	15.6367	8.64672	11.18	peak_call/SR_EVTd3_GCM1/GCM1/SR_EVTd3_GCM1.GCM1_peak_1201
chr2	15826305	15826486	182	15826395	12	11.287	7.16844	7.07688	peak_call/SR_EVTd3_GCM1/GCM1/SR_EVTd3_GCM1.GCM1_peak_1202
chr2	15891546	15891797	252	15891716	10	8.00448	5.50411	4.0549	peak_call/SR_EVTd3_GCM1/GCM1/SR_EVTd3_GCM1.GCM1_peak_1203
chr2	15927593	15928005	413	15927853	24	27.9607	13.8968	23.0844	peak_call/SR_EVTd3_GCM1/GCM1/SR_EVTd3_GCM1.GCM1_peak_1204
chr2	15933017	15933284	268	15933116	8	9.01371	6.28734	4.98596	peak_call/SR_EVTd3_GCM1/GCM1/SR_EVTd3_GCM1.GCM1_peak_1205
chr2	16283046	16283270	225	16283155	9	8.58931	6.00359	4.59116	peak_call/SR_EVTd3_GCM1/GCM1/SR_EVTd3_GCM1.GCM1_peak_1206
chr2	16303976	16304169	194	16304072	13	16.1668	9.75062	11.6954	peak_call/SR_EVTd3_GCM1/GCM1/SR_EVTd3_GCM1.GCM1_peak_1207
chr2	16665577	16665849	273	16665799	7	7.21114	5.33599	3.35006	peak_call/SR_EVTd3_GCM1/GCM1/SR_EVTd3_GCM1.GCM1_peak_1208
chr2	17878718	17879139	422	17878922	19	19.5331	10.4422	14.9188	peak_call/SR_EVTd3_GCM1/GCM1/SR_EVTd3_GCM1.GCM1_peak_1209
chr2	20108628	20108841	214	20108789	8	6.6022	4.91243	2.81091	peak_call/SR_EVTd3_GCM1/GCM1/SR_EVTd3_GCM1.GCM1_peak_1210
chr2	20593593	20593778	186	20593727	12	8.71363	5.57619	4.70567	peak_call/SR_EVTd3_GCM1/GCM1/SR_EVTd3_GCM1.GCM1_peak_1211
chr2	23690554	23690915	362	23690662	11	9.50757	6.26535	5.42586	peak_call/SR_EVTd3_GCM1/GCM1/SR_EVTd3_GCM1.GCM1_peak_1212
chr2	24490718	24490945	228	24490834	9	8.40018	5.89174	4.41936	peak_call/SR_EVTd3_GCM1/GCM1/SR_EVTd3_GCM1.GCM1_peak_1213
chr2	25371992	25372318	327	25372090	16	13.901	7.85247	9.53411	peak_call/SR_EVTd3_GCM1/GCM1/SR_EVTd3_GCM1.GCM1_peak_1214
chr2	25544038	25544221	184	25544118	10	8.80964	6.00408	4.79233	peak_call/SR_EVTd3_GCM1/GCM1/SR_EVTd3_GCM1.GCM1_peak_1215
chr2	26754573	26754841	269	26754771	15	14.3092	8.3538	9.92056	peak_call/SR_EVTd3_GCM1/GCM1/SR_EVTd3_GCM1.GCM1_peak_1216
chr2	26887327	26887545	219	26887426	7	7.17954	5.31886	3.32464	peak_call/SR_EVTd3_GCM1/GCM1/SR_EVTd3_GCM1.GCM1_peak_1217
chr2	27582889	27583119	231	27583034	11	11.1573	7.25641	6.95871	peak_call/SR_EVTd3_GCM1/GCM1/SR_EVTd3_GCM1.GCM1_peak_1218
chr2	28360324	28360660	337	28360535	17	15.0915	8.31438	10.6604	peak_call/SR_EVTd3_GCM1/GCM1/SR_EVTd3_GCM1.GCM1_peak_1219
chr2	28392135	28392310	176	28392209	8	7.41965	5.40905	3.53404	peak_call/SR_EVTd3_GCM1/GCM1/SR_EVTd3_GCM1.GCM1_peak_1220
chr2	28711810	28712080	271	28711920	12	11.167	7.09573	6.96348	peak_call/SR_EVTd3_GCM1/GCM1/SR_EVTd3_GCM1.GCM1_peak_1221
chr2	29229030	29229272	243	29229084	7	6.27544	4.80287	2.52674	peak_call/SR_EVTd3_GCM1/GCM1/SR_EVTd3_GCM1.GCM1_peak_1222
chr2	36919120	36919367	248	36919211	10	12.0866	7.83235	7.82396	peak_call/SR_EVTd3_GCM1/GCM1/SR_EVTd3_GCM1.GCM1_peak_1223
chr2	37117644	37117861	218	37117770	9	8.58931	6.00359	4.59116	peak_call/SR_EVTd3_GCM1/GCM1/SR_EVTd3_GCM1.GCM1_peak_1224
chr2	38278078	38278483	406	38278358	10	11.4454	7.50925	7.22665	peak_call/SR_EVTd3_GCM1/GCM1/SR_EVTd3_GCM1.GCM1_peak_1225
chr2	39180718	39180978	261	39180867	8	8.73517	6.14393	4.726	peak_call/SR_EVTd3_GCM1/GCM1/SR_EVTd3_GCM1.GCM1_peak_1226
chr2	39321558	39321967	410	39321703	18	24.7218	13.5286	19.9315	peak_call/SR_EVTd3_GCM1/GCM1/SR_EVTd3_GCM1.GCM1_peak_1227
chr2	42092072	42092253	182	42092175	8	7.8994	5.68734	3.96699	peak_call/SR_EVTd3_GCM1/GCM1/SR_EVTd3_GCM1.GCM1_peak_1228
chr2	42865958	42866169	212	42866075	9	9.90423	6.7397	5.79653	peak_call/SR_EVTd3_GCM1/GCM1/SR_EVTd3_GCM1.GCM1_peak_1229
chr2	44061950	44062128	179	44062035	14	15.8744	9.4789	11.4097	peak_call/SR_EVTd3_GCM1/GCM1/SR_EVTd3_GCM1.GCM1_peak_1230
chr2	47175835	47176056	222	47176021	9	7.63531	5.42723	3.7376	peak_call/SR_EVTd3_GCM1/GCM1/SR_EVTd3_GCM1.GCM1_peak_1231
chr2	47272039	47272244	206	47272141	12	9.96143	6.35406	5.85123	peak_call/SR_EVTd3_GCM1/GCM1/SR_EVTd3_GCM1.GCM1_peak_1232
chr2	47369884	47370174	291	47370028	16	9.49326	5.23619	5.4168	peak_call/SR_EVTd3_GCM1/GCM1/SR_EVTd3_GCM1.GCM1_peak_1233
chr2	47570527	47570916	390	47570811	17	12.5079	6.75631	8.22152	peak_call/SR_EVTd3_GCM1/GCM1/SR_EVTd3_GCM1.GCM1_peak_1234
chr2	62411410	62411892	483	62411478	11	9.08728	6.00449	5.04972	peak_call/SR_EVTd3_GCM1/GCM1/SR_EVTd3_GCM1.GCM1_peak_1235
chr2	62728018	62728212	195	62728073	9	10.6507	7.12032	6.48501	peak_call/SR_EVTd3_GCM1/GCM1/SR_EVTd3_GCM1.GCM1_peak_1236
chr2	64654191	64654473	283	64654348	12	10.9208	6.94588	6.73767	peak_call/SR_EVTd3_GCM1/GCM1/SR_EVTd3_GCM1.GCM1_peak_1237
chr2	65045646	65045906	261	65045775	11	11.0676	7.20431	6.87539	peak_call/SR_EVTd3_GCM1/GCM1/SR_EVTd3_GCM1.GCM1_peak_1238
chr2	69807862	69808340	479	69808136	7	7.65899	5.57178	3.75528	peak_call/SR_EVTd3_GCM1/GCM1/SR_EVTd3_GCM1.GCM1_peak_1239
chr2	71466510	71466729	220	71466637	12	9.78588	6.24485	5.68711	peak_call/SR_EVTd3_GCM1/GCM1/SR_EVTd3_GCM1.GCM1_peak_1240
chr2	71697199	71697489	291	71697470	9	5.60888	4.14156	1.94422	peak_call/SR_EVTd3_GCM1/GCM1/SR_EVTd3_GCM1.GCM1_peak_1241
chr2	71895378	71895584	207	71895401	12	12.398	7.82674	8.11694	peak_call/SR_EVTd3_GCM1/GCM1/SR_EVTd3_GCM1.GCM1_peak_1242
chr2	72116020	72116229	210	72116107	11	8.36153	5.55003	4.38718	peak_call/SR_EVTd3_GCM1/GCM1/SR_EVTd3_GCM1.GCM1_peak_1243
chr2	72152006	72152180	175	72152048	9	8.154	5.74425	4.19029	peak_call/SR_EVTd3_GCM1/GCM1/SR_EVTd3_GCM1.GCM1_peak_1244
chr2	73090026	73090208	183	73090077	8	7.06353	5.19584	3.21538	peak_call/SR_EVTd3_GCM1/GCM1/SR_EVTd3_GCM1.GCM1_peak_1245
chr2	73112873	73113206	334	73113078	15	14.2064	8.29136	9.82609	peak_call/SR_EVTd3_GCM1/GCM1/SR_EVTd3_GCM1.GCM1_peak_1246
chr2	74053946	74054259	314	74054116	9	10.2424	6.91575	6.10905	peak_call/SR_EVTd3_GCM1/GCM1/SR_EVTd3_GCM1.GCM1_peak_1247
chr2	74088747	74088987	241	74088840	15	14.3092	8.3538	9.92056	peak_call/SR_EVTd3_GCM1/GCM1/SR_EVTd3_GCM1.GCM1_peak_1248
chr2	74925125	74925325	201	74925186	10	8.00448	5.50411	4.0549	peak_call/SR_EVTd3_GCM1/GCM1/SR_EVTd3_GCM1.GCM1_peak_1249
chr2	75560978	75561257	280	75561050	15	13.2162	7.68597	8.8861	peak_call/SR_EVTd3_GCM1/GCM1/SR_EVTd3_GCM1.GCM1_peak_1250
chr2	84888548	84888991	444	84888871	11	8.35021	5.54292	4.37625	peak_call/SR_EVTd3_GCM1/GCM1/SR_EVTd3_GCM1.GCM1_peak_1251
chr2	86261653	86262446	794	86261832	29	39.7104	18.9578	34.5738	peak_call/SR_EVTd3_GCM1/GCM1/SR_EVTd3_GCM1.GCM1_peak_1252
chr2	86336532	86337013	482	86336756	19	20.819	11.2079	16.1572	peak_call/SR_EVTd3_GCM1/GCM1/SR_EVTd3_GCM1.GCM1_peak_1253
chr2	86337290	86338031	742	86337775	19	20.5151	11.0284	15.8663	peak_call/SR_EVTd3_GCM1/GCM1/SR_EVTd3_GCM1.GCM1_peak_1254
chr2	87281804	87282046	243	87281972	6	5.56598	4.42349	1.90577	peak_call/SR_EVTd3_GCM1/GCM1/SR_EVTd3_GCM1.GCM1_peak_1255
chr2	88020223	88020399	177	88020246	5	5.07181	4.12047	1.52903	peak_call/SR_EVTd3_GCM1/GCM1/SR_EVTd3_GCM1.GCM1_peak_1256
chr2	96816441	96816784	344	96816626	21	19.4509	9.7859	14.8401	peak_call/SR_EVTd3_GCM1/GCM1/SR_EVTd3_GCM1.GCM1_peak_1258
chr2	96832611	96832832	222	96832709	11	8.02377	5.33777	4.07164	peak_call/SR_EVTd3_GCM1/GCM1/SR_EVTd3_GCM1.GCM1_peak_1259
chr2	96870078	96870397	320	96870258	19	16.9764	8.89628	12.4617	peak_call/SR_EVTd3_GCM1/GCM1/SR_EVTd3_GCM1.GCM1_peak_1260
chr2	96886409	96886639	231	96886533	13	10.9003	6.72523	6.7187	peak_call/SR_EVTd3_GCM1/GCM1/SR_EVTd3_GCM1.GCM1_peak_1261
chr2	97662854	97663172	319	97663041	11	9.28305	6.12628	5.21774	peak_call/SR_EVTd3_GCM1/GCM1/SR_EVTd3_GCM1.GCM1_peak_1262
chr2	100291311	100291505	195	100291383	7	5.26449	4.1769	1.6848	peak_call/SR_EVTd3_GCM1/GCM1/SR_EVTd3_GCM1.GCM1_peak_1263
chr2	100685402	100685631	230	100685440	9	8.11045	5.71795	4.14939	peak_call/SR_EVTd3_GCM1/GCM1/SR_EVTd3_GCM1.GCM1_peak_1264
chr2	101698067	101698328	262	101698260	10	10.5407	7.02181	6.38258	peak_call/SR_EVTd3_GCM1/GCM1/SR_EVTd3_GCM1.GCM1_peak_1265
chr2	101985306	101985536	231	101985482	9	8.5736	5.99435	4.5805	peak_call/SR_EVTd3_GCM1/GCM1/SR_EVTd3_GCM1.GCM1_peak_1266
chr2	101986317	101986751	435	101986586	14	12.0443	7.2056	7.78646	peak_call/SR_EVTd3_GCM1/GCM1/SR_EVTd3_GCM1.GCM1_peak_1267
chr2	109529079	109529252	174	109529181	11	8.24441	5.47644	4.27754	peak_call/SR_EVTd3_GCM1/GCM1/SR_EVTd3_GCM1.GCM1_peak_1268
chr2	120867078	120867324	247	120867145	7	5.80984	4.51997	2.12703	peak_call/SR_EVTd3_GCM1/GCM1/SR_EVTd3_GCM1.GCM1_peak_1269
chr2	129711987	129712276	290	129712210	9	8.84938	6.15515	4.82968	peak_call/SR_EVTd3_GCM1/GCM1/SR_EVTd3_GCM1.GCM1_peak_1270
chr2	130915543	130915872	330	130915734	12	10.4177	6.6368	6.27436	peak_call/SR_EVTd3_GCM1/GCM1/SR_EVTd3_GCM1.GCM1_peak_1271
chr2	131093725	131093919	195	131093813	12	13.0933	8.22225	8.7689	peak_call/SR_EVTd3_GCM1/GCM1/SR_EVTd3_GCM1.GCM1_peak_1272
chr2	135603690	135603890	201	135603736	6	6.00323	4.66899	2.28619	peak_call/SR_EVTd3_GCM1/GCM1/SR_EVTd3_GCM1.GCM1_peak_1273
chr2	136437427	136437662	236	136437629	7	6.48067	4.92412	2.71573	peak_call/SR_EVTd3_GCM1/GCM1/SR_EVTd3_GCM1.GCM1_peak_1274
chr2	152216235	152216445	211	152216359	6	6.60776	4.98422	2.81091	peak_call/SR_EVTd3_GCM1/GCM1/SR_EVTd3_GCM1.GCM1_peak_1275
chr2	152458536	152458835	300	152458723	8	9.25594	6.40829	5.19672	peak_call/SR_EVTd3_GCM1/GCM1/SR_EVTd3_GCM1.GCM1_peak_1276
chr2	152465688	152465958	271	152465795	11	13.5601	8.54438	9.21406	peak_call/SR_EVTd3_GCM1/GCM1/SR_EVTd3_GCM1.GCM1_peak_1277
chr2	159156922	159157176	255	159156983	9	6.35458	4.6191	2.59753	peak_call/SR_EVTd3_GCM1/GCM1/SR_EVTd3_GCM1.GCM1_peak_1278
chr2	159187144	159187321	178	159187199	9	8.58931	6.00359	4.59116	peak_call/SR_EVTd3_GCM1/GCM1/SR_EVTd3_GCM1.GCM1_peak_1279
chr2	159712337	159712534	198	159712420	11	8.70329	5.76448	4.69688	peak_call/SR_EVTd3_GCM1/GCM1/SR_EVTd3_GCM1.GCM1_peak_1280
chr2	160202521	160202705	185	160202607	6	6.59124	4.976	2.81091	peak_call/SR_EVTd3_GCM1/GCM1/SR_EVTd3_GCM1.GCM1_peak_1281
chr2	160207381	160207577	197	160207494	7	7.57202	5.52705	3.67654	peak_call/SR_EVTd3_GCM1/GCM1/SR_EVTd3_GCM1.GCM1_peak_1282
chr2	165953404	165953931	528	165953674	37	46.5664	19.8403	41.3055	peak_call/SR_EVTd3_GCM1/GCM1/SR_EVTd3_GCM1.GCM1_peak_1283
chr2	169734247	169734457	211	169734373	10	7.03709	4.89295	3.1908	peak_call/SR_EVTd3_GCM1/GCM1/SR_EVTd3_GCM1.GCM1_peak_1284
chr2	171524000	171524202	203	171524108	11	12.0639	7.76821	7.80569	peak_call/SR_EVTd3_GCM1/GCM1/SR_EVTd3_GCM1.GCM1_peak_1285
chr2	172624128	172624363	236	172624286	9	9.94182	6.75956	5.83211	peak_call/SR_EVTd3_GCM1/GCM1/SR_EVTd3_GCM1.GCM1_peak_1287
chr2	180599900	180600133	234	180600016	9	9.13653	6.31927	5.09289	peak_call/SR_EVTd3_GCM1/GCM1/SR_EVTd3_GCM1.GCM1_peak_1288
chr2	186522077	186522318	242	186522229	7	7.21114	5.33599	3.35006	peak_call/SR_EVTd3_GCM1/GCM1/SR_EVTd3_GCM1.GCM1_peak_1289
chr2	187509823	187510013	191	187509944	7	7.81264	5.64954	3.8916	peak_call/SR_EVTd3_GCM1/GCM1/SR_EVTd3_GCM1.GCM1_peak_1290
chr2	187510193	187510449	257	187510364	9	10.6507	7.12032	6.48501	peak_call/SR_EVTd3_GCM1/GCM1/SR_EVTd3_GCM1.GCM1_peak_1291
chr2	190880683	190881206	524	190881104	17	16.8743	9.39802	12.3662	peak_call/SR_EVTd3_GCM1/GCM1/SR_EVTd3_GCM1.GCM1_peak_1292
chr2	201139439	201139820	382	201139605	24	32.941	16.675	27.9429	peak_call/SR_EVTd3_GCM1/GCM1/SR_EVTd3_GCM1.GCM1_peak_1293
chr2	202157309	202157520	212	202157451	12	12.5785	7.93078	8.28469	peak_call/SR_EVTd3_GCM1/GCM1/SR_EVTd3_GCM1.GCM1_peak_1294
chr2	202934457	202934666	210	202934608	8	6.98174	5.14615	3.14012	peak_call/SR_EVTd3_GCM1/GCM1/SR_EVTd3_GCM1.GCM1_peak_1295
chr2	208221863	208222038	176	208221995	8	6.26191	4.69901	2.52199	peak_call/SR_EVTd3_GCM1/GCM1/SR_EVTd3_GCM1.GCM1_peak_1296
chr2	216014117	216014418	302	216014409	8	5.41587	4.15719	1.7816	peak_call/SR_EVTd3_GCM1/GCM1/SR_EVTd3_GCM1.GCM1_peak_1297
chr2	216633626	216633968	343	216633795	16	18.7802	10.7428	14.1995	peak_call/SR_EVTd3_GCM1/GCM1/SR_EVTd3_GCM1.GCM1_peak_1298
chr2	217954268	217954606	339	217954412	12	10.1088	6.44559	5.98457	peak_call/SR_EVTd3_GCM1/GCM1/SR_EVTd3_GCM1.GCM1_peak_1299
chr2	218397819	218398317	499	218398163	27	30.047	14.0857	25.1211	peak_call/SR_EVTd3_GCM1/GCM1/SR_EVTd3_GCM1.GCM1_peak_1300
chr2	219229524	219229702	179	219229584	18	13.9565	7.36158	9.58532	peak_call/SR_EVTd3_GCM1/GCM1/SR_EVTd3_GCM1.GCM1_peak_1301
chr2	219368833	219369201	369	219369142	9	8.84938	6.15515	4.82968	peak_call/SR_EVTd3_GCM1/GCM1/SR_EVTd3_GCM1.GCM1_peak_1302
chr2	219483368	219483770	403	219483486	15	12.6701	7.35065	8.37432	peak_call/SR_EVTd3_GCM1/GCM1/SR_EVTd3_GCM1.GCM1_peak_1303
chr2	231008210	231008451	242	231008314	11	10.6768	6.97458	6.50566	peak_call/SR_EVTd3_GCM1/GCM1/SR_EVTd3_GCM1.GCM1_peak_1304
chr2	231016684	231016924	241	231016817	17	21.4419	12.006	16.7569	peak_call/SR_EVTd3_GCM1/GCM1/SR_EVTd3_GCM1.GCM1_peak_1305
chr2	231037218	231037576	359	231037389	25	27.9876	13.5749	23.1097	peak_call/SR_EVTd3_GCM1/GCM1/SR_EVTd3_GCM1.GCM1_peak_1306
chr2	231577063	231577379	317	231577203	11	10.487	6.86154	6.33272	peak_call/SR_EVTd3_GCM1/GCM1/SR_EVTd3_GCM1.GCM1_peak_1307
chr2	231604731	231605067	337	231604873	10	7.86261	5.41496	3.93776	peak_call/SR_EVTd3_GCM1/GCM1/SR_EVTd3_GCM1.GCM1_peak_1308
chr2	231716238	231716539	302	231716473	12	10.2044	6.50486	6.0717	peak_call/SR_EVTd3_GCM1/GCM1/SR_EVTd3_GCM1.GCM1_peak_1309
chr2	232321492	232321992	501	232321699	20	17.6494	9.00769	13.1086	peak_call/SR_EVTd3_GCM1/GCM1/SR_EVTd3_GCM1.GCM1_peak_1310
chr2	232423448	232423707	260	232423578	17	18.6043	10.4267	14.0278	peak_call/SR_EVTd3_GCM1/GCM1/SR_EVTd3_GCM1.GCM1_peak_1311
chr2	232661759	232662018	260	232661892	11	11.3826	7.38618	7.16564	peak_call/SR_EVTd3_GCM1/GCM1/SR_EVTd3_GCM1.GCM1_peak_1312
chr2	232662530	232662787	258	232662668	11	9.99494	6.56444	5.87763	peak_call/SR_EVTd3_GCM1/GCM1/SR_EVTd3_GCM1.GCM1_peak_1313
chr2	233353666	233353872	207	233353820	13	11.2499	6.94141	7.04169	peak_call/SR_EVTd3_GCM1/GCM1/SR_EVTd3_GCM1.GCM1_peak_1314
chr2	234355415	234355643	229	234355543	7	7.90653	5.69625	3.96699	peak_call/SR_EVTd3_GCM1/GCM1/SR_EVTd3_GCM1.GCM1_peak_1315
chr2	234528859	234529089	231	234528961	9	6.95893	5.00374	3.12475	peak_call/SR_EVTd3_GCM1/GCM1/SR_EVTd3_GCM1.GCM1_peak_1316
chr2	234939746	234939935	190	234939908	6	6.00323	4.66899	2.28619	peak_call/SR_EVTd3_GCM1/GCM1/SR_EVTd3_GCM1.GCM1_peak_1317
chr2	235333015	235333426	412	235333230	17	21.4419	12.006	16.7569	peak_call/SR_EVTd3_GCM1/GCM1/SR_EVTd3_GCM1.GCM1_peak_1318
chr2	237729228	237729453	226	237729243	9	6.08748	4.44814	2.36361	peak_call/SR_EVTd3_GCM1/GCM1/SR_EVTd3_GCM1.GCM1_peak_1319
chr2	238158979	238159160	182	238159052	8	6.91581	5.10592	3.08944	peak_call/SR_EVTd3_GCM1/GCM1/SR_EVTd3_GCM1.GCM1_peak_1320
chr2	240245616	240246068	453	240245850	26	29.2806	13.9917	24.3713	peak_call/SR_EVTd3_GCM1/GCM1/SR_EVTd3_GCM1.GCM1_peak_1321
chr2	240448015	240448791	777	240448636	15	12.2895	7.11702	8.01773	peak_call/SR_EVTd3_GCM1/GCM1/SR_EVTd3_GCM1.GCM1_peak_1322
chr2	240452636	240453314	679	240453167	17	16.8743	9.39802	12.3662	peak_call/SR_EVTd3_GCM1/GCM1/SR_EVTd3_GCM1.GCM1_peak_1323
chr20	842161	842360	200	842274	9	7.99834	5.64996	4.05398	peak_call/SR_EVTd3_GCM1/GCM1/SR_EVTd3_GCM1.GCM1_peak_1324
chr20	1226121	1226473	353	1226290	17	17.5853	9.82486	13.0473	peak_call/SR_EVTd3_GCM1/GCM1/SR_EVTd3_GCM1.GCM1_peak_1325
chr20	1418463	1418710	248	1418574	13	13.9204	8.54084	9.54989	peak_call/SR_EVTd3_GCM1/GCM1/SR_EVTd3_GCM1.GCM1_peak_1326
chr20	3483530	3483733	204	3483605	13	16.6084	9.96845	12.112	peak_call/SR_EVTd3_GCM1/GCM1/SR_EVTd3_GCM1.GCM1_peak_1327
chr20	3871092	3871544	453	3871240	17	20.271	11.3747	15.629	peak_call/SR_EVTd3_GCM1/GCM1/SR_EVTd3_GCM1.GCM1_peak_1328
chr20	4217083	4217276	194	4217173	12	9.04467	5.78258	5.01348	peak_call/SR_EVTd3_GCM1/GCM1/SR_EVTd3_GCM1.GCM1_peak_1329
chr20	5610799	5611360	562	5611075	9	7.99834	5.64996	4.05398	peak_call/SR_EVTd3_GCM1/GCM1/SR_EVTd3_GCM1.GCM1_peak_1330
chr20	8073383	8073614	232	8073544	7	5.89808	4.57436	2.20088	peak_call/SR_EVTd3_GCM1/GCM1/SR_EVTd3_GCM1.GCM1_peak_1331
chr20	11791449	11792278	830	11792101	24	29.887	15.009	24.9645	peak_call/SR_EVTd3_GCM1/GCM1/SR_EVTd3_GCM1.GCM1_peak_1332
chr20	11890649	11891070	422	11890936	14	10.7928	6.43407	6.61698	peak_call/SR_EVTd3_GCM1/GCM1/SR_EVTd3_GCM1.GCM1_peak_1333
chr20	12969086	12969394	309	12969205	10	12.0866	7.83235	7.82396	peak_call/SR_EVTd3_GCM1/GCM1/SR_EVTd3_GCM1.GCM1_peak_1334
chr20	17681355	17681609	255	17681534	11	9.97109	6.5499	5.85567	peak_call/SR_EVTd3_GCM1/GCM1/SR_EVTd3_GCM1.GCM1_peak_1335
chr20	18272379	18272784	406	18272649	15	16.4203	9.60574	11.9322	peak_call/SR_EVTd3_GCM1/GCM1/SR_EVTd3_GCM1.GCM1_peak_1336
chr20	18843863	18844049	187	18843904	5	5.36626	4.27219	1.73893	peak_call/SR_EVTd3_GCM1/GCM1/SR_EVTd3_GCM1.GCM1_peak_1337
chr20	20814798	20815098	301	20815006	10	10.4146	6.9512	6.27181	peak_call/SR_EVTd3_GCM1/GCM1/SR_EVTd3_GCM1.GCM1_peak_1338
chr20	20904312	20904500	189	20904436	8	9.25594	6.40829	5.19672	peak_call/SR_EVTd3_GCM1/GCM1/SR_EVTd3_GCM1.GCM1_peak_1339
chr20	21882606	21882803	198	21882667	7	7.81264	5.64954	3.8916	peak_call/SR_EVTd3_GCM1/GCM1/SR_EVTd3_GCM1.GCM1_peak_1340
chr20	23420438	23420651	214	23420570	7	6.27544	4.80287	2.52674	peak_call/SR_EVTd3_GCM1/GCM1/SR_EVTd3_GCM1.GCM1_peak_1341
chr20	24992625	24992799	175	24992725	9	5.3931	4.00359	1.76277	peak_call/SR_EVTd3_GCM1/GCM1/SR_EVTd3_GCM1.GCM1_peak_1342
chr20	25623581	25623826	246	25623689	12	10.2044	6.50486	6.0717	peak_call/SR_EVTd3_GCM1/GCM1/SR_EVTd3_GCM1.GCM1_peak_1343
chr20	32682617	32682867	251	32682695	16	14.9711	8.50636	10.5506	peak_call/SR_EVTd3_GCM1/GCM1/SR_EVTd3_GCM1.GCM1_peak_1344
chr20	34708890	34709218	329	34709076	24	23.3049	11.1203	18.5602	peak_call/SR_EVTd3_GCM1/GCM1/SR_EVTd3_GCM1.GCM1_peak_1345
chr20	35262341	35262547	207	35262470	8	6.98174	5.14615	3.14012	peak_call/SR_EVTd3_GCM1/GCM1/SR_EVTd3_GCM1.GCM1_peak_1346
chr20	35511414	35511592	179	35511525	12	8.11527	5.20467	4.15336	peak_call/SR_EVTd3_GCM1/GCM1/SR_EVTd3_GCM1.GCM1_peak_1347
chr20	35607509	35607779	271	35607595	20	17.6494	9.00769	13.1086	peak_call/SR_EVTd3_GCM1/GCM1/SR_EVTd3_GCM1.GCM1_peak_1348
chr20	37309930	37310136	207	37310064	10	9.07241	6.16436	5.03923	peak_call/SR_EVTd3_GCM1/GCM1/SR_EVTd3_GCM1.GCM1_peak_1349
chr20	38111421	38111621	201	38111552	7	7.03185	5.23791	3.18802	peak_call/SR_EVTd3_GCM1/GCM1/SR_EVTd3_GCM1.GCM1_peak_1350
chr20	38134668	38134928	261	38134787	17	15.0915	8.31438	10.6604	peak_call/SR_EVTd3_GCM1/GCM1/SR_EVTd3_GCM1.GCM1_peak_1351
chr20	38167986	38168354	369	38168106	10	9.80973	6.60395	5.7053	peak_call/SR_EVTd3_GCM1/GCM1/SR_EVTd3_GCM1.GCM1_peak_1352
chr20	39606092	39606280	189	39606188	7	7.90653	5.69625	3.96699	peak_call/SR_EVTd3_GCM1/GCM1/SR_EVTd3_GCM1.GCM1_peak_1353
chr20	41054363	41054746	384	41054544	8	8.2974	5.90952	4.32888	peak_call/SR_EVTd3_GCM1/GCM1/SR_EVTd3_GCM1.GCM1_peak_1354
chr20	44531700	44532103	404	44531888	25	29.029	14.1915	24.1265	peak_call/SR_EVTd3_GCM1/GCM1/SR_EVTd3_GCM1.GCM1_peak_1355
chr20	44565874	44566185	312	44566124	7	7.90653	5.69625	3.96699	peak_call/SR_EVTd3_GCM1/GCM1/SR_EVTd3_GCM1.GCM1_peak_1356
chr20	45342066	45342253	188	45342217	8	5.67337	4.32336	2.00072	peak_call/SR_EVTd3_GCM1/GCM1/SR_EVTd3_GCM1.GCM1_peak_1357
chr20	45993372	45993627	256	45993537	15	9.86503	5.65253	5.75886	peak_call/SR_EVTd3_GCM1/GCM1/SR_EVTd3_GCM1.GCM1_peak_1358
chr20	46031982	46032211	230	46032116	10	8.00448	5.50411	4.0549	peak_call/SR_EVTd3_GCM1/GCM1/SR_EVTd3_GCM1.GCM1_peak_1359
chr20	48184312	48184624	313	48184436	16	16.9929	9.72051	12.4756	peak_call/SR_EVTd3_GCM1/GCM1/SR_EVTd3_GCM1.GCM1_peak_1360
chr20	48538933	48539170	238	48539048	12	11.167	7.09573	6.96348	peak_call/SR_EVTd3_GCM1/GCM1/SR_EVTd3_GCM1.GCM1_peak_1361
chr20	49187540	49188373	834	49187884	32	41.5494	18.956	36.3781	peak_call/SR_EVTd3_GCM1/GCM1/SR_EVTd3_GCM1.GCM1_peak_1362
chr20	49542544	49542722	179	49542591	12	10.2044	6.50486	6.0717	peak_call/SR_EVTd3_GCM1/GCM1/SR_EVTd3_GCM1.GCM1_peak_1363
chr20	49713789	49714103	315	49714040	10	8.00448	5.50411	4.0549	peak_call/SR_EVTd3_GCM1/GCM1/SR_EVTd3_GCM1.GCM1_peak_1364
chr20	50039723	50040382	660	50040192	20	20.2291	10.5643	15.5889	peak_call/SR_EVTd3_GCM1/GCM1/SR_EVTd3_GCM1.GCM1_peak_1365
chr20	50067766	50068081	316	50067862	8	6.49619	4.8463	2.72869	peak_call/SR_EVTd3_GCM1/GCM1/SR_EVTd3_GCM1.GCM1_peak_1366
chr20	50246872	50247110	239	50247047	10	9.78257	6.58805	5.68711	peak_call/SR_EVTd3_GCM1/GCM1/SR_EVTd3_GCM1.GCM1_peak_1367
chr20	50248101	50248322	222	50248221	11	9.50757	6.26535	5.42586	peak_call/SR_EVTd3_GCM1/GCM1/SR_EVTd3_GCM1.GCM1_peak_1368
chr20	50277911	50278147	237	50278131	8	5.95404	4.50337	2.24715	peak_call/SR_EVTd3_GCM1/GCM1/SR_EVTd3_GCM1.GCM1_peak_1369
chr20	50372665	50372955	291	50372862	10	9.28002	6.28974	5.21535	peak_call/SR_EVTd3_GCM1/GCM1/SR_EVTd3_GCM1.GCM1_peak_1370
chr20	50559940	50560161	222	50560083	10	11.1181	7.33699	6.92172	peak_call/SR_EVTd3_GCM1/GCM1/SR_EVTd3_GCM1.GCM1_peak_1371
chr20	54602020	54602217	198	54602108	8	9.25594	6.40829	5.19672	peak_call/SR_EVTd3_GCM1/GCM1/SR_EVTd3_GCM1.GCM1_peak_1372
chr20	57391079	57391970	892	57391921	16	16.6257	9.50353	12.1289	peak_call/SR_EVTd3_GCM1/GCM1/SR_EVTd3_GCM1.GCM1_peak_1373
chr20	57501502	57501776	275	57501597	16	14.9442	8.49001	10.5273	peak_call/SR_EVTd3_GCM1/GCM1/SR_EVTd3_GCM1.GCM1_peak_1374
chr20	58868810	58869186	377	58868977	28	31.3843	14.5108	26.4257	peak_call/SR_EVTd3_GCM1/GCM1/SR_EVTd3_GCM1.GCM1_peak_1375
chr20	59048122	59048383	262	59048270	10	10.9058	7.22274	6.72334	peak_call/SR_EVTd3_GCM1/GCM1/SR_EVTd3_GCM1.GCM1_peak_1376
chr20	60041496	60041675	180	60041573	10	9.28002	6.28974	5.21535	peak_call/SR_EVTd3_GCM1/GCM1/SR_EVTd3_GCM1.GCM1_peak_1377
chr20	62067051	62067248	198	62067076	7	6.1939	4.75409	2.46359	peak_call/SR_EVTd3_GCM1/GCM1/SR_EVTd3_GCM1.GCM1_peak_1378
chr20	62361650	62362182	533	62361967	13	11.5842	7.14733	7.35909	peak_call/SR_EVTd3_GCM1/GCM1/SR_EVTd3_GCM1.GCM1_peak_1379
chr20	62366955	62367225	271	62367072	13	10.9003	6.72523	6.7187	peak_call/SR_EVTd3_GCM1/GCM1/SR_EVTd3_GCM1.GCM1_peak_1380
chr20	62370048	62370400	353	62370306	9	6.35458	4.6191	2.59753	peak_call/SR_EVTd3_GCM1/GCM1/SR_EVTd3_GCM1.GCM1_peak_1381
chr20	62635457	62636248	792	62635953	91	150.691	50.7305	144.73	peak_call/SR_EVTd3_GCM1/GCM1/SR_EVTd3_GCM1.GCM1_peak_1382
chr20	62648000	62648256	257	62648175	10	7.80154	5.37651	3.88338	peak_call/SR_EVTd3_GCM1/GCM1/SR_EVTd3_GCM1.GCM1_peak_1383
chr20	62795296	62795567	272	62795411	22	23.527	11.9188	18.7747	peak_call/SR_EVTd3_GCM1/GCM1/SR_EVTd3_GCM1.GCM1_peak_1384
chr20	62813597	62813889	293	62813756	16	13.4256	7.56183	9.08669	peak_call/SR_EVTd3_GCM1/GCM1/SR_EVTd3_GCM1.GCM1_peak_1385
chr20	62955579	62956094	516	62955787	32	38.5502	17.2045	33.4357	peak_call/SR_EVTd3_GCM1/GCM1/SR_EVTd3_GCM1.GCM1_peak_1386
chr20	63626074	63626906	833	63626309	24	27.5337	13.6456	22.6669	peak_call/SR_EVTd3_GCM1/GCM1/SR_EVTd3_GCM1.GCM1_peak_1387
chr20	63846168	63846584	417	63846403	17	14.5863	8.00665	10.1843	peak_call/SR_EVTd3_GCM1/GCM1/SR_EVTd3_GCM1.GCM1_peak_1388
chr20	64083639	64084196	558	64083806	27	28.9823	13.4505	24.0827	peak_call/SR_EVTd3_GCM1/GCM1/SR_EVTd3_GCM1.GCM1_peak_1389
chr21	8213097	8213311	215	8213302	24	9.95716	4.23061	5.84727	peak_call/SR_EVTd3_GCM1/GCM1/SR_EVTd3_GCM1.GCM1_peak_1390
chr21	8220551	8220768	218	8220648	9	8.58931	6.00359	4.59116	peak_call/SR_EVTd3_GCM1/GCM1/SR_EVTd3_GCM1.GCM1_peak_1391
chr21	13889233	13889429	197	13889294	9	8.58931	6.00359	4.59116	peak_call/SR_EVTd3_GCM1/GCM1/SR_EVTd3_GCM1.GCM1_peak_1392
chr21	13980126	13980423	298	13980262	14	13.0651	7.83169	8.74455	peak_call/SR_EVTd3_GCM1/GCM1/SR_EVTd3_GCM1.GCM1_peak_1393
chr21	15208124	15208372	249	15208220	15	17.6748	10.3091	13.1335	peak_call/SR_EVTd3_GCM1/GCM1/SR_EVTd3_GCM1.GCM1_peak_1394
chr21	17694419	17694748	330	17694579	24	31.8722	16.108	26.9001	peak_call/SR_EVTd3_GCM1/GCM1/SR_EVTd3_GCM1.GCM1_peak_1395
chr21	26761385	26761789	405	26761590	9	8.58931	6.00359	4.59116	peak_call/SR_EVTd3_GCM1/GCM1/SR_EVTd3_GCM1.GCM1_peak_1396
chr21	26845384	26845691	308	26845497	14	14.4947	8.68888	10.0956	peak_call/SR_EVTd3_GCM1/GCM1/SR_EVTd3_GCM1.GCM1_peak_1397
chr21	30146979	30147368	390	30147244	14	17.9987	10.5929	13.4464	peak_call/SR_EVTd3_GCM1/GCM1/SR_EVTd3_GCM1.GCM1_peak_1398
chr21	31514730	31514937	208	31514879	11	11.4994	7.45282	7.27709	peak_call/SR_EVTd3_GCM1/GCM1/SR_EVTd3_GCM1.GCM1_peak_1399
chr21	31787899	31788110	212	31788051	10	10.1716	6.81331	6.04519	peak_call/SR_EVTd3_GCM1/GCM1/SR_EVTd3_GCM1.GCM1_peak_1400
chr21	33732134	33732423	290	33732207	12	15.0682	9.25641	10.6398	peak_call/SR_EVTd3_GCM1/GCM1/SR_EVTd3_GCM1.GCM1_peak_1401
chr21	34867852	34868026	175	34867967	11	8.35021	5.54292	4.37625	peak_call/SR_EVTd3_GCM1/GCM1/SR_EVTd3_GCM1.GCM1_peak_1402
chr21	34877361	34877623	263	34877439	11	11.0676	7.20431	6.87539	peak_call/SR_EVTd3_GCM1/GCM1/SR_EVTd3_GCM1.GCM1_peak_1403
chr21	34885177	34885493	317	34885260	7	7.58276	5.5326	3.68707	peak_call/SR_EVTd3_GCM1/GCM1/SR_EVTd3_GCM1.GCM1_peak_1404
chr21	36096884	36097115	232	36096981	11	13.1833	8.35767	8.85734	peak_call/SR_EVTd3_GCM1/GCM1/SR_EVTd3_GCM1.GCM1_peak_1405
chr21	36542624	36542943	320	36542828	13	11.8488	7.30957	7.60207	peak_call/SR_EVTd3_GCM1/GCM1/SR_EVTd3_GCM1.GCM1_peak_1406
chr21	36693010	36693222	213	36693145	9	7.30421	5.22112	3.43389	peak_call/SR_EVTd3_GCM1/GCM1/SR_EVTd3_GCM1.GCM1_peak_1407
chr21	37366269	37366471	203	37366369	13	13.4148	8.24844	9.07855	peak_call/SR_EVTd3_GCM1/GCM1/SR_EVTd3_GCM1.GCM1_peak_1408
chr21	38802004	38802718	715	38802256	15	14.3092	8.3538	9.92056	peak_call/SR_EVTd3_GCM1/GCM1/SR_EVTd3_GCM1.GCM1_peak_1409
chr21	39030573	39030773	201	39030600	7	6.40637	4.88048	2.6457	peak_call/SR_EVTd3_GCM1/GCM1/SR_EVTd3_GCM1.GCM1_peak_1410
chr21	41236557	41236880	324	41236666	7	5.26449	4.1769	1.6848	peak_call/SR_EVTd3_GCM1/GCM1/SR_EVTd3_GCM1.GCM1_peak_1411
chr21	41688955	41689548	594	41689124	27	32.0681	15.2831	27.0914	peak_call/SR_EVTd3_GCM1/GCM1/SR_EVTd3_GCM1.GCM1_peak_1412
chr21	42209198	42209454	257	42209226	8	5.95404	4.50337	2.24715	peak_call/SR_EVTd3_GCM1/GCM1/SR_EVTd3_GCM1.GCM1_peak_1413
chr21	42364467	42364786	320	42364666	14	10.4316	6.21234	6.28655	peak_call/SR_EVTd3_GCM1/GCM1/SR_EVTd3_GCM1.GCM1_peak_1414
chr21	42941847	42942135	289	42942020	11	9.97109	6.5499	5.85567	peak_call/SR_EVTd3_GCM1/GCM1/SR_EVTd3_GCM1.GCM1_peak_1415
chr21	43361169	43361412	244	43361238	13	12.8526	7.91644	8.54796	peak_call/SR_EVTd3_GCM1/GCM1/SR_EVTd3_GCM1.GCM1_peak_1416
chr21	43581794	43582310	517	43582089	13	11.3534	7.00524	7.13786	peak_call/SR_EVTd3_GCM1/GCM1/SR_EVTd3_GCM1.GCM1_peak_1417
chr21	43719220	43719892	673	43719418	26	21.7127	9.53864	17.0215	peak_call/SR_EVTd3_GCM1/GCM1/SR_EVTd3_GCM1.GCM1_peak_1418
chr21	44458106	44458343	238	44458191	17	18.4261	10.3224	13.8529	peak_call/SR_EVTd3_GCM1/GCM1/SR_EVTd3_GCM1.GCM1_peak_1419
chr21	45374296	45374671	376	45374453	18	20.6869	11.3893	16.0341	peak_call/SR_EVTd3_GCM1/GCM1/SR_EVTd3_GCM1.GCM1_peak_1420
chr21	45528386	45528715	330	45528570	25	29.1983	14.2911	24.2913	peak_call/SR_EVTd3_GCM1/GCM1/SR_EVTd3_GCM1.GCM1_peak_1421
chr22	15855081	15855258	178	15855143	10	11.3041	7.43551	7.09295	peak_call/SR_EVTd3_GCM1/GCM1/SR_EVTd3_GCM1.GCM1_peak_1422
chr22	17972780	17973045	266	17972930	12	11.167	7.09573	6.96348	peak_call/SR_EVTd3_GCM1/GCM1/SR_EVTd3_GCM1.GCM1_peak_1423
chr22	19767264	19767530	267	19767470	11	7.17285	4.80431	3.31813	peak_call/SR_EVTd3_GCM1/GCM1/SR_EVTd3_GCM1.GCM1_peak_1424
chr22	21402847	21403172	326	21402981	30	33.3124	14.8916	28.3051	peak_call/SR_EVTd3_GCM1/GCM1/SR_EVTd3_GCM1.GCM1_peak_1425
chr22	21666184	21666377	194	21666340	12	9.67948	6.17858	5.59315	peak_call/SR_EVTd3_GCM1/GCM1/SR_EVTd3_GCM1.GCM1_peak_1426
chr22	23521837	23522095	259	23521942	10	9.28002	6.28974	5.21535	peak_call/SR_EVTd3_GCM1/GCM1/SR_EVTd3_GCM1.GCM1_peak_1427
chr22	23536371	23536651	281	23536468	12	10.2044	6.50486	6.0717	peak_call/SR_EVTd3_GCM1/GCM1/SR_EVTd3_GCM1.GCM1_peak_1428
chr22	23856808	23857018	211	23856932	11	8.70329	5.76448	4.69688	peak_call/SR_EVTd3_GCM1/GCM1/SR_EVTd3_GCM1.GCM1_peak_1429
chr22	24211073	24211359	287	24211259	9	9.44552	6.49182	5.37085	peak_call/SR_EVTd3_GCM1/GCM1/SR_EVTd3_GCM1.GCM1_peak_1430
chr22	24436054	24436339	286	24436180	15	12.2895	7.11702	8.01773	peak_call/SR_EVTd3_GCM1/GCM1/SR_EVTd3_GCM1.GCM1_peak_1431
chr22	24952586	24952958	373	24952722	27	28.9823	13.4505	24.0827	peak_call/SR_EVTd3_GCM1/GCM1/SR_EVTd3_GCM1.GCM1_peak_1432
chr22	25365518	25365868	351	25365683	13	12.7339	7.84555	8.43399	peak_call/SR_EVTd3_GCM1/GCM1/SR_EVTd3_GCM1.GCM1_peak_1433
chr22	25565189	25565422	234	25565272	13	12.3947	7.64155	8.11375	peak_call/SR_EVTd3_GCM1/GCM1/SR_EVTd3_GCM1.GCM1_peak_1434
chr22	25708363	25708946	584	25708599	11	11.0676	7.20431	6.87539	peak_call/SR_EVTd3_GCM1/GCM1/SR_EVTd3_GCM1.GCM1_peak_1435
chr22	25711540	25712070	531	25711749	19	22.1961	12.0072	17.4862	peak_call/SR_EVTd3_GCM1/GCM1/SR_EVTd3_GCM1.GCM1_peak_1436
chr22	26429594	26429778	185	26429627	12	10.9208	6.94588	6.73767	peak_call/SR_EVTd3_GCM1/GCM1/SR_EVTd3_GCM1.GCM1_peak_1437
chr22	27620595	27620809	215	27620693	10	9.50782	6.42592	5.42586	peak_call/SR_EVTd3_GCM1/GCM1/SR_EVTd3_GCM1.GCM1_peak_1438
chr22	27892112	27892380	269	27892254	12	11.7284	7.43333	7.49118	peak_call/SR_EVTd3_GCM1/GCM1/SR_EVTd3_GCM1.GCM1_peak_1439
chr22	28942844	28943091	248	28942986	9	9.46779	6.50409	5.39202	peak_call/SR_EVTd3_GCM1/GCM1/SR_EVTd3_GCM1.GCM1_peak_1440
chr22	29310440	29310743	304	29310561	15	12.2895	7.11702	8.01773	peak_call/SR_EVTd3_GCM1/GCM1/SR_EVTd3_GCM1.GCM1_peak_1441
chr22	30308126	30308489	364	30308314	19	19.5331	10.4422	14.9188	peak_call/SR_EVTd3_GCM1/GCM1/SR_EVTd3_GCM1.GCM1_peak_1442
chr22	31019824	31020085	262	31020044	9	6.64388	4.80373	2.83969	peak_call/SR_EVTd3_GCM1/GCM1/SR_EVTd3_GCM1.GCM1_peak_1443
chr22	31271530	31271803	274	31271752	11	9.97109	6.5499	5.85567	peak_call/SR_EVTd3_GCM1/GCM1/SR_EVTd3_GCM1.GCM1_peak_1444
chr22	31618106	31618497	392	31618353	19	20.382	10.9494	15.7358	peak_call/SR_EVTd3_GCM1/GCM1/SR_EVTd3_GCM1.GCM1_peak_1445
chr22	31915843	31916145	303	31915937	13	14.2614	8.73436	9.87982	peak_call/SR_EVTd3_GCM1/GCM1/SR_EVTd3_GCM1.GCM1_peak_1446
chr22	35346950	35347197	248	35346997	9	7.58038	5.39322	3.68478	peak_call/SR_EVTd3_GCM1/GCM1/SR_EVTd3_GCM1.GCM1_peak_1447
chr22	35899796	35900103	308	35900012	13	14.4625	8.84698	10.0649	peak_call/SR_EVTd3_GCM1/GCM1/SR_EVTd3_GCM1.GCM1_peak_1448
chr22	36161929	36162183	255	36161975	9	8.66335	6.04701	4.66195	peak_call/SR_EVTd3_GCM1/GCM1/SR_EVTd3_GCM1.GCM1_peak_1449
chr22	36368495	36368910	416	36368785	16	18.069	10.3435	13.5146	peak_call/SR_EVTd3_GCM1/GCM1/SR_EVTd3_GCM1.GCM1_peak_1450
chr22	36925945	36926211	267	36926117	21	19.4509	9.7859	14.8401	peak_call/SR_EVTd3_GCM1/GCM1/SR_EVTd3_GCM1.GCM1_peak_1451
chr22	36928781	36929094	314	36928865	13	11.6712	7.20073	7.44022	peak_call/SR_EVTd3_GCM1/GCM1/SR_EVTd3_GCM1.GCM1_peak_1452
chr22	37051241	37051739	499	37051449	17	18.4555	10.3397	13.881	peak_call/SR_EVTd3_GCM1/GCM1/SR_EVTd3_GCM1.GCM1_peak_1453
chr22	37176940	37177188	249	37177051	14	13.0651	7.83169	8.74455	peak_call/SR_EVTd3_GCM1/GCM1/SR_EVTd3_GCM1.GCM1_peak_1454
chr22	37242435	37242882	448	37242748	9	7.30421	5.22112	3.43389	peak_call/SR_EVTd3_GCM1/GCM1/SR_EVTd3_GCM1.GCM1_peak_1455
chr22	37525383	37525712	330	37525487	17	16.8743	9.39802	12.3662	peak_call/SR_EVTd3_GCM1/GCM1/SR_EVTd3_GCM1.GCM1_peak_1456
chr22	37895087	37895489	403	37895317	16	12.1815	6.8061	7.9146	peak_call/SR_EVTd3_GCM1/GCM1/SR_EVTd3_GCM1.GCM1_peak_1457
chr22	38186617	38186819	203	38186734	8	5.95404	4.50337	2.24715	peak_call/SR_EVTd3_GCM1/GCM1/SR_EVTd3_GCM1.GCM1_peak_1458
chr22	38412426	38412639	214	38412511	10	9.80973	6.60395	5.7053	peak_call/SR_EVTd3_GCM1/GCM1/SR_EVTd3_GCM1.GCM1_peak_1459
chr22	39363927	39364215	289	39364173	8	6.6022	4.91243	2.81091	peak_call/SR_EVTd3_GCM1/GCM1/SR_EVTd3_GCM1.GCM1_peak_1460
chr22	39383796	39384216	421	39384037	36	40.1047	16.4581	34.9579	peak_call/SR_EVTd3_GCM1/GCM1/SR_EVTd3_GCM1.GCM1_peak_1461
chr22	39456844	39457025	182	39456970	14	12.532	7.50561	8.24023	peak_call/SR_EVTd3_GCM1/GCM1/SR_EVTd3_GCM1.GCM1_peak_1462
chr22	39472765	39473121	357	39472962	18	16.3054	8.77629	11.8232	peak_call/SR_EVTd3_GCM1/GCM1/SR_EVTd3_GCM1.GCM1_peak_1463
chr22	39474576	39474871	296	39474617	9	7.56677	5.38478	3.67143	peak_call/SR_EVTd3_GCM1/GCM1/SR_EVTd3_GCM1.GCM1_peak_1464
chr22	39673895	39674138	244	39673968	12	9.78588	6.24485	5.68711	peak_call/SR_EVTd3_GCM1/GCM1/SR_EVTd3_GCM1.GCM1_peak_1465
chr22	40995972	40996171	200	40996028	12	11.5804	7.34495	7.35573	peak_call/SR_EVTd3_GCM1/GCM1/SR_EVTd3_GCM1.GCM1_peak_1466
chr22	41816078	41816300	223	41816194	10	10.3133	6.89395	6.17705	peak_call/SR_EVTd3_GCM1/GCM1/SR_EVTd3_GCM1.GCM1_peak_1467
chr22	41975286	41975671	386	41975561	14	14.3048	8.57692	9.91989	peak_call/SR_EVTd3_GCM1/GCM1/SR_EVTd3_GCM1.GCM1_peak_1468
chr22	42079692	42079937	246	42079827	9	7.30466	5.22141	3.43389	peak_call/SR_EVTd3_GCM1/GCM1/SR_EVTd3_GCM1.GCM1_peak_1469
chr22	43126787	43127128	342	43126914	24	24.7892	12.0093	19.9953	peak_call/SR_EVTd3_GCM1/GCM1/SR_EVTd3_GCM1.GCM1_peak_1470
chr22	43127612	43127809	198	43127701	13	9.40336	5.79818	5.33078	peak_call/SR_EVTd3_GCM1/GCM1/SR_EVTd3_GCM1.GCM1_peak_1471
chr22	44440536	44440732	197	44440638	14	13.8696	8.31792	9.50559	peak_call/SR_EVTd3_GCM1/GCM1/SR_EVTd3_GCM1.GCM1_peak_1472
chr22	44707182	44707497	316	44707393	19	19.1479	10.2105	14.5501	peak_call/SR_EVTd3_GCM1/GCM1/SR_EVTd3_GCM1.GCM1_peak_1473
chr22	44747258	44747645	388	44747416	18	20.4985	11.2812	15.8503	peak_call/SR_EVTd3_GCM1/GCM1/SR_EVTd3_GCM1.GCM1_peak_1474
chr22	44757409	44757711	303	44757553	12	12.9597	8.1474	8.65079	peak_call/SR_EVTd3_GCM1/GCM1/SR_EVTd3_GCM1.GCM1_peak_1475
chr22	45580778	45581056	279	45580914	16	16.8504	9.63657	12.3454	peak_call/SR_EVTd3_GCM1/GCM1/SR_EVTd3_GCM1.GCM1_peak_1476
chr22	46446128	46446571	444	46446288	18	15.9452	8.55756	11.4796	peak_call/SR_EVTd3_GCM1/GCM1/SR_EVTd3_GCM1.GCM1_peak_1477
chr22	46451495	46451682	188	46451637	9	8.27509	5.81706	4.30743	peak_call/SR_EVTd3_GCM1/GCM1/SR_EVTd3_GCM1.GCM1_peak_1478
chr22	49951922	49952097	176	49951961	12	8.11527	5.20467	4.15336	peak_call/SR_EVTd3_GCM1/GCM1/SR_EVTd3_GCM1.GCM1_peak_1479
chr22	50271900	50272271	372	50272041	13	12.6282	7.7822	8.33295	peak_call/SR_EVTd3_GCM1/GCM1/SR_EVTd3_GCM1.GCM1_peak_1480
chr22	50293299	50293890	592	50293587	41	53.7284	22.2677	48.3425	peak_call/SR_EVTd3_GCM1/GCM1/SR_EVTd3_GCM1.GCM1_peak_1481
chr22	50303806	50304201	396	50304034	27	22.8983	9.89192	18.1661	peak_call/SR_EVTd3_GCM1/GCM1/SR_EVTd3_GCM1.GCM1_peak_1482
chr22	50526212	50526394	183	50526339	14	10.7928	6.43407	6.61698	peak_call/SR_EVTd3_GCM1/GCM1/SR_EVTd3_GCM1.GCM1_peak_1483
chr22	50582099	50582379	281	50582224	12	8.71363	5.57619	4.70567	peak_call/SR_EVTd3_GCM1/GCM1/SR_EVTd3_GCM1.GCM1_peak_1484
chr22	50583186	50583512	327	50583402	11	9.08728	6.00449	5.04972	peak_call/SR_EVTd3_GCM1/GCM1/SR_EVTd3_GCM1.GCM1_peak_1485
chr22	50601043	50601395	353	50601194	34	43.1595	19.1039	37.959	peak_call/SR_EVTd3_GCM1/GCM1/SR_EVTd3_GCM1.GCM1_peak_1486
chr3	3489474	3489725	252	3489587	6	6.60776	4.98422	2.81091	peak_call/SR_EVTd3_GCM1/GCM1/SR_EVTd3_GCM1.GCM1_peak_1488
chr3	4996329	4996563	235	4996444	8	7.68533	5.56451	3.77543	peak_call/SR_EVTd3_GCM1/GCM1/SR_EVTd3_GCM1.GCM1_peak_1489
chr3	4999881	5000144	264	5000041	9	8.58931	6.00359	4.59116	peak_call/SR_EVTd3_GCM1/GCM1/SR_EVTd3_GCM1.GCM1_peak_1490
chr3	9396828	9397027	200	9396950	10	7.45359	5.15682	3.56486	peak_call/SR_EVTd3_GCM1/GCM1/SR_EVTd3_GCM1.GCM1_peak_1491
chr3	9731206	9731463	258	9731385	20	20.8956	10.965	16.2291	peak_call/SR_EVTd3_GCM1/GCM1/SR_EVTd3_GCM1.GCM1_peak_1492
chr3	9792476	9792863	388	9792718	20	22.0861	11.6733	17.3801	peak_call/SR_EVTd3_GCM1/GCM1/SR_EVTd3_GCM1.GCM1_peak_1493
chr3	9847836	9848252	417	9848062	26	29.4579	14.097	24.5451	peak_call/SR_EVTd3_GCM1/GCM1/SR_EVTd3_GCM1.GCM1_peak_1494
chr3	9853774	9854418	645	9854005	37	51.7163	22.8136	46.3614	peak_call/SR_EVTd3_GCM1/GCM1/SR_EVTd3_GCM1.GCM1_peak_1495
chr3	11248592	11248818	227	11248705	12	10.6623	6.78746	6.49177	peak_call/SR_EVTd3_GCM1/GCM1/SR_EVTd3_GCM1.GCM1_peak_1496
chr3	12196736	12196961	226	12196825	11	9.97109	6.5499	5.85567	peak_call/SR_EVTd3_GCM1/GCM1/SR_EVTd3_GCM1.GCM1_peak_1498
chr3	12229042	12229413	372	12229298	8	7.40981	5.40323	3.52445	peak_call/SR_EVTd3_GCM1/GCM1/SR_EVTd3_GCM1.GCM1_peak_1499
chr3	12444660	12445148	489	12445010	13	12.8417	7.90994	8.53743	peak_call/SR_EVTd3_GCM1/GCM1/SR_EVTd3_GCM1.GCM1_peak_1500
chr3	12464978	12465502	525	12465341	15	16.4823	9.64134	11.9914	peak_call/SR_EVTd3_GCM1/GCM1/SR_EVTd3_GCM1.GCM1_peak_1501
chr3	12993399	12993576	178	12993406	7	6.48821	4.92853	2.72311	peak_call/SR_EVTd3_GCM1/GCM1/SR_EVTd3_GCM1.GCM1_peak_1502
chr3	13504499	13504748	250	13504683	10	8.38775	5.74355	4.40781	peak_call/SR_EVTd3_GCM1/GCM1/SR_EVTd3_GCM1.GCM1_peak_1503
chr3	13561324	13561870	547	13561679	24	26.5336	13.0528	21.6892	peak_call/SR_EVTd3_GCM1/GCM1/SR_EVTd3_GCM1.GCM1_peak_1504
chr3	13748944	13749180	237	13749093	13	10.0973	6.22739	5.97365	peak_call/SR_EVTd3_GCM1/GCM1/SR_EVTd3_GCM1.GCM1_peak_1505
chr3	13850339	13850656	318	13850552	9	6.56388	4.75276	2.78741	peak_call/SR_EVTd3_GCM1/GCM1/SR_EVTd3_GCM1.GCM1_peak_1506
chr3	14225059	14225304	246	14225163	13	11.7596	7.25494	7.51881	peak_call/SR_EVTd3_GCM1/GCM1/SR_EVTd3_GCM1.GCM1_peak_1507
chr3	15998911	15999163	253	15999059	10	11.8984	7.73951	7.64795	peak_call/SR_EVTd3_GCM1/GCM1/SR_EVTd3_GCM1.GCM1_peak_1508
chr3	16659541	16659781	241	16659589	8	8.46957	6.00299	4.48154	peak_call/SR_EVTd3_GCM1/GCM1/SR_EVTd3_GCM1.GCM1_peak_1509
chr3	23096327	23096622	296	23096487	14	18.1784	10.6805	13.6177	peak_call/SR_EVTd3_GCM1/GCM1/SR_EVTd3_GCM1.GCM1_peak_1510
chr3	24043249	24043502	254	24043410	7	7.81264	5.64954	3.8916	peak_call/SR_EVTd3_GCM1/GCM1/SR_EVTd3_GCM1.GCM1_peak_1511
chr3	30581276	30581554	279	30581444	16	17.3525	9.93097	12.8251	peak_call/SR_EVTd3_GCM1/GCM1/SR_EVTd3_GCM1.GCM1_peak_1512
chr3	30769307	30769551	245	30769480	10	10.4146	6.9512	6.27181	peak_call/SR_EVTd3_GCM1/GCM1/SR_EVTd3_GCM1.GCM1_peak_1513
chr3	31488376	31488769	394	31488617	11	13.4173	8.47431	9.08011	peak_call/SR_EVTd3_GCM1/GCM1/SR_EVTd3_GCM1.GCM1_peak_1514
chr3	31506856	31507036	181	31506933	8	7.47603	5.44231	3.5861	peak_call/SR_EVTd3_GCM1/GCM1/SR_EVTd3_GCM1.GCM1_peak_1515
chr3	32335924	32336421	498	32336030	11	12.8586	8.19191	8.55341	peak_call/SR_EVTd3_GCM1/GCM1/SR_EVTd3_GCM1.GCM1_peak_1516
chr3	32781574	32781896	323	32781580	57	65.0585	21.111	59.5197	peak_call/SR_EVTd3_GCM1/GCM1/SR_EVTd3_GCM1.GCM1_peak_1517
chr3	32852208	32852399	192	32852349	8	7.40981	5.40323	3.52445	peak_call/SR_EVTd3_GCM1/GCM1/SR_EVTd3_GCM1.GCM1_peak_1518
chr3	36812338	36812552	215	36812469	8	7.40981	5.40323	3.52445	peak_call/SR_EVTd3_GCM1/GCM1/SR_EVTd3_GCM1.GCM1_peak_1519
chr3	37945365	37945759	395	37945567	19	24.6428	13.3487	19.8556	peak_call/SR_EVTd3_GCM1/GCM1/SR_EVTd3_GCM1.GCM1_peak_1520
chr3	39146805	39147850	1046	39147284	76	106.285	34.2507	100.446	peak_call/SR_EVTd3_GCM1/GCM1/SR_EVTd3_GCM1.GCM1_peak_1521
chr3	40995249	40995584	336	40995453	10	10.4146	6.9512	6.27181	peak_call/SR_EVTd3_GCM1/GCM1/SR_EVTd3_GCM1.GCM1_peak_1522
chr3	40997190	40997412	223	40997267	10	9.80973	6.60395	5.7053	peak_call/SR_EVTd3_GCM1/GCM1/SR_EVTd3_GCM1.GCM1_peak_1523
chr3	41137922	41138179	258	41138040	11	12.3805	7.93994	8.10325	peak_call/SR_EVTd3_GCM1/GCM1/SR_EVTd3_GCM1.GCM1_peak_1524
chr3	42013416	42013645	230	42013569	16	13.901	7.85247	9.53411	peak_call/SR_EVTd3_GCM1/GCM1/SR_EVTd3_GCM1.GCM1_peak_1525
chr3	42811677	42812054	378	42812001	9	7.30421	5.22112	3.43389	peak_call/SR_EVTd3_GCM1/GCM1/SR_EVTd3_GCM1.GCM1_peak_1526
chr3	43286870	43287244	375	43287006	24	27.5337	13.6456	22.6669	peak_call/SR_EVTd3_GCM1/GCM1/SR_EVTd3_GCM1.GCM1_peak_1527
chr3	45060579	45060755	177	45060675	7	6.71524	5.05985	2.9007	peak_call/SR_EVTd3_GCM1/GCM1/SR_EVTd3_GCM1.GCM1_peak_1528
chr3	45571927	45572318	392	45572068	8	8.09737	5.79889	4.14192	peak_call/SR_EVTd3_GCM1/GCM1/SR_EVTd3_GCM1.GCM1_peak_1529
chr3	46163371	46163879	509	46163719	12	10.6623	6.78746	6.49177	peak_call/SR_EVTd3_GCM1/GCM1/SR_EVTd3_GCM1.GCM1_peak_1530
chr3	48552403	48552891	489	48552592	14	13.575	8.14085	9.22804	peak_call/SR_EVTd3_GCM1/GCM1/SR_EVTd3_GCM1.GCM1_peak_1531
chr3	49132699	49132873	175	49132842	10	7.86261	5.41496	3.93776	peak_call/SR_EVTd3_GCM1/GCM1/SR_EVTd3_GCM1.GCM1_peak_1532
chr3	50182107	50182285	179	50182219	14	12.4207	7.43722	8.13853	peak_call/SR_EVTd3_GCM1/GCM1/SR_EVTd3_GCM1.GCM1_peak_1533
chr3	51941986	51942215	230	51942087	15	11.4875	6.6265	7.26638	peak_call/SR_EVTd3_GCM1/GCM1/SR_EVTd3_GCM1.GCM1_peak_1534
chr3	51956264	51956486	223	51956394	9	6.94372	4.99412	3.11551	peak_call/SR_EVTd3_GCM1/GCM1/SR_EVTd3_GCM1.GCM1_peak_1535
chr3	54891528	54891714	187	54891611	8	8.19596	5.85368	4.23033	peak_call/SR_EVTd3_GCM1/GCM1/SR_EVTd3_GCM1.GCM1_peak_1536
chr3	55567662	55567896	235	55567773	14	17.5789	10.3841	13.0446	peak_call/SR_EVTd3_GCM1/GCM1/SR_EVTd3_GCM1.GCM1_peak_1537
chr3	56277362	56277564	203	56277431	6	6.52609	4.94335	2.7531	peak_call/SR_EVTd3_GCM1/GCM1/SR_EVTd3_GCM1.GCM1_peak_1538
chr3	57078503	57079037	535	57078728	44	59.7837	24.4226	54.3206	peak_call/SR_EVTd3_GCM1/GCM1/SR_EVTd3_GCM1.GCM1_peak_1539
chr3	58051169	58051561	393	58051369	20	24.879	13.2705	20.0834	peak_call/SR_EVTd3_GCM1/GCM1/SR_EVTd3_GCM1.GCM1_peak_1540
chr3	58237831	58238006	176	58237862	10	7.65499	5.28411	3.75204	peak_call/SR_EVTd3_GCM1/GCM1/SR_EVTd3_GCM1.GCM1_peak_1541
chr3	58724322	58724665	344	58724503	16	19.164	10.9535	14.5657	peak_call/SR_EVTd3_GCM1/GCM1/SR_EVTd3_GCM1.GCM1_peak_1542
chr3	63874764	63875160	397	63874931	14	16.8448	10.005	12.3402	peak_call/SR_EVTd3_GCM1/GCM1/SR_EVTd3_GCM1.GCM1_peak_1543
chr3	64613220	64613523	304	64613354	10	11.1181	7.33699	6.92172	peak_call/SR_EVTd3_GCM1/GCM1/SR_EVTd3_GCM1.GCM1_peak_1544
chr3	65868855	65869091	237	65868986	11	12.409	7.95523	8.12734	peak_call/SR_EVTd3_GCM1/GCM1/SR_EVTd3_GCM1.GCM1_peak_1545
chr3	66039670	66039910	241	66039794	14	15.7344	9.40084	11.275	peak_call/SR_EVTd3_GCM1/GCM1/SR_EVTd3_GCM1.GCM1_peak_1546
chr3	66153399	66153740	342	66153603	15	18.8333	10.9225	14.2474	peak_call/SR_EVTd3_GCM1/GCM1/SR_EVTd3_GCM1.GCM1_peak_1547
chr3	69086310	69086577	268	69086460	12	15.0682	9.25641	10.6398	peak_call/SR_EVTd3_GCM1/GCM1/SR_EVTd3_GCM1.GCM1_peak_1548
chr3	86968573	86968961	389	86968806	13	13.6842	8.40502	9.32816	peak_call/SR_EVTd3_GCM1/GCM1/SR_EVTd3_GCM1.GCM1_peak_1549
chr3	86995647	86996009	363	86995734	19	26.4164	14.2406	21.5789	peak_call/SR_EVTd3_GCM1/GCM1/SR_EVTd3_GCM1.GCM1_peak_1550
chr3	95408200	95408382	183	95408293	5	5.36626	4.27219	1.73893	peak_call/SR_EVTd3_GCM1/GCM1/SR_EVTd3_GCM1.GCM1_peak_1551
chr3	99934609	99934791	183	99934725	9	10.6507	7.12032	6.48501	peak_call/SR_EVTd3_GCM1/GCM1/SR_EVTd3_GCM1.GCM1_peak_1552
chr3	101700462	101700685	224	101700628	8	8.46957	6.00299	4.48154	peak_call/SR_EVTd3_GCM1/GCM1/SR_EVTd3_GCM1.GCM1_peak_1553
chr3	107220584	107220892	309	107220792	8	9.10297	6.33232	5.06401	peak_call/SR_EVTd3_GCM1/GCM1/SR_EVTd3_GCM1.GCM1_peak_1554
chr3	109924740	109925000	261	109924880	10	12.0866	7.83235	7.82396	peak_call/SR_EVTd3_GCM1/GCM1/SR_EVTd3_GCM1.GCM1_peak_1555
chr3	109926422	109926741	320	109926558	26	34.6186	17.062	29.5842	peak_call/SR_EVTd3_GCM1/GCM1/SR_EVTd3_GCM1.GCM1_peak_1556
chr3	111032765	111033116	352	111032954	14	18.1784	10.6805	13.6177	peak_call/SR_EVTd3_GCM1/GCM1/SR_EVTd3_GCM1.GCM1_peak_1557
chr3	112365756	112366000	245	112365839	13	16.441	9.8867	11.9514	peak_call/SR_EVTd3_GCM1/GCM1/SR_EVTd3_GCM1.GCM1_peak_1558
chr3	112416853	112417031	179	112416944	8	8.46957	6.00299	4.48154	peak_call/SR_EVTd3_GCM1/GCM1/SR_EVTd3_GCM1.GCM1_peak_1559
chr3	112564182	112564656	475	112564428	22	25.6125	13.1513	20.7988	peak_call/SR_EVTd3_GCM1/GCM1/SR_EVTd3_GCM1.GCM1_peak_1560
chr3	119311549	119311855	307	119311727	13	14.4625	8.84698	10.0649	peak_call/SR_EVTd3_GCM1/GCM1/SR_EVTd3_GCM1.GCM1_peak_1561
chr3	119323127	119323389	263	119323308	8	6.95039	5.12704	3.1209	peak_call/SR_EVTd3_GCM1/GCM1/SR_EVTd3_GCM1.GCM1_peak_1562
chr3	120157596	120158052	457	120157860	12	12.3599	7.80467	8.08291	peak_call/SR_EVTd3_GCM1/GCM1/SR_EVTd3_GCM1.GCM1_peak_1563
chr3	120547205	120547577	373	120547344	8	8.74684	6.15003	4.73752	peak_call/SR_EVTd3_GCM1/GCM1/SR_EVTd3_GCM1.GCM1_peak_1564
chr3	122230307	122230506	200	122230389	11	9.50757	6.26535	5.42586	peak_call/SR_EVTd3_GCM1/GCM1/SR_EVTd3_GCM1.GCM1_peak_1565
chr3	122231636	122232142	507	122231971	28	33.6108	15.8289	28.5949	peak_call/SR_EVTd3_GCM1/GCM1/SR_EVTd3_GCM1.GCM1_peak_1566
chr3	122514488	122514789	302	122514704	9	5.60888	4.14156	1.94422	peak_call/SR_EVTd3_GCM1/GCM1/SR_EVTd3_GCM1.GCM1_peak_1567
chr3	122785261	122785607	347	122785373	9	10.6507	7.12032	6.48501	peak_call/SR_EVTd3_GCM1/GCM1/SR_EVTd3_GCM1.GCM1_peak_1568
chr3	123587142	123587350	209	123587214	8	8.8296	6.19306	4.81189	peak_call/SR_EVTd3_GCM1/GCM1/SR_EVTd3_GCM1.GCM1_peak_1569
chr3	125052939	125053200	262	125053060	7	6.72338	5.0645	2.90821	peak_call/SR_EVTd3_GCM1/GCM1/SR_EVTd3_GCM1.GCM1_peak_1570
chr3	125137492	125137720	229	125137637	11	10.7367	7.0101	6.5643	peak_call/SR_EVTd3_GCM1/GCM1/SR_EVTd3_GCM1.GCM1_peak_1571
chr3	125141424	125141910	487	125141691	47	65.2797	26.1996	59.7341	peak_call/SR_EVTd3_GCM1/GCM1/SR_EVTd3_GCM1.GCM1_peak_1572
chr3	125913755	125914029	275	125913837	18	19.78	10.8641	15.1544	peak_call/SR_EVTd3_GCM1/GCM1/SR_EVTd3_GCM1.GCM1_peak_1573
chr3	126881009	126881332	324	126881136	29	35.1682	16.3748	30.1203	peak_call/SR_EVTd3_GCM1/GCM1/SR_EVTd3_GCM1.GCM1_peak_1574
chr3	126882116	126882362	247	126882255	7	6.70749	5.05542	2.89384	peak_call/SR_EVTd3_GCM1/GCM1/SR_EVTd3_GCM1.GCM1_peak_1575
chr3	126990483	126990784	302	126990733	10	7.74138	5.33861	3.82632	peak_call/SR_EVTd3_GCM1/GCM1/SR_EVTd3_GCM1.GCM1_peak_1576
chr3	127822417	127822737	321	127822516	8	6.98174	5.14615	3.14012	peak_call/SR_EVTd3_GCM1/GCM1/SR_EVTd3_GCM1.GCM1_peak_1577
chr3	128274977	128275181	205	128275098	12	8.71363	5.57619	4.70567	peak_call/SR_EVTd3_GCM1/GCM1/SR_EVTd3_GCM1.GCM1_peak_1578
chr3	128300134	128300526	393	128300293	23	31.2411	16.008	26.2881	peak_call/SR_EVTd3_GCM1/GCM1/SR_EVTd3_GCM1.GCM1_peak_1579
chr3	128416048	128416383	336	128416181	13	11.7152	7.22773	7.48268	peak_call/SR_EVTd3_GCM1/GCM1/SR_EVTd3_GCM1.GCM1_peak_1580
chr3	128416884	128417397	514	128417181	28	27.172	12.0105	22.3143	peak_call/SR_EVTd3_GCM1/GCM1/SR_EVTd3_GCM1.GCM1_peak_1581
chr3	128432831	128433821	991	128433109	26	30.3984	14.6535	25.4646	peak_call/SR_EVTd3_GCM1/GCM1/SR_EVTd3_GCM1.GCM1_peak_1582
chr3	128442077	128442391	315	128442271	18	17.1455	9.28671	12.6233	peak_call/SR_EVTd3_GCM1/GCM1/SR_EVTd3_GCM1.GCM1_peak_1583
chr3	128496580	128497137	558	128496833	17	14.8391	8.16056	10.43	peak_call/SR_EVTd3_GCM1/GCM1/SR_EVTd3_GCM1.GCM1_peak_1584
chr3	128662713	128662956	244	128662736	11	11.559	7.48659	7.33563	peak_call/SR_EVTd3_GCM1/GCM1/SR_EVTd3_GCM1.GCM1_peak_1585
chr3	129565055	129565298	244	129565263	9	6.77595	4.88774	2.95681	peak_call/SR_EVTd3_GCM1/GCM1/SR_EVTd3_GCM1.GCM1_peak_1586
chr3	129571598	129572024	427	129571825	20	22.4451	11.8844	17.7287	peak_call/SR_EVTd3_GCM1/GCM1/SR_EVTd3_GCM1.GCM1_peak_1587
chr3	129587643	129588414	772	129587992	24	28.6329	14.2891	23.7411	peak_call/SR_EVTd3_GCM1/GCM1/SR_EVTd3_GCM1.GCM1_peak_1588
chr3	129597995	129598365	371	129598187	16	16.4715	9.41181	11.9807	peak_call/SR_EVTd3_GCM1/GCM1/SR_EVTd3_GCM1.GCM1_peak_1589
chr3	129641197	129641660	464	129641454	16	18.7973	10.7522	14.2152	peak_call/SR_EVTd3_GCM1/GCM1/SR_EVTd3_GCM1.GCM1_peak_1590
chr3	135965626	135965897	272	135965780	12	9.04467	5.78258	5.01348	peak_call/SR_EVTd3_GCM1/GCM1/SR_EVTd3_GCM1.GCM1_peak_1591
chr3	138348214	138348595	382	138348430	11	8.70329	5.76448	4.69688	peak_call/SR_EVTd3_GCM1/GCM1/SR_EVTd3_GCM1.GCM1_peak_1592
chr3	138915746	138916457	712	138916175	83	110.489	32.5459	104.63	peak_call/SR_EVTd3_GCM1/GCM1/SR_EVTd3_GCM1.GCM1_peak_1593
chr3	141402020	141402222	203	141402170	6	5.56598	4.42349	1.90577	peak_call/SR_EVTd3_GCM1/GCM1/SR_EVTd3_GCM1.GCM1_peak_1594
chr3	141402442	141403066	625	141402713	29	33.9613	15.6634	28.9383	peak_call/SR_EVTd3_GCM1/GCM1/SR_EVTd3_GCM1.GCM1_peak_1595
chr3	141484943	141485154	212	141485103	7	7.39484	5.43433	3.51665	peak_call/SR_EVTd3_GCM1/GCM1/SR_EVTd3_GCM1.GCM1_peak_1596
chr3	141660288	141660607	320	141660338	11	8.07449	5.36965	4.12112	peak_call/SR_EVTd3_GCM1/GCM1/SR_EVTd3_GCM1.GCM1_peak_1597
chr3	141937491	141937858	368	141937640	15	11.4875	6.6265	7.26638	peak_call/SR_EVTd3_GCM1/GCM1/SR_EVTd3_GCM1.GCM1_peak_1598
chr3	142078043	142078464	422	142078265	28	32.4453	15.1413	27.4595	peak_call/SR_EVTd3_GCM1/GCM1/SR_EVTd3_GCM1.GCM1_peak_1599
chr3	149539390	149539777	388	149539535	16	17.8284	10.2061	13.2804	peak_call/SR_EVTd3_GCM1/GCM1/SR_EVTd3_GCM1.GCM1_peak_1600
chr3	149675908	149676190	283	149676107	7	7.51886	5.49945	3.62709	peak_call/SR_EVTd3_GCM1/GCM1/SR_EVTd3_GCM1.GCM1_peak_1601
chr3	150408485	150408791	307	150408583	14	11.1739	6.66871	6.96964	peak_call/SR_EVTd3_GCM1/GCM1/SR_EVTd3_GCM1.GCM1_peak_1602
chr3	151076620	151077208	589	151076845	36	57.7088	26.2746	52.2703	peak_call/SR_EVTd3_GCM1/GCM1/SR_EVTd3_GCM1.GCM1_peak_1603
chr3	151130552	151130771	220	151130707	10	7.65499	5.28411	3.75204	peak_call/SR_EVTd3_GCM1/GCM1/SR_EVTd3_GCM1.GCM1_peak_1604
chr3	151155385	151155759	375	151155568	27	37.9226	18.5622	32.8216	peak_call/SR_EVTd3_GCM1/GCM1/SR_EVTd3_GCM1.GCM1_peak_1605
chr3	159818504	159818735	232	159818593	11	9.50757	6.26535	5.42586	peak_call/SR_EVTd3_GCM1/GCM1/SR_EVTd3_GCM1.GCM1_peak_1606
chr3	159819746	159820037	292	159819873	15	19.7763	11.3925	15.1532	peak_call/SR_EVTd3_GCM1/GCM1/SR_EVTd3_GCM1.GCM1_peak_1607
chr3	170037863	170038212	350	170037984	22	22.8427	11.5086	18.1113	peak_call/SR_EVTd3_GCM1/GCM1/SR_EVTd3_GCM1.GCM1_peak_1608
chr3	171979181	171979393	213	171979281	9	8.58931	6.00359	4.59116	peak_call/SR_EVTd3_GCM1/GCM1/SR_EVTd3_GCM1.GCM1_peak_1609
chr3	177197466	177198084	619	177197858	11	11.7303	7.58312	7.49118	peak_call/SR_EVTd3_GCM1/GCM1/SR_EVTd3_GCM1.GCM1_peak_1610
chr3	179036279	179036515	237	179036437	5	4.92163	4.03987	1.40038	peak_call/SR_EVTd3_GCM1/GCM1/SR_EVTd3_GCM1.GCM1_peak_1611
chr3	179323199	179323504	306	179323350	14	14.4947	8.68888	10.0956	peak_call/SR_EVTd3_GCM1/GCM1/SR_EVTd3_GCM1.GCM1_peak_1612
chr3	180602343	180602672	330	180602569	16	16.9929	9.72051	12.4756	peak_call/SR_EVTd3_GCM1/GCM1/SR_EVTd3_GCM1.GCM1_peak_1613
chr3	183252921	183253700	780	183253272	22	22.8427	11.5086	18.1113	peak_call/SR_EVTd3_GCM1/GCM1/SR_EVTd3_GCM1.GCM1_peak_1614
chr3	183594981	183595171	191	183595089	10	8.38725	5.74324	4.40781	peak_call/SR_EVTd3_GCM1/GCM1/SR_EVTd3_GCM1.GCM1_peak_1615
chr3	184333224	184333563	340	184333381	12	12.4815	7.87495	8.19755	peak_call/SR_EVTd3_GCM1/GCM1/SR_EVTd3_GCM1.GCM1_peak_1616
chr3	184665078	184665305	228	184665168	12	10.2044	6.50486	6.0717	peak_call/SR_EVTd3_GCM1/GCM1/SR_EVTd3_GCM1.GCM1_peak_1617
chr3	185825183	185825511	329	185825463	8	6.6022	4.91243	2.81091	peak_call/SR_EVTd3_GCM1/GCM1/SR_EVTd3_GCM1.GCM1_peak_1618
chr3	185993198	185993414	217	185993363	8	7.81731	5.6405	3.89541	peak_call/SR_EVTd3_GCM1/GCM1/SR_EVTd3_GCM1.GCM1_peak_1619
chr3	186640324	186640710	387	186640586	15	18.3514	10.672	13.7814	peak_call/SR_EVTd3_GCM1/GCM1/SR_EVTd3_GCM1.GCM1_peak_1620
chr3	186893678	186894006	329	186893812	11	12.268	7.87935	7.99873	peak_call/SR_EVTd3_GCM1/GCM1/SR_EVTd3_GCM1.GCM1_peak_1621
chr3	187040870	187041212	343	187041054	16	21.1962	12.0053	16.5233	peak_call/SR_EVTd3_GCM1/GCM1/SR_EVTd3_GCM1.GCM1_peak_1622
chr3	188185748	188185933	186	188185865	8	7.40981	5.40323	3.52445	peak_call/SR_EVTd3_GCM1/GCM1/SR_EVTd3_GCM1.GCM1_peak_1623
chr3	190120210	190120529	320	190120314	12	13.0804	8.21505	8.7567	peak_call/SR_EVTd3_GCM1/GCM1/SR_EVTd3_GCM1.GCM1_peak_1624
chr3	192076638	192076926	289	192076791	7	6.27544	4.80287	2.52674	peak_call/SR_EVTd3_GCM1/GCM1/SR_EVTd3_GCM1.GCM1_peak_1625
chr3	193882198	193882403	206	193882280	12	12.9729	8.15482	8.66317	peak_call/SR_EVTd3_GCM1/GCM1/SR_EVTd3_GCM1.GCM1_peak_1626
chr3	194140658	194141183	526	194140841	42	60.6635	25.8154	55.1802	peak_call/SR_EVTd3_GCM1/GCM1/SR_EVTd3_GCM1.GCM1_peak_1627
chr3	194141503	194141850	348	194141684	8	6.26191	4.69901	2.52199	peak_call/SR_EVTd3_GCM1/GCM1/SR_EVTd3_GCM1.GCM1_peak_1628
chr3	194333504	194334049	546	194333773	21	20.7492	10.5682	16.09	peak_call/SR_EVTd3_GCM1/GCM1/SR_EVTd3_GCM1.GCM1_peak_1629
chr3	194852160	194852647	488	194852477	12	11.167	7.09573	6.96348	peak_call/SR_EVTd3_GCM1/GCM1/SR_EVTd3_GCM1.GCM1_peak_1630
chr3	195822233	195822606	374	195822503	11	11.7922	7.61777	7.55027	peak_call/SR_EVTd3_GCM1/GCM1/SR_EVTd3_GCM1.GCM1_peak_1631
chr3	195897879	195898382	504	195898011	13	11.3534	7.00524	7.13786	peak_call/SR_EVTd3_GCM1/GCM1/SR_EVTd3_GCM1.GCM1_peak_1632
chr3	196533474	196533661	188	196533603	7	7.55065	5.51597	3.65746	peak_call/SR_EVTd3_GCM1/GCM1/SR_EVTd3_GCM1.GCM1_peak_1633
chr3	197627249	197627444	196	197627324	10	8.38725	5.74324	4.40781	peak_call/SR_EVTd3_GCM1/GCM1/SR_EVTd3_GCM1.GCM1_peak_1634
chr4	676132	676613	482	676461	17	16.6428	9.25808	12.1452	peak_call/SR_EVTd3_GCM1/GCM1/SR_EVTd3_GCM1.GCM1_peak_1635
chr4	692990	693364	375	693276	15	11.4875	6.6265	7.26638	peak_call/SR_EVTd3_GCM1/GCM1/SR_EVTd3_GCM1.GCM1_peak_1636
chr4	1012109	1012332	224	1012251	10	9.28448	6.29242	5.21906	peak_call/SR_EVTd3_GCM1/GCM1/SR_EVTd3_GCM1.GCM1_peak_1637
chr4	1037447	1037800	354	1037599	32	36.2687	15.8523	31.201	peak_call/SR_EVTd3_GCM1/GCM1/SR_EVTd3_GCM1.GCM1_peak_1638
chr4	1711963	1712618	656	1712292	26	25.2383	11.5813	20.4336	peak_call/SR_EVTd3_GCM1/GCM1/SR_EVTd3_GCM1.GCM1_peak_1639
chr4	2058674	2058936	263	2058781	9	8.12235	5.72514	4.15987	peak_call/SR_EVTd3_GCM1/GCM1/SR_EVTd3_GCM1.GCM1_peak_1640
chr4	2599315	2599526	212	2599403	9	9.13653	6.31927	5.09289	peak_call/SR_EVTd3_GCM1/GCM1/SR_EVTd3_GCM1.GCM1_peak_1641
chr4	3267929	3268270	342	3268056	16	15.0461	8.55205	10.6213	peak_call/SR_EVTd3_GCM1/GCM1/SR_EVTd3_GCM1.GCM1_peak_1642
chr4	3375172	3375849	678	3375654	22	23.6772	12.0086	18.9203	peak_call/SR_EVTd3_GCM1/GCM1/SR_EVTd3_GCM1.GCM1_peak_1643
chr4	3766456	3766653	198	3766634	39	51.4574	21.833	46.1087	peak_call/SR_EVTd3_GCM1/GCM1/SR_EVTd3_GCM1.GCM1_peak_1644
chr4	4006535	4006724	190	4006557	6	6.00323	4.66899	2.28619	peak_call/SR_EVTd3_GCM1/GCM1/SR_EVTd3_GCM1.GCM1_peak_1645
chr4	6273032	6273213	182	6273141	9	7.30421	5.22112	3.43389	peak_call/SR_EVTd3_GCM1/GCM1/SR_EVTd3_GCM1.GCM1_peak_1646
chr4	6688999	6689260	262	6689156	15	15.9869	9.35473	11.5198	peak_call/SR_EVTd3_GCM1/GCM1/SR_EVTd3_GCM1.GCM1_peak_1647
chr4	6761895	6762314	420	6762147	38	44.2171	18.0145	38.9985	peak_call/SR_EVTd3_GCM1/GCM1/SR_EVTd3_GCM1.GCM1_peak_1648
chr4	6782300	6782649	350	6782616	10	8.38725	5.74324	4.40781	peak_call/SR_EVTd3_GCM1/GCM1/SR_EVTd3_GCM1.GCM1_peak_1649
chr4	6783042	6783348	307	6783160	8	6.09736	4.59471	2.37291	peak_call/SR_EVTd3_GCM1/GCM1/SR_EVTd3_GCM1.GCM1_peak_1650
chr4	7964975	7965336	362	7965110	16	13.4256	7.56183	9.08669	peak_call/SR_EVTd3_GCM1/GCM1/SR_EVTd3_GCM1.GCM1_peak_1651
chr4	8131466	8132221	756	8131886	75	111.753	38.0284	105.89	peak_call/SR_EVTd3_GCM1/GCM1/SR_EVTd3_GCM1.GCM1_peak_1652
chr4	8422502	8422696	195	8422658	7	5.89808	4.57436	2.20088	peak_call/SR_EVTd3_GCM1/GCM1/SR_EVTd3_GCM1.GCM1_peak_1653
chr4	8561335	8561989	655	8561694	25	30.184	14.8667	25.2534	peak_call/SR_EVTd3_GCM1/GCM1/SR_EVTd3_GCM1.GCM1_peak_1654
chr4	8572340	8572570	231	8572418	11	9.06876	5.99294	5.03656	peak_call/SR_EVTd3_GCM1/GCM1/SR_EVTd3_GCM1.GCM1_peak_1655
chr4	10174227	10174620	394	10174592	8	6.98174	5.14615	3.14012	peak_call/SR_EVTd3_GCM1/GCM1/SR_EVTd3_GCM1.GCM1_peak_1656
chr4	10336514	10336716	203	10336594	10	9.28002	6.28974	5.21535	peak_call/SR_EVTd3_GCM1/GCM1/SR_EVTd3_GCM1.GCM1_peak_1657
chr4	15003363	15003758	396	15003577	17	15.6367	8.64672	11.18	peak_call/SR_EVTd3_GCM1/GCM1/SR_EVTd3_GCM1.GCM1_peak_1658
chr4	15576023	15576320	298	15576064	7	7.90653	5.69625	3.96699	peak_call/SR_EVTd3_GCM1/GCM1/SR_EVTd3_GCM1.GCM1_peak_1659
chr4	17512228	17512421	194	17512235	7	5.41771	4.27439	1.78231	peak_call/SR_EVTd3_GCM1/GCM1/SR_EVTd3_GCM1.GCM1_peak_1660
chr4	17561301	17561588	288	17561337	11	8.02377	5.33777	4.07164	peak_call/SR_EVTd3_GCM1/GCM1/SR_EVTd3_GCM1.GCM1_peak_1661
chr4	17577050	17577587	538	17577231	33	26.4799	9.96175	21.64	peak_call/SR_EVTd3_GCM1/GCM1/SR_EVTd3_GCM1.GCM1_peak_1662
chr4	25862556	25863003	448	25862857	19	21.2074	11.4359	16.5324	peak_call/SR_EVTd3_GCM1/GCM1/SR_EVTd3_GCM1.GCM1_peak_1663
chr4	26088601	26089001	401	26088710	8	9.25594	6.40829	5.19672	peak_call/SR_EVTd3_GCM1/GCM1/SR_EVTd3_GCM1.GCM1_peak_1664
chr4	27463763	27464022	260	27463883	13	14.9328	9.10572	10.5198	peak_call/SR_EVTd3_GCM1/GCM1/SR_EVTd3_GCM1.GCM1_peak_1665
chr4	37440455	37440762	308	37440633	16	21.4005	12.1045	16.7184	peak_call/SR_EVTd3_GCM1/GCM1/SR_EVTd3_GCM1.GCM1_peak_1666
chr4	37995969	37996285	317	37996067	12	13.9172	8.67099	9.54719	peak_call/SR_EVTd3_GCM1/GCM1/SR_EVTd3_GCM1.GCM1_peak_1667
chr4	39977323	39977570	248	39977439	13	11.5842	7.14733	7.35909	peak_call/SR_EVTd3_GCM1/GCM1/SR_EVTd3_GCM1.GCM1_peak_1668
chr4	40198175	40198694	520	40198507	11	7.72053	5.14725	3.80722	peak_call/SR_EVTd3_GCM1/GCM1/SR_EVTd3_GCM1.GCM1_peak_1669
chr4	40403022	40403315	294	40403232	11	9.50757	6.26535	5.42586	peak_call/SR_EVTd3_GCM1/GCM1/SR_EVTd3_GCM1.GCM1_peak_1670
chr4	52038208	52038634	427	52038418	77	110.382	36.029	104.524	peak_call/SR_EVTd3_GCM1/GCM1/SR_EVTd3_GCM1.GCM1_peak_1671
chr4	52722041	52722303	263	52722169	24	22.0153	10.3539	17.3124	peak_call/SR_EVTd3_GCM1/GCM1/SR_EVTd3_GCM1.GCM1_peak_1672
chr4	52968425	52968717	293	52968478	5	5.19951	4.18731	1.63219	peak_call/SR_EVTd3_GCM1/GCM1/SR_EVTd3_GCM1.GCM1_peak_1673
chr4	54509401	54509673	273	54509585	15	13.2162	7.68597	8.8861	peak_call/SR_EVTd3_GCM1/GCM1/SR_EVTd3_GCM1.GCM1_peak_1674
chr4	55360759	55361134	376	55360938	16	18.7802	10.7428	14.1995	peak_call/SR_EVTd3_GCM1/GCM1/SR_EVTd3_GCM1.GCM1_peak_1675
chr4	55657676	55657857	182	55657782	8	7.40981	5.40323	3.52445	peak_call/SR_EVTd3_GCM1/GCM1/SR_EVTd3_GCM1.GCM1_peak_1676
chr4	73646047	73646322	276	73646090	8	7.8994	5.68734	3.96699	peak_call/SR_EVTd3_GCM1/GCM1/SR_EVTd3_GCM1.GCM1_peak_1677
chr4	76897835	76898466	632	76898006	30	36.7397	16.9206	31.6617	peak_call/SR_EVTd3_GCM1/GCM1/SR_EVTd3_GCM1.GCM1_peak_1678
chr4	80072610	80072889	280	80072839	9	6.95893	5.00374	3.12475	peak_call/SR_EVTd3_GCM1/GCM1/SR_EVTd3_GCM1.GCM1_peak_1679
chr4	80073126	80073460	335	80073284	8	6.6022	4.91243	2.81091	peak_call/SR_EVTd3_GCM1/GCM1/SR_EVTd3_GCM1.GCM1_peak_1680
chr4	82044097	82044274	178	82044161	10	9.60056	6.48092	5.51576	peak_call/SR_EVTd3_GCM1/GCM1/SR_EVTd3_GCM1.GCM1_peak_1681
chr4	82480872	82481104	233	82481030	8	8.87778	6.21793	4.85686	peak_call/SR_EVTd3_GCM1/GCM1/SR_EVTd3_GCM1.GCM1_peak_1682
chr4	83013025	83013248	224	83013144	18	17.5089	9.5071	12.9765	peak_call/SR_EVTd3_GCM1/GCM1/SR_EVTd3_GCM1.GCM1_peak_1683
chr4	88969315	88969534	220	88969447	7	7.21114	5.33599	3.35006	peak_call/SR_EVTd3_GCM1/GCM1/SR_EVTd3_GCM1.GCM1_peak_1684
chr4	96228535	96228768	234	96228609	8	8.46957	6.00299	4.48154	peak_call/SR_EVTd3_GCM1/GCM1/SR_EVTd3_GCM1.GCM1_peak_1685
chr4	105023077	105023361	285	105023203	11	9.97109	6.5499	5.85567	peak_call/SR_EVTd3_GCM1/GCM1/SR_EVTd3_GCM1.GCM1_peak_1686
chr4	106418486	106418746	261	106418593	11	13.5601	8.54438	9.21406	peak_call/SR_EVTd3_GCM1/GCM1/SR_EVTd3_GCM1.GCM1_peak_1687
chr4	115562634	115562828	195	115562747	7	6.70749	5.05542	2.89384	peak_call/SR_EVTd3_GCM1/GCM1/SR_EVTd3_GCM1.GCM1_peak_1688
chr4	117183507	117183715	209	117183577	7	7.55065	5.51597	3.65746	peak_call/SR_EVTd3_GCM1/GCM1/SR_EVTd3_GCM1.GCM1_peak_1689
chr4	119394898	119395170	273	119395003	14	10.7928	6.43407	6.61698	peak_call/SR_EVTd3_GCM1/GCM1/SR_EVTd3_GCM1.GCM1_peak_1690
chr4	120922724	120923103	380	120922898	12	11.7284	7.43333	7.49118	peak_call/SR_EVTd3_GCM1/GCM1/SR_EVTd3_GCM1.GCM1_peak_1691
chr4	123871439	123871666	228	123871490	9	9.77329	6.66999	5.67891	peak_call/SR_EVTd3_GCM1/GCM1/SR_EVTd3_GCM1.GCM1_peak_1692
chr4	128060641	128060878	238	128060774	12	12.3599	7.80467	8.08291	peak_call/SR_EVTd3_GCM1/GCM1/SR_EVTd3_GCM1.GCM1_peak_1693
chr4	138978611	138978788	178	138978673	10	10.7806	7.1545	6.60707	peak_call/SR_EVTd3_GCM1/GCM1/SR_EVTd3_GCM1.GCM1_peak_1694
chr4	138979012	138979189	178	138979111	8	8.46957	6.00299	4.48154	peak_call/SR_EVTd3_GCM1/GCM1/SR_EVTd3_GCM1.GCM1_peak_1695
chr4	139454148	139454428	281	139454263	13	9.73844	6.00513	5.64812	peak_call/SR_EVTd3_GCM1/GCM1/SR_EVTd3_GCM1.GCM1_peak_1696
chr4	140150759	140150938	180	140150770	10	8.38725	5.74324	4.40781	peak_call/SR_EVTd3_GCM1/GCM1/SR_EVTd3_GCM1.GCM1_peak_1697
chr4	140238120	140238436	317	140238342	9	8.40018	5.89174	4.41936	peak_call/SR_EVTd3_GCM1/GCM1/SR_EVTd3_GCM1.GCM1_peak_1698
chr4	140524499	140524694	196	140524582	8	7.64244	5.53964	3.74349	peak_call/SR_EVTd3_GCM1/GCM1/SR_EVTd3_GCM1.GCM1_peak_1699
chr4	148721986	148722175	190	148722029	8	9.25594	6.40829	5.19672	peak_call/SR_EVTd3_GCM1/GCM1/SR_EVTd3_GCM1.GCM1_peak_1700
chr4	151752978	151753233	256	151753185	6	5.56598	4.42349	1.90577	peak_call/SR_EVTd3_GCM1/GCM1/SR_EVTd3_GCM1.GCM1_peak_1701
chr4	152894869	152895065	197	152894958	9	9.13653	6.31927	5.09289	peak_call/SR_EVTd3_GCM1/GCM1/SR_EVTd3_GCM1.GCM1_peak_1702
chr4	152988787	152989037	251	152988944	9	9.58107	6.56613	5.49754	peak_call/SR_EVTd3_GCM1/GCM1/SR_EVTd3_GCM1.GCM1_peak_1703
chr4	153111986	153112339	354	153112240	10	9.50782	6.42592	5.42586	peak_call/SR_EVTd3_GCM1/GCM1/SR_EVTd3_GCM1.GCM1_peak_1704
chr4	156110076	156110367	292	156110237	9	8.84938	6.15515	4.82968	peak_call/SR_EVTd3_GCM1/GCM1/SR_EVTd3_GCM1.GCM1_peak_1705
chr4	158799996	158800205	210	158800162	9	10.6507	7.12032	6.48501	peak_call/SR_EVTd3_GCM1/GCM1/SR_EVTd3_GCM1.GCM1_peak_1706
chr4	164905727	164905994	268	164905879	9	10.0568	6.81983	5.93831	peak_call/SR_EVTd3_GCM1/GCM1/SR_EVTd3_GCM1.GCM1_peak_1707
chr4	165207929	165208114	186	165207985	6	5.43532	4.34748	1.7976	peak_call/SR_EVTd3_GCM1/GCM1/SR_EVTd3_GCM1.GCM1_peak_1708
chr4	166527492	166527780	289	166527656	13	12.3947	7.64155	8.11375	peak_call/SR_EVTd3_GCM1/GCM1/SR_EVTd3_GCM1.GCM1_peak_1709
chr4	174383494	174383709	216	174383613	16	11.8163	6.58668	7.57377	peak_call/SR_EVTd3_GCM1/GCM1/SR_EVTd3_GCM1.GCM1_peak_1710
chr4	174401230	174401532	303	174401317	9	9.81788	6.69383	5.71306	peak_call/SR_EVTd3_GCM1/GCM1/SR_EVTd3_GCM1.GCM1_peak_1711
chr4	182240546	182240738	193	182240610	9	9.14634	6.32481	5.1015	peak_call/SR_EVTd3_GCM1/GCM1/SR_EVTd3_GCM1.GCM1_peak_1712
chr4	182242719	182243028	310	182242848	14	15.7344	9.40084	11.275	peak_call/SR_EVTd3_GCM1/GCM1/SR_EVTd3_GCM1.GCM1_peak_1713
chr4	183503968	183504339	372	183504151	18	18.1926	9.92013	13.6296	peak_call/SR_EVTd3_GCM1/GCM1/SR_EVTd3_GCM1.GCM1_peak_1714
chr4	184932571	184932787	217	184932693	10	9.32821	6.31868	5.26176	peak_call/SR_EVTd3_GCM1/GCM1/SR_EVTd3_GCM1.GCM1_peak_1715
chr5	82168	82486	319	82334	17	17.5853	9.82486	13.0473	peak_call/SR_EVTd3_GCM1/GCM1/SR_EVTd3_GCM1.GCM1_peak_1717
chr5	316153	316704	552	316328	15	13.7385	8.00598	9.37774	peak_call/SR_EVTd3_GCM1/GCM1/SR_EVTd3_GCM1.GCM1_peak_1718
chr5	635783	635970	188	635835	24	18.1052	8.1163	13.5501	peak_call/SR_EVTd3_GCM1/GCM1/SR_EVTd3_GCM1.GCM1_peak_1719
chr5	1200185	1200412	228	1200230	8	6.49619	4.8463	2.72869	peak_call/SR_EVTd3_GCM1/GCM1/SR_EVTd3_GCM1.GCM1_peak_1720
chr5	1865000	1865260	261	1865088	7	5.93863	4.59924	2.239	peak_call/SR_EVTd3_GCM1/GCM1/SR_EVTd3_GCM1.GCM1_peak_1721
chr5	1866056	1866263	208	1866112	9	8.04437	5.67792	4.09198	peak_call/SR_EVTd3_GCM1/GCM1/SR_EVTd3_GCM1.GCM1_peak_1722
chr5	6766743	6767081	339	6766876	18	16.3054	8.77629	11.8232	peak_call/SR_EVTd3_GCM1/GCM1/SR_EVTd3_GCM1.GCM1_peak_1723
chr5	9265789	9266049	261	9266012	8	9.14981	6.35573	5.10267	peak_call/SR_EVTd3_GCM1/GCM1/SR_EVTd3_GCM1.GCM1_peak_1724
chr5	10734337	10734530	194	10734420	9	9.58107	6.56613	5.49754	peak_call/SR_EVTd3_GCM1/GCM1/SR_EVTd3_GCM1.GCM1_peak_1725
chr5	11504913	11505114	202	11505000	9	9.94182	6.75956	5.83211	peak_call/SR_EVTd3_GCM1/GCM1/SR_EVTd3_GCM1.GCM1_peak_1726
chr5	11903989	11904177	189	11904084	10	10.7806	7.1545	6.60707	peak_call/SR_EVTd3_GCM1/GCM1/SR_EVTd3_GCM1.GCM1_peak_1727
chr5	12772439	12772632	194	12772578	8	9.14981	6.35573	5.10267	peak_call/SR_EVTd3_GCM1/GCM1/SR_EVTd3_GCM1.GCM1_peak_1728
chr5	14115598	14115836	239	14115723	12	12.3599	7.80467	8.08291	peak_call/SR_EVTd3_GCM1/GCM1/SR_EVTd3_GCM1.GCM1_peak_1729
chr5	14227155	14227372	218	14227185	7	7.21114	5.33599	3.35006	peak_call/SR_EVTd3_GCM1/GCM1/SR_EVTd3_GCM1.GCM1_peak_1730
chr5	14849773	14850311	539	14850161	12	14.0565	8.74449	9.68213	peak_call/SR_EVTd3_GCM1/GCM1/SR_EVTd3_GCM1.GCM1_peak_1731
chr5	16749647	16749892	246	16749713	11	9.08728	6.00449	5.04972	peak_call/SR_EVTd3_GCM1/GCM1/SR_EVTd3_GCM1.GCM1_peak_1732
chr5	17375497	17375678	182	17375577	8	7.8994	5.68734	3.96699	peak_call/SR_EVTd3_GCM1/GCM1/SR_EVTd3_GCM1.GCM1_peak_1733
chr5	18578917	18579165	249	18579055	9	10.2019	6.89497	6.0717	peak_call/SR_EVTd3_GCM1/GCM1/SR_EVTd3_GCM1.GCM1_peak_1734
chr5	32312614	32313320	707	32313002	27	27.3118	12.4548	22.4513	peak_call/SR_EVTd3_GCM1/GCM1/SR_EVTd3_GCM1.GCM1_peak_1735
chr5	32585947	32586221	275	32586021	18	18.1926	9.92013	13.6296	peak_call/SR_EVTd3_GCM1/GCM1/SR_EVTd3_GCM1.GCM1_peak_1736
chr5	34529889	34530311	423	34530054	7	7.45624	5.46669	3.56747	peak_call/SR_EVTd3_GCM1/GCM1/SR_EVTd3_GCM1.GCM1_peak_1737
chr5	34626178	34626591	414	34626519	9	9.94182	6.75956	5.83211	peak_call/SR_EVTd3_GCM1/GCM1/SR_EVTd3_GCM1.GCM1_peak_1738
chr5	38556338	38556533	196	38556395	12	9.04467	5.78258	5.01348	peak_call/SR_EVTd3_GCM1/GCM1/SR_EVTd3_GCM1.GCM1_peak_1739
chr5	38638594	38639047	454	38638725	11	12.4811	7.99373	8.19721	peak_call/SR_EVTd3_GCM1/GCM1/SR_EVTd3_GCM1.GCM1_peak_1740
chr5	38824412	38824604	193	38824503	10	12.0866	7.83235	7.82396	peak_call/SR_EVTd3_GCM1/GCM1/SR_EVTd3_GCM1.GCM1_peak_1741
chr5	39220561	39220931	371	39220810	10	11.956	7.76812	7.70339	peak_call/SR_EVTd3_GCM1/GCM1/SR_EVTd3_GCM1.GCM1_peak_1742
chr5	39533757	39533990	234	39533915	8	7.40981	5.40323	3.52445	peak_call/SR_EVTd3_GCM1/GCM1/SR_EVTd3_GCM1.GCM1_peak_1743
chr5	43484246	43484618	373	43484402	15	13.2162	7.68597	8.8861	peak_call/SR_EVTd3_GCM1/GCM1/SR_EVTd3_GCM1.GCM1_peak_1744
chr5	43603148	43603443	296	43603278	17	16.2283	9.00673	11.7526	peak_call/SR_EVTd3_GCM1/GCM1/SR_EVTd3_GCM1.GCM1_peak_1745
chr5	53802964	53803201	238	53803105	5	5.36626	4.27219	1.73893	peak_call/SR_EVTd3_GCM1/GCM1/SR_EVTd3_GCM1.GCM1_peak_1746
chr5	54478003	54478211	209	54478067	10	9.28002	6.28974	5.21535	peak_call/SR_EVTd3_GCM1/GCM1/SR_EVTd3_GCM1.GCM1_peak_1747
chr5	55220354	55220642	289	55220482	13	9.73844	6.00513	5.64812	peak_call/SR_EVTd3_GCM1/GCM1/SR_EVTd3_GCM1.GCM1_peak_1748
chr5	55928194	55928603	410	55928452	19	19.5331	10.4422	14.9188	peak_call/SR_EVTd3_GCM1/GCM1/SR_EVTd3_GCM1.GCM1_peak_1749
chr5	56076610	56076833	224	56076761	8	8.40186	5.96643	4.42019	peak_call/SR_EVTd3_GCM1/GCM1/SR_EVTd3_GCM1.GCM1_peak_1750
chr5	59464211	59464426	216	59464304	8	9.14981	6.35573	5.10267	peak_call/SR_EVTd3_GCM1/GCM1/SR_EVTd3_GCM1.GCM1_peak_1751
chr5	65885717	65885968	252	65885860	10	7.33383	5.08101	3.45862	peak_call/SR_EVTd3_GCM1/GCM1/SR_EVTd3_GCM1.GCM1_peak_1752
chr5	69299596	69299845	250	69299727	8	7.31735	5.34835	3.44549	peak_call/SR_EVTd3_GCM1/GCM1/SR_EVTd3_GCM1.GCM1_peak_1753
chr5	74687035	74687250	216	74687109	7	6.70749	5.05542	2.89384	peak_call/SR_EVTd3_GCM1/GCM1/SR_EVTd3_GCM1.GCM1_peak_1754
chr5	78245119	78245384	266	78245362	6	6.00323	4.66899	2.28619	peak_call/SR_EVTd3_GCM1/GCM1/SR_EVTd3_GCM1.GCM1_peak_1755
chr5	78260191	78260447	257	78260287	9	9.77329	6.66999	5.67891	peak_call/SR_EVTd3_GCM1/GCM1/SR_EVTd3_GCM1.GCM1_peak_1756
chr5	79697405	79697584	180	79697473	6	6.54018	4.95044	2.76685	peak_call/SR_EVTd3_GCM1/GCM1/SR_EVTd3_GCM1.GCM1_peak_1757
chr5	91119373	91119619	247	91119501	9	8.75524	6.1006	4.74441	peak_call/SR_EVTd3_GCM1/GCM1/SR_EVTd3_GCM1.GCM1_peak_1758
chr5	91280619	91280975	357	91280726	18	17.5089	9.5071	12.9765	peak_call/SR_EVTd3_GCM1/GCM1/SR_EVTd3_GCM1.GCM1_peak_1759
chr5	95610589	95610866	278	95610766	12	11.7284	7.43333	7.49118	peak_call/SR_EVTd3_GCM1/GCM1/SR_EVTd3_GCM1.GCM1_peak_1760
chr5	98846595	98846812	218	98846737	8	9.25594	6.40829	5.19672	peak_call/SR_EVTd3_GCM1/GCM1/SR_EVTd3_GCM1.GCM1_peak_1761
chr5	100690121	100690422	302	100690252	7	7.90653	5.69625	3.96699	peak_call/SR_EVTd3_GCM1/GCM1/SR_EVTd3_GCM1.GCM1_peak_1762
chr5	100983298	100983517	220	100983436	7	7.34459	5.40765	3.46827	peak_call/SR_EVTd3_GCM1/GCM1/SR_EVTd3_GCM1.GCM1_peak_1763
chr5	103327475	103327755	281	103327645	7	6.70749	5.05542	2.89384	peak_call/SR_EVTd3_GCM1/GCM1/SR_EVTd3_GCM1.GCM1_peak_1764
chr5	103364871	103365374	504	103365015	10	11.956	7.76812	7.70339	peak_call/SR_EVTd3_GCM1/GCM1/SR_EVTd3_GCM1.GCM1_peak_1765
chr5	105392054	105392446	393	105392399	9	9.6977	6.62936	5.60946	peak_call/SR_EVTd3_GCM1/GCM1/SR_EVTd3_GCM1.GCM1_peak_1766
chr5	106259463	106259733	271	106259507	8	9.25594	6.40829	5.19672	peak_call/SR_EVTd3_GCM1/GCM1/SR_EVTd3_GCM1.GCM1_peak_1767
chr5	109239681	109239906	226	109239816	7	7.65899	5.57178	3.75528	peak_call/SR_EVTd3_GCM1/GCM1/SR_EVTd3_GCM1.GCM1_peak_1768
chr5	111472135	111472375	241	111472244	10	11.5913	7.58446	7.36564	peak_call/SR_EVTd3_GCM1/GCM1/SR_EVTd3_GCM1.GCM1_peak_1769
chr5	112585111	112585333	223	112585203	6	6.04231	4.69024	2.32309	peak_call/SR_EVTd3_GCM1/GCM1/SR_EVTd3_GCM1.GCM1_peak_1770
chr5	115453686	115453937	252	115453822	6	6.43109	4.89512	2.66972	peak_call/SR_EVTd3_GCM1/GCM1/SR_EVTd3_GCM1.GCM1_peak_1771
chr5	116821673	116821950	278	116821786	8	9.25594	6.40829	5.19672	peak_call/SR_EVTd3_GCM1/GCM1/SR_EVTd3_GCM1.GCM1_peak_1772
chr5	116822330	116822547	218	116822400	6	5.19137	4.20251	1.62444	peak_call/SR_EVTd3_GCM1/GCM1/SR_EVTd3_GCM1.GCM1_peak_1773
chr5	116827158	116827408	251	116827274	9	9.13653	6.31927	5.09289	peak_call/SR_EVTd3_GCM1/GCM1/SR_EVTd3_GCM1.GCM1_peak_1774
chr5	116867764	116867964	201	116867952	6	6.60776	4.98422	2.81091	peak_call/SR_EVTd3_GCM1/GCM1/SR_EVTd3_GCM1.GCM1_peak_1775
chr5	119060480	119060653	174	119060602	6	6.60776	4.98422	2.81091	peak_call/SR_EVTd3_GCM1/GCM1/SR_EVTd3_GCM1.GCM1_peak_1776
chr5	122845395	122846043	649	122845942	20	23.1035	12.2677	18.3654	peak_call/SR_EVTd3_GCM1/GCM1/SR_EVTd3_GCM1.GCM1_peak_1777
chr5	124625419	124625601	183	124625518	8	6.6022	4.91243	2.81091	peak_call/SR_EVTd3_GCM1/GCM1/SR_EVTd3_GCM1.GCM1_peak_1778
chr5	128020062	128020246	185	128020140	10	10.7806	7.1545	6.60707	peak_call/SR_EVTd3_GCM1/GCM1/SR_EVTd3_GCM1.GCM1_peak_1779
chr5	131131842	131132045	204	131131967	7	7.21114	5.33599	3.35006	peak_call/SR_EVTd3_GCM1/GCM1/SR_EVTd3_GCM1.GCM1_peak_1780
chr5	131164381	131164896	516	131164557	21	20.7492	10.5682	16.09	peak_call/SR_EVTd3_GCM1/GCM1/SR_EVTd3_GCM1.GCM1_peak_1781
chr5	132011606	132011798	193	132011705	7	5.75045	4.48317	2.0719	peak_call/SR_EVTd3_GCM1/GCM1/SR_EVTd3_GCM1.GCM1_peak_1782
chr5	132182556	132182730	175	132182569	6	4.86459	4.00256	1.3487	peak_call/SR_EVTd3_GCM1/GCM1/SR_EVTd3_GCM1.GCM1_peak_1783
chr5	134758528	134758701	174	134758576	8	7.40981	5.40323	3.52445	peak_call/SR_EVTd3_GCM1/GCM1/SR_EVTd3_GCM1.GCM1_peak_1784
chr5	134904621	134905006	386	134904859	13	13.2953	8.17844	8.96232	peak_call/SR_EVTd3_GCM1/GCM1/SR_EVTd3_GCM1.GCM1_peak_1785
chr5	135474116	135474499	384	135474305	15	13.2162	7.68597	8.8861	peak_call/SR_EVTd3_GCM1/GCM1/SR_EVTd3_GCM1.GCM1_peak_1786
chr5	135491529	135491879	351	135491672	18	16.8827	9.12709	12.3713	peak_call/SR_EVTd3_GCM1/GCM1/SR_EVTd3_GCM1.GCM1_peak_1787
chr5	138352960	138353143	184	138353093	7	6.33385	4.83761	2.58063	peak_call/SR_EVTd3_GCM1/GCM1/SR_EVTd3_GCM1.GCM1_peak_1788
chr5	138724624	138724869	246	138724703	13	11.7596	7.25494	7.51881	peak_call/SR_EVTd3_GCM1/GCM1/SR_EVTd3_GCM1.GCM1_peak_1789
chr5	139660624	139661318	695	139660900	19	20.9281	11.2722	16.2615	peak_call/SR_EVTd3_GCM1/GCM1/SR_EVTd3_GCM1.GCM1_peak_1790
chr5	139688180	139688424	245	139688322	9	8.10662	5.71563	4.14939	peak_call/SR_EVTd3_GCM1/GCM1/SR_EVTd3_GCM1.GCM1_peak_1791
chr5	139707404	139707665	262	139707523	10	9.15596	6.21495	5.10799	peak_call/SR_EVTd3_GCM1/GCM1/SR_EVTd3_GCM1.GCM1_peak_1792
chr5	141618812	141619190	379	141619095	11	11.0676	7.20431	6.87539	peak_call/SR_EVTd3_GCM1/GCM1/SR_EVTd3_GCM1.GCM1_peak_1793
chr5	142089023	142089287	265	142089147	10	10.0973	6.77067	5.97365	peak_call/SR_EVTd3_GCM1/GCM1/SR_EVTd3_GCM1.GCM1_peak_1794
chr5	142278285	142278506	222	142278394	9	8.84938	6.15515	4.82968	peak_call/SR_EVTd3_GCM1/GCM1/SR_EVTd3_GCM1.GCM1_peak_1795
chr5	142331824	142332053	230	142331964	7	7.25612	5.36027	3.39192	peak_call/SR_EVTd3_GCM1/GCM1/SR_EVTd3_GCM1.GCM1_peak_1796
chr5	142551830	142552014	185	142551888	8	7.8994	5.68734	3.96699	peak_call/SR_EVTd3_GCM1/GCM1/SR_EVTd3_GCM1.GCM1_peak_1797
chr5	149729951	149730149	199	149730027	16	13.4256	7.56183	9.08669	peak_call/SR_EVTd3_GCM1/GCM1/SR_EVTd3_GCM1.GCM1_peak_1798
chr5	149730739	149731253	515	149730981	26	24.5621	11.1822	19.7814	peak_call/SR_EVTd3_GCM1/GCM1/SR_EVTd3_GCM1.GCM1_peak_1799
chr5	150474123	150474418	296	150474228	10	9.72425	6.55384	5.63559	peak_call/SR_EVTd3_GCM1/GCM1/SR_EVTd3_GCM1.GCM1_peak_1800
chr5	151104737	151105050	314	151104957	10	9.60056	6.48092	5.51576	peak_call/SR_EVTd3_GCM1/GCM1/SR_EVTd3_GCM1.GCM1_peak_1801
chr5	157288484	157288657	174	157288517	8	6.98174	5.14615	3.14012	peak_call/SR_EVTd3_GCM1/GCM1/SR_EVTd3_GCM1.GCM1_peak_1802
chr5	157290083	157290763	681	157290420	23	27.1189	13.7231	22.263	peak_call/SR_EVTd3_GCM1/GCM1/SR_EVTd3_GCM1.GCM1_peak_1803
chr5	160958749	160958992	244	160958869	9	10.6507	7.12032	6.48501	peak_call/SR_EVTd3_GCM1/GCM1/SR_EVTd3_GCM1.GCM1_peak_1804
chr5	168316445	168316728	284	168316562	9	7.30421	5.22112	3.43389	peak_call/SR_EVTd3_GCM1/GCM1/SR_EVTd3_GCM1.GCM1_peak_1805
chr5	171363941	171364190	250	171364051	9	10.0438	6.81308	5.92553	peak_call/SR_EVTd3_GCM1/GCM1/SR_EVTd3_GCM1.GCM1_peak_1806
chr5	172435537	172435745	209	172435694	9	8.154	5.74425	4.19029	peak_call/SR_EVTd3_GCM1/GCM1/SR_EVTd3_GCM1.GCM1_peak_1807
chr5	172952072	172952264	193	172952126	8	8.41248	5.97218	4.42952	peak_call/SR_EVTd3_GCM1/GCM1/SR_EVTd3_GCM1.GCM1_peak_1808
chr5	174343816	174344199	384	174343999	16	20.6256	11.7214	15.9747	peak_call/SR_EVTd3_GCM1/GCM1/SR_EVTd3_GCM1.GCM1_peak_1809
chr5	174520469	174521284	816	174521163	10	11.1181	7.33699	6.92172	peak_call/SR_EVTd3_GCM1/GCM1/SR_EVTd3_GCM1.GCM1_peak_1810
chr5	174557701	174557945	245	174557791	9	7.68552	5.45825	3.77543	peak_call/SR_EVTd3_GCM1/GCM1/SR_EVTd3_GCM1.GCM1_peak_1811
chr5	174615987	174616269	283	174616124	13	15.4814	9.39878	11.0368	peak_call/SR_EVTd3_GCM1/GCM1/SR_EVTd3_GCM1.GCM1_peak_1812
chr5	174617638	174617918	281	174617774	12	11.167	7.09573	6.96348	peak_call/SR_EVTd3_GCM1/GCM1/SR_EVTd3_GCM1.GCM1_peak_1813
chr5	178114064	178114639	576	178114396	38	45.1005	18.5357	39.8667	peak_call/SR_EVTd3_GCM1/GCM1/SR_EVTd3_GCM1.GCM1_peak_1814
chr5	180213002	180213203	202	180213121	13	10.4832	6.46674	6.33272	peak_call/SR_EVTd3_GCM1/GCM1/SR_EVTd3_GCM1.GCM1_peak_1815
chr5	180291534	180291840	307	180291660	14	12.532	7.50561	8.24023	peak_call/SR_EVTd3_GCM1/GCM1/SR_EVTd3_GCM1.GCM1_peak_1816
chr5	181267145	181267456	312	181267313	13	15.713	9.51947	11.2544	peak_call/SR_EVTd3_GCM1/GCM1/SR_EVTd3_GCM1.GCM1_peak_1817
chr6	1607636	1607924	289	1607799	19	22.3673	12.1047	17.6525	peak_call/SR_EVTd3_GCM1/GCM1/SR_EVTd3_GCM1.GCM1_peak_1818
chr6	1630863	1631167	305	1630995	11	11.7303	7.58312	7.49118	peak_call/SR_EVTd3_GCM1/GCM1/SR_EVTd3_GCM1.GCM1_peak_1819
chr6	2502791	2503153	363	2502935	15	12.7351	7.39056	8.43399	peak_call/SR_EVTd3_GCM1/GCM1/SR_EVTd3_GCM1.GCM1_peak_1820
chr6	2841379	2841801	423	2841624	15	13.7385	8.00598	9.37774	peak_call/SR_EVTd3_GCM1/GCM1/SR_EVTd3_GCM1.GCM1_peak_1821
chr6	2877598	2877884	287	2877758	14	15.0383	9.00538	10.6141	peak_call/SR_EVTd3_GCM1/GCM1/SR_EVTd3_GCM1.GCM1_peak_1822
chr6	2909046	2909497	452	2909260	33	37.7665	16.3327	32.6672	peak_call/SR_EVTd3_GCM1/GCM1/SR_EVTd3_GCM1.GCM1_peak_1823
chr6	2920613	2920985	373	2920788	16	13.4256	7.56183	9.08669	peak_call/SR_EVTd3_GCM1/GCM1/SR_EVTd3_GCM1.GCM1_peak_1824
chr6	2960300	2960610	311	2960437	20	22.4119	11.8649	17.696	peak_call/SR_EVTd3_GCM1/GCM1/SR_EVTd3_GCM1.GCM1_peak_1825
chr6	3176122	3176310	189	3176223	10	7.33383	5.08101	3.45862	peak_call/SR_EVTd3_GCM1/GCM1/SR_EVTd3_GCM1.GCM1_peak_1826
chr6	3630407	3630604	198	3630487	8	6.6022	4.91243	2.81091	peak_call/SR_EVTd3_GCM1/GCM1/SR_EVTd3_GCM1.GCM1_peak_1827
chr6	4447165	4447364	200	4447275	8	9.14981	6.35573	5.10267	peak_call/SR_EVTd3_GCM1/GCM1/SR_EVTd3_GCM1.GCM1_peak_1828
chr6	5084963	5085395	433	5085249	23	23.7603	11.7306	19.0009	peak_call/SR_EVTd3_GCM1/GCM1/SR_EVTd3_GCM1.GCM1_peak_1829
chr6	7141001	7141186	186	7141139	13	9.73844	6.00513	5.64812	peak_call/SR_EVTd3_GCM1/GCM1/SR_EVTd3_GCM1.GCM1_peak_1830
chr6	7561193	7561616	424	7561232	8	6.6022	4.91243	2.81091	peak_call/SR_EVTd3_GCM1/GCM1/SR_EVTd3_GCM1.GCM1_peak_1831
chr6	8060373	8060654	282	8060562	17	23.0494	12.8166	18.3122	peak_call/SR_EVTd3_GCM1/GCM1/SR_EVTd3_GCM1.GCM1_peak_1832
chr6	9875977	9876353	377	9876197	16	17.8284	10.2061	13.2804	peak_call/SR_EVTd3_GCM1/GCM1/SR_EVTd3_GCM1.GCM1_peak_1833
chr6	10314079	10314502	424	10314238	14	18.1784	10.6805	13.6177	peak_call/SR_EVTd3_GCM1/GCM1/SR_EVTd3_GCM1.GCM1_peak_1834
chr6	11103695	11105311	1617	11105204	45	74.3214	31.9408	68.6732	peak_call/SR_EVTd3_GCM1/GCM1/SR_EVTd3_GCM1.GCM1_peak_1835
chr6	11425643	11425858	216	11425671	10	9.80973	6.60395	5.7053	peak_call/SR_EVTd3_GCM1/GCM1/SR_EVTd3_GCM1.GCM1_peak_1836
chr6	12286836	12287032	197	12286938	9	8.11045	5.71795	4.14939	peak_call/SR_EVTd3_GCM1/GCM1/SR_EVTd3_GCM1.GCM1_peak_1837
chr6	12365510	12365686	177	12365589	9	10.5381	7.0648	6.38081	peak_call/SR_EVTd3_GCM1/GCM1/SR_EVTd3_GCM1.GCM1_peak_1838
chr6	13355759	13355998	240	13355880	10	8.80964	6.00408	4.79233	peak_call/SR_EVTd3_GCM1/GCM1/SR_EVTd3_GCM1.GCM1_peak_1839
chr6	13524215	13524466	252	13524286	10	10.4146	6.9512	6.27181	peak_call/SR_EVTd3_GCM1/GCM1/SR_EVTd3_GCM1.GCM1_peak_1840
chr6	14924152	14924431	280	14924298	14	16.8205	9.99216	12.3179	peak_call/SR_EVTd3_GCM1/GCM1/SR_EVTd3_GCM1.GCM1_peak_1841
chr6	15409488	15409774	287	15409531	7	7.85219	5.66929	3.92806	peak_call/SR_EVTd3_GCM1/GCM1/SR_EVTd3_GCM1.GCM1_peak_1842
chr6	17710421	17711086	666	17710616	11	10.487	6.86154	6.33272	peak_call/SR_EVTd3_GCM1/GCM1/SR_EVTd3_GCM1.GCM1_peak_1843
chr6	18227166	18227460	295	18227297	25	27.0398	13.0097	22.1857	peak_call/SR_EVTd3_GCM1/GCM1/SR_EVTd3_GCM1.GCM1_peak_1844
chr6	21281335	21281559	225	21281432	10	8.00448	5.50411	4.0549	peak_call/SR_EVTd3_GCM1/GCM1/SR_EVTd3_GCM1.GCM1_peak_1845
chr6	24400256	24400606	351	24400448	13	12.3947	7.64155	8.11375	peak_call/SR_EVTd3_GCM1/GCM1/SR_EVTd3_GCM1.GCM1_peak_1846
chr6	25175328	25175540	213	25175478	9	10.5528	7.07206	6.39451	peak_call/SR_EVTd3_GCM1/GCM1/SR_EVTd3_GCM1.GCM1_peak_1847
chr6	25218506	25218712	207	25218622	8	7.72877	5.58961	3.8143	peak_call/SR_EVTd3_GCM1/GCM1/SR_EVTd3_GCM1.GCM1_peak_1848
chr6	25999675	25999886	212	25999808	9	9.46779	6.50409	5.39202	peak_call/SR_EVTd3_GCM1/GCM1/SR_EVTd3_GCM1.GCM1_peak_1849
chr6	27132373	27132750	378	27132578	24	26.5336	13.0528	21.6892	peak_call/SR_EVTd3_GCM1/GCM1/SR_EVTd3_GCM1.GCM1_peak_1850
chr6	30988559	30988766	208	30988642	12	13.5012	8.44733	9.1606	peak_call/SR_EVTd3_GCM1/GCM1/SR_EVTd3_GCM1.GCM1_peak_1851
chr6	31948961	31949326	366	31949151	13	13.0017	8.00513	8.68664	peak_call/SR_EVTd3_GCM1/GCM1/SR_EVTd3_GCM1.GCM1_peak_1852
chr6	32861319	32861636	318	32861561	8	6.98174	5.14615	3.14012	peak_call/SR_EVTd3_GCM1/GCM1/SR_EVTd3_GCM1.GCM1_peak_1853
chr6	34235521	34236025	505	34235662	10	8.38725	5.74324	4.40781	peak_call/SR_EVTd3_GCM1/GCM1/SR_EVTd3_GCM1.GCM1_peak_1854
chr6	34719569	34719943	375	34719858	8	8.64318	6.09557	4.64284	peak_call/SR_EVTd3_GCM1/GCM1/SR_EVTd3_GCM1.GCM1_peak_1855
chr6	35452469	35452769	301	35452647	21	21.7133	11.1488	17.0218	peak_call/SR_EVTd3_GCM1/GCM1/SR_EVTd3_GCM1.GCM1_peak_1856
chr6	35491565	35492042	478	35491751	37	49.8077	21.7282	44.4893	peak_call/SR_EVTd3_GCM1/GCM1/SR_EVTd3_GCM1.GCM1_peak_1857
chr6	35545267	35545475	209	35545349	9	7.68552	5.45825	3.77543	peak_call/SR_EVTd3_GCM1/GCM1/SR_EVTd3_GCM1.GCM1_peak_1858
chr6	35699666	35699910	245	35699825	8	6.26191	4.69901	2.52199	peak_call/SR_EVTd3_GCM1/GCM1/SR_EVTd3_GCM1.GCM1_peak_1859
chr6	37551449	37551863	415	37551609	21	24.9803	13.0737	20.1834	peak_call/SR_EVTd3_GCM1/GCM1/SR_EVTd3_GCM1.GCM1_peak_1860
chr6	37625545	37625757	213	37625718	7	5.56384	4.3666	1.90577	peak_call/SR_EVTd3_GCM1/GCM1/SR_EVTd3_GCM1.GCM1_peak_1861
chr6	38115141	38115334	194	38115202	8	9.14981	6.35573	5.10267	peak_call/SR_EVTd3_GCM1/GCM1/SR_EVTd3_GCM1.GCM1_peak_1862
chr6	42043667	42044179	513	42043887	17	18.0266	10.0871	13.4727	peak_call/SR_EVTd3_GCM1/GCM1/SR_EVTd3_GCM1.GCM1_peak_1863
chr6	42391482	42391707	226	42391609	9	8.11045	5.71795	4.14939	peak_call/SR_EVTd3_GCM1/GCM1/SR_EVTd3_GCM1.GCM1_peak_1864
chr6	43056025	43056315	291	43056191	11	10.487	6.86154	6.33272	peak_call/SR_EVTd3_GCM1/GCM1/SR_EVTd3_GCM1.GCM1_peak_1865
chr6	43174269	43174455	187	43174349	9	6.61572	4.7858	2.81839	peak_call/SR_EVTd3_GCM1/GCM1/SR_EVTd3_GCM1.GCM1_peak_1866
chr6	43427309	43427753	445	43427560	27	32.9863	15.8199	27.9856	peak_call/SR_EVTd3_GCM1/GCM1/SR_EVTd3_GCM1.GCM1_peak_1867
chr6	43807478	43807906	429	43807635	7	4.99394	4.00299	1.45939	peak_call/SR_EVTd3_GCM1/GCM1/SR_EVTd3_GCM1.GCM1_peak_1868
chr6	43868924	43869114	191	43869054	10	8.38725	5.74324	4.40781	peak_call/SR_EVTd3_GCM1/GCM1/SR_EVTd3_GCM1.GCM1_peak_1869
chr6	43927158	43927527	370	43927322	29	35.6833	16.6761	30.6256	peak_call/SR_EVTd3_GCM1/GCM1/SR_EVTd3_GCM1.GCM1_peak_1870
chr6	44182968	44183398	431	44183126	15	12.7351	7.39056	8.43399	peak_call/SR_EVTd3_GCM1/GCM1/SR_EVTd3_GCM1.GCM1_peak_1871
chr6	44224789	44225425	637	44225148	31	39.378	18.0799	34.2486	peak_call/SR_EVTd3_GCM1/GCM1/SR_EVTd3_GCM1.GCM1_peak_1872
chr6	44469711	44469910	200	44469842	8	7.72877	5.58961	3.8143	peak_call/SR_EVTd3_GCM1/GCM1/SR_EVTd3_GCM1.GCM1_peak_1873
chr6	44795399	44795669	271	44795517	26	38.4944	19.0672	33.3802	peak_call/SR_EVTd3_GCM1/GCM1/SR_EVTd3_GCM1.GCM1_peak_1874
chr6	47152742	47153055	314	47152872	13	13.0017	8.00513	8.68664	peak_call/SR_EVTd3_GCM1/GCM1/SR_EVTd3_GCM1.GCM1_peak_1875
chr6	48614391	48614754	364	48614516	17	20.271	11.3747	15.629	peak_call/SR_EVTd3_GCM1/GCM1/SR_EVTd3_GCM1.GCM1_peak_1876
chr6	52577230	52577656	427	52577497	31	29.0421	12.0112	24.1393	peak_call/SR_EVTd3_GCM1/GCM1/SR_EVTd3_GCM1.GCM1_peak_1877
chr6	57172487	57172804	318	57172584	11	7.72053	5.14725	3.80722	peak_call/SR_EVTd3_GCM1/GCM1/SR_EVTd3_GCM1.GCM1_peak_1878
chr6	73306510	73306694	185	73306598	8	8.78207	6.1684	4.77073	peak_call/SR_EVTd3_GCM1/GCM1/SR_EVTd3_GCM1.GCM1_peak_1879
chr6	73520048	73521229	1182	73521078	75	93.6028	27.6627	87.8283	peak_call/SR_EVTd3_GCM1/GCM1/SR_EVTd3_GCM1.GCM1_peak_1880
chr6	73805325	73805534	210	73805444	8	9.25594	6.40829	5.19672	peak_call/SR_EVTd3_GCM1/GCM1/SR_EVTd3_GCM1.GCM1_peak_1881
chr6	75943356	75943684	329	75943413	8	9.25594	6.40829	5.19672	peak_call/SR_EVTd3_GCM1/GCM1/SR_EVTd3_GCM1.GCM1_peak_1882
chr6	76709032	76709228	197	76709115	11	13.5601	8.54438	9.21406	peak_call/SR_EVTd3_GCM1/GCM1/SR_EVTd3_GCM1.GCM1_peak_1883
chr6	79215299	79215553	255	79215457	10	11.956	7.76812	7.70339	peak_call/SR_EVTd3_GCM1/GCM1/SR_EVTd3_GCM1.GCM1_peak_1884
chr6	81594709	81594988	280	81594886	12	15.0369	9.24114	10.6141	peak_call/SR_EVTd3_GCM1/GCM1/SR_EVTd3_GCM1.GCM1_peak_1885
chr6	87122365	87122876	512	87122610	49	66.7946	26.1056	61.2352	peak_call/SR_EVTd3_GCM1/GCM1/SR_EVTd3_GCM1.GCM1_peak_1886
chr6	87343896	87344100	205	87343998	6	6.52609	4.94335	2.7531	peak_call/SR_EVTd3_GCM1/GCM1/SR_EVTd3_GCM1.GCM1_peak_1887
chr6	89891283	89891460	178	89891320	9	8.94586	6.21068	4.92117	peak_call/SR_EVTd3_GCM1/GCM1/SR_EVTd3_GCM1.GCM1_peak_1888
chr6	89976153	89976485	333	89976287	12	12.3599	7.80467	8.08291	peak_call/SR_EVTd3_GCM1/GCM1/SR_EVTd3_GCM1.GCM1_peak_1889
chr6	90285595	90285852	258	90285742	13	16.441	9.8867	11.9514	peak_call/SR_EVTd3_GCM1/GCM1/SR_EVTd3_GCM1.GCM1_peak_1890
chr6	99349051	99349840	790	99349476	41	47.634	18.6822	42.3534	peak_call/SR_EVTd3_GCM1/GCM1/SR_EVTd3_GCM1.GCM1_peak_1891
chr6	105179748	105180006	259	105179900	9	6.08748	4.44814	2.36361	peak_call/SR_EVTd3_GCM1/GCM1/SR_EVTd3_GCM1.GCM1_peak_1892
chr6	105896451	105896737	287	105896648	7	6.70749	5.05542	2.89384	peak_call/SR_EVTd3_GCM1/GCM1/SR_EVTd3_GCM1.GCM1_peak_1893
chr6	106974842	106975229	388	106975020	20	22.4119	11.8649	17.696	peak_call/SR_EVTd3_GCM1/GCM1/SR_EVTd3_GCM1.GCM1_peak_1894
chr6	107123589	107123803	215	107123687	9	9.91672	6.74631	5.80815	peak_call/SR_EVTd3_GCM1/GCM1/SR_EVTd3_GCM1.GCM1_peak_1895
chr6	107451617	107451855	239	107451759	7	7.44592	5.46127	3.55742	peak_call/SR_EVTd3_GCM1/GCM1/SR_EVTd3_GCM1.GCM1_peak_1896
chr6	108967124	108967414	291	108967288	21	20.0756	10.162	15.4425	peak_call/SR_EVTd3_GCM1/GCM1/SR_EVTd3_GCM1.GCM1_peak_1897
chr6	110689576	110689899	324	110689659	12	12.8295	8.07389	8.52628	peak_call/SR_EVTd3_GCM1/GCM1/SR_EVTd3_GCM1.GCM1_peak_1898
chr6	110875832	110876092	261	110875916	10	7.03709	4.89295	3.1908	peak_call/SR_EVTd3_GCM1/GCM1/SR_EVTd3_GCM1.GCM1_peak_1899
chr6	116765236	116765870	635	116765652	28	34.7964	16.5205	29.7552	peak_call/SR_EVTd3_GCM1/GCM1/SR_EVTd3_GCM1.GCM1_peak_1900
chr6	120931842	120932141	300	120932039	11	13.5601	8.54438	9.21406	peak_call/SR_EVTd3_GCM1/GCM1/SR_EVTd3_GCM1.GCM1_peak_1901
chr6	122609992	122610394	403	122610124	14	12.2489	7.33161	7.98024	peak_call/SR_EVTd3_GCM1/GCM1/SR_EVTd3_GCM1.GCM1_peak_1902
chr6	122789101	122789613	513	122789385	39	48.3606	20.015	43.0633	peak_call/SR_EVTd3_GCM1/GCM1/SR_EVTd3_GCM1.GCM1_peak_1903
chr6	125004301	125004509	209	125004354	7	7.90653	5.69625	3.96699	peak_call/SR_EVTd3_GCM1/GCM1/SR_EVTd3_GCM1.GCM1_peak_1904
chr6	125101798	125102035	238	125101907	6	6.60776	4.98422	2.81091	peak_call/SR_EVTd3_GCM1/GCM1/SR_EVTd3_GCM1.GCM1_peak_1905
chr6	125759178	125759379	202	125759277	12	11.5804	7.34495	7.35573	peak_call/SR_EVTd3_GCM1/GCM1/SR_EVTd3_GCM1.GCM1_peak_1906
chr6	128520639	128520837	199	128520690	9	8.5736	5.99435	4.5805	peak_call/SR_EVTd3_GCM1/GCM1/SR_EVTd3_GCM1.GCM1_peak_1907
chr6	131135294	131135743	450	131135459	10	8.38725	5.74324	4.40781	peak_call/SR_EVTd3_GCM1/GCM1/SR_EVTd3_GCM1.GCM1_peak_1908
chr6	131828101	131828321	221	131828214	9	9.13653	6.31927	5.09289	peak_call/SR_EVTd3_GCM1/GCM1/SR_EVTd3_GCM1.GCM1_peak_1909
chr6	137044367	137044927	561	137044673	23	27.4279	13.9022	22.5654	peak_call/SR_EVTd3_GCM1/GCM1/SR_EVTd3_GCM1.GCM1_peak_1910
chr6	137866857	137867174	318	137866906	9	7.43338	5.30183	3.54699	peak_call/SR_EVTd3_GCM1/GCM1/SR_EVTd3_GCM1.GCM1_peak_1911
chr6	138161808	138162252	445	138161888	11	7.80551	5.20062	3.88727	peak_call/SR_EVTd3_GCM1/GCM1/SR_EVTd3_GCM1.GCM1_peak_1912
chr6	138403926	138404197	272	138404122	9	8.40018	5.89174	4.41936	peak_call/SR_EVTd3_GCM1/GCM1/SR_EVTd3_GCM1.GCM1_peak_1913
chr6	138693322	138693506	185	138693390	11	8.79823	5.82394	4.78602	peak_call/SR_EVTd3_GCM1/GCM1/SR_EVTd3_GCM1.GCM1_peak_1914
chr6	139635834	139636021	188	139635927	7	6.70749	5.05542	2.89384	peak_call/SR_EVTd3_GCM1/GCM1/SR_EVTd3_GCM1.GCM1_peak_1915
chr6	143591627	143591839	213	143591714	9	8.75524	6.1006	4.74441	peak_call/SR_EVTd3_GCM1/GCM1/SR_EVTd3_GCM1.GCM1_peak_1916
chr6	144284743	144285375	633	144284886	17	20.289	11.3847	15.6468	peak_call/SR_EVTd3_GCM1/GCM1/SR_EVTd3_GCM1.GCM1_peak_1917
chr6	145427393	145427579	187	145427487	6	6.00323	4.66899	2.28619	peak_call/SR_EVTd3_GCM1/GCM1/SR_EVTd3_GCM1.GCM1_peak_1918
chr6	145734921	145735277	357	145734996	11	9.50757	6.26535	5.42586	peak_call/SR_EVTd3_GCM1/GCM1/SR_EVTd3_GCM1.GCM1_peak_1919
chr6	148238301	148238483	183	148238413	11	10.487	6.86154	6.33272	peak_call/SR_EVTd3_GCM1/GCM1/SR_EVTd3_GCM1.GCM1_peak_1920
chr6	148342863	148343045	183	148343032	10	8.00448	5.50411	4.0549	peak_call/SR_EVTd3_GCM1/GCM1/SR_EVTd3_GCM1.GCM1_peak_1921
chr6	149059676	149059895	220	149059790	8	7.8994	5.68734	3.96699	peak_call/SR_EVTd3_GCM1/GCM1/SR_EVTd3_GCM1.GCM1_peak_1922
chr6	149717571	149717750	180	149717686	8	6.26191	4.69901	2.52199	peak_call/SR_EVTd3_GCM1/GCM1/SR_EVTd3_GCM1.GCM1_peak_1923
chr6	151455445	151455783	339	151455526	9	9.94182	6.75956	5.83211	peak_call/SR_EVTd3_GCM1/GCM1/SR_EVTd3_GCM1.GCM1_peak_1924
chr6	154733716	154734105	390	154733955	12	13.8179	8.61817	9.45444	peak_call/SR_EVTd3_GCM1/GCM1/SR_EVTd3_GCM1.GCM1_peak_1925
chr6	157699883	157700345	463	157700079	30	36.7397	16.9206	31.6617	peak_call/SR_EVTd3_GCM1/GCM1/SR_EVTd3_GCM1.GCM1_peak_1926
chr6	157985439	157985633	195	157985454	7	6.33385	4.83761	2.58063	peak_call/SR_EVTd3_GCM1/GCM1/SR_EVTd3_GCM1.GCM1_peak_1927
chr6	158049771	158050089	319	158049948	16	12.5695	7.04065	8.27612	peak_call/SR_EVTd3_GCM1/GCM1/SR_EVTd3_GCM1.GCM1_peak_1928
chr6	158232070	158232261	192	158232187	9	8.5736	5.99435	4.5805	peak_call/SR_EVTd3_GCM1/GCM1/SR_EVTd3_GCM1.GCM1_peak_1929
chr6	158374091	158374286	196	158374164	8	6.6022	4.91243	2.81091	peak_call/SR_EVTd3_GCM1/GCM1/SR_EVTd3_GCM1.GCM1_peak_1930
chr6	158600302	158600582	281	158600430	14	11.1796	6.67221	6.97336	peak_call/SR_EVTd3_GCM1/GCM1/SR_EVTd3_GCM1.GCM1_peak_1931
chr6	158835536	158835733	198	158835648	10	10.1609	6.80719	6.03533	peak_call/SR_EVTd3_GCM1/GCM1/SR_EVTd3_GCM1.GCM1_peak_1932
chr6	160956714	160957025	312	160956825	12	14.8446	9.14669	10.4349	peak_call/SR_EVTd3_GCM1/GCM1/SR_EVTd3_GCM1.GCM1_peak_1933
chr6	163164580	163164830	251	163164734	11	10.9423	7.13113	6.75777	peak_call/SR_EVTd3_GCM1/GCM1/SR_EVTd3_GCM1.GCM1_peak_1934
chr6	166361075	166361319	245	166361203	11	12.409	7.95523	8.12734	peak_call/SR_EVTd3_GCM1/GCM1/SR_EVTd3_GCM1.GCM1_peak_1935
chr6	167745371	167745546	176	167745479	11	11.0676	7.20431	6.87539	peak_call/SR_EVTd3_GCM1/GCM1/SR_EVTd3_GCM1.GCM1_peak_1936
chr6	167797619	167797899	281	167797734	10	9.80973	6.60395	5.7053	peak_call/SR_EVTd3_GCM1/GCM1/SR_EVTd3_GCM1.GCM1_peak_1937
chr6	168390731	168391081	351	168390859	14	13.6522	8.18738	9.30131	peak_call/SR_EVTd3_GCM1/GCM1/SR_EVTd3_GCM1.GCM1_peak_1938
chr6	168394862	168395145	284	168395060	14	11.5953	6.92865	7.36701	peak_call/SR_EVTd3_GCM1/GCM1/SR_EVTd3_GCM1.GCM1_peak_1939
chr6	168453078	168453280	203	168453170	7	6.70749	5.05542	2.89384	peak_call/SR_EVTd3_GCM1/GCM1/SR_EVTd3_GCM1.GCM1_peak_1940
chr6	170224796	170225034	239	170225015	6	5.12072	4.15982	1.57156	peak_call/SR_EVTd3_GCM1/GCM1/SR_EVTd3_GCM1.GCM1_peak_1941
chr7	410816	411214	399	411084	21	25.4251	13.3268	20.6161	peak_call/SR_EVTd3_GCM1/GCM1/SR_EVTd3_GCM1.GCM1_peak_1942
chr7	411605	411998	394	411648	11	11.1904	7.27559	6.98399	peak_call/SR_EVTd3_GCM1/GCM1/SR_EVTd3_GCM1.GCM1_peak_1943
chr7	516775	517182	408	516943	18	19.397	10.6389	14.7925	peak_call/SR_EVTd3_GCM1/GCM1/SR_EVTd3_GCM1.GCM1_peak_1944
chr7	1027941	1028503	563	1028251	21	19.4509	9.7859	14.8401	peak_call/SR_EVTd3_GCM1/GCM1/SR_EVTd3_GCM1.GCM1_peak_1945
chr7	1054987	1055243	257	1055125	12	9.40084	6.00483	5.32962	peak_call/SR_EVTd3_GCM1/GCM1/SR_EVTd3_GCM1.GCM1_peak_1946
chr7	1470347	1470524	178	1470410	10	7.74138	5.33861	3.82632	peak_call/SR_EVTd3_GCM1/GCM1/SR_EVTd3_GCM1.GCM1_peak_1947
chr7	1506085	1506540	456	1506399	31	41.011	19.0163	35.8501	peak_call/SR_EVTd3_GCM1/GCM1/SR_EVTd3_GCM1.GCM1_peak_1948
chr7	1531100	1531302	203	1531238	8	7.09242	5.21333	3.24268	peak_call/SR_EVTd3_GCM1/GCM1/SR_EVTd3_GCM1.GCM1_peak_1949
chr7	1534554	1534729	176	1534628	11	10.0035	6.56966	5.88612	peak_call/SR_EVTd3_GCM1/GCM1/SR_EVTd3_GCM1.GCM1_peak_1950
chr7	1883342	1883538	197	1883450	7	5.86434	4.5536	2.17729	peak_call/SR_EVTd3_GCM1/GCM1/SR_EVTd3_GCM1.GCM1_peak_1951
chr7	2433637	2434467	831	2434135	52	81.2095	32.8869	75.504	peak_call/SR_EVTd3_GCM1/GCM1/SR_EVTd3_GCM1.GCM1_peak_1952
chr7	2468539	2469283	745	2468972	88	128.187	39.5884	122.278	peak_call/SR_EVTd3_GCM1/GCM1/SR_EVTd3_GCM1.GCM1_peak_1953
chr7	2559013	2559601	589	2559513	12	9.04467	5.78258	5.01348	peak_call/SR_EVTd3_GCM1/GCM1/SR_EVTd3_GCM1.GCM1_peak_1954
chr7	3430763	3430943	181	3430800	7	6.27544	4.80287	2.52674	peak_call/SR_EVTd3_GCM1/GCM1/SR_EVTd3_GCM1.GCM1_peak_1955
chr7	4626086	4626311	226	4626207	8	8.09737	5.79889	4.14192	peak_call/SR_EVTd3_GCM1/GCM1/SR_EVTd3_GCM1.GCM1_peak_1956
chr7	4794768	4795005	238	4794869	14	14.1562	8.48887	9.77747	peak_call/SR_EVTd3_GCM1/GCM1/SR_EVTd3_GCM1.GCM1_peak_1957
chr7	5552726	5553666	941	5553400	43	55.078	22.1347	49.6736	peak_call/SR_EVTd3_GCM1/GCM1/SR_EVTd3_GCM1.GCM1_peak_1958
chr7	6084421	6084669	249	6084578	13	13.0017	8.00513	8.68664	peak_call/SR_EVTd3_GCM1/GCM1/SR_EVTd3_GCM1.GCM1_peak_1959
chr7	6172331	6172604	274	6172427	15	13.3454	7.76525	9.0117	peak_call/SR_EVTd3_GCM1/GCM1/SR_EVTd3_GCM1.GCM1_peak_1960
chr7	6283619	6283828	210	6283672	8	7.80835	5.63537	3.89003	peak_call/SR_EVTd3_GCM1/GCM1/SR_EVTd3_GCM1.GCM1_peak_1961
chr7	6613690	6614045	356	6613856	25	27.1567	13.0796	22.2994	peak_call/SR_EVTd3_GCM1/GCM1/SR_EVTd3_GCM1.GCM1_peak_1962
chr7	17674754	17674962	209	17674842	8	8.97612	6.26825	4.95023	peak_call/SR_EVTd3_GCM1/GCM1/SR_EVTd3_GCM1.GCM1_peak_1963
chr7	23465473	23465907	435	23465779	8	8.64318	6.09557	4.64284	peak_call/SR_EVTd3_GCM1/GCM1/SR_EVTd3_GCM1.GCM1_peak_1964
chr7	26152088	26152637	550	26152620	74	83.9923	23.1008	78.2678	peak_call/SR_EVTd3_GCM1/GCM1/SR_EVTd3_GCM1.GCM1_peak_1965
chr7	27199402	27199610	209	27199476	13	10.4832	6.46674	6.33272	peak_call/SR_EVTd3_GCM1/GCM1/SR_EVTd3_GCM1.GCM1_peak_1966
chr7	29806516	29806829	314	29806683	14	16.2117	9.66482	11.739	peak_call/SR_EVTd3_GCM1/GCM1/SR_EVTd3_GCM1.GCM1_peak_1967
chr7	34758358	34758631	274	34758442	10	12.0866	7.83235	7.82396	peak_call/SR_EVTd3_GCM1/GCM1/SR_EVTd3_GCM1.GCM1_peak_1968
chr7	36092599	36092811	213	36092699	12	11.167	7.09573	6.96348	peak_call/SR_EVTd3_GCM1/GCM1/SR_EVTd3_GCM1.GCM1_peak_1969
chr7	36272979	36273161	183	36273009	7	6.33385	4.83761	2.58063	peak_call/SR_EVTd3_GCM1/GCM1/SR_EVTd3_GCM1.GCM1_peak_1970
chr7	37446515	37446722	208	37446660	12	10.6623	6.78746	6.49177	peak_call/SR_EVTd3_GCM1/GCM1/SR_EVTd3_GCM1.GCM1_peak_1971
chr7	40704357	40704663	307	40704513	13	11.3534	7.00524	7.13786	peak_call/SR_EVTd3_GCM1/GCM1/SR_EVTd3_GCM1.GCM1_peak_1972
chr7	43469078	43469401	324	43469292	13	13.1784	8.10962	8.85273	peak_call/SR_EVTd3_GCM1/GCM1/SR_EVTd3_GCM1.GCM1_peak_1973
chr7	44748861	44749211	351	44749091	20	19.0379	9.84484	14.4426	peak_call/SR_EVTd3_GCM1/GCM1/SR_EVTd3_GCM1.GCM1_peak_1974
chr7	46383699	46384016	318	46383792	12	13.9172	8.67099	9.54719	peak_call/SR_EVTd3_GCM1/GCM1/SR_EVTd3_GCM1.GCM1_peak_1975
chr7	47409454	47409764	311	47409597	11	11.0676	7.20431	6.87539	peak_call/SR_EVTd3_GCM1/GCM1/SR_EVTd3_GCM1.GCM1_peak_1976
chr7	47475427	47475601	175	47475450	9	8.154	5.74425	4.19029	peak_call/SR_EVTd3_GCM1/GCM1/SR_EVTd3_GCM1.GCM1_peak_1977
chr7	47557958	47558218	261	47558111	20	20.1355	10.5079	15.4978	peak_call/SR_EVTd3_GCM1/GCM1/SR_EVTd3_GCM1.GCM1_peak_1978
chr7	47576600	47576877	278	47576688	12	12.1106	7.65927	7.84726	peak_call/SR_EVTd3_GCM1/GCM1/SR_EVTd3_GCM1.GCM1_peak_1979
chr7	50711200	50711446	247	50711341	11	12.338	7.91711	8.06496	peak_call/SR_EVTd3_GCM1/GCM1/SR_EVTd3_GCM1.GCM1_peak_1980
chr7	50792709	50793042	334	50792949	9	7.77632	5.51418	3.85899	peak_call/SR_EVTd3_GCM1/GCM1/SR_EVTd3_GCM1.GCM1_peak_1981
chr7	51249293	51249529	237	51249384	10	10.4146	6.9512	6.27181	peak_call/SR_EVTd3_GCM1/GCM1/SR_EVTd3_GCM1.GCM1_peak_1982
chr7	55964870	55965106	237	55965042	10	8.38725	5.74324	4.40781	peak_call/SR_EVTd3_GCM1/GCM1/SR_EVTd3_GCM1.GCM1_peak_1983
chr7	63827462	63827644	183	63827562	7	6.70749	5.05542	2.89384	peak_call/SR_EVTd3_GCM1/GCM1/SR_EVTd3_GCM1.GCM1_peak_1985
chr7	65243291	65243572	282	65243368	10	8.38725	5.74324	4.40781	peak_call/SR_EVTd3_GCM1/GCM1/SR_EVTd3_GCM1.GCM1_peak_1986
chr7	66639856	66640097	242	66639933	8	8.00149	5.74512	4.0549	peak_call/SR_EVTd3_GCM1/GCM1/SR_EVTd3_GCM1.GCM1_peak_1987
chr7	66700594	66700891	298	66700848	10	7.33383	5.08101	3.45862	peak_call/SR_EVTd3_GCM1/GCM1/SR_EVTd3_GCM1.GCM1_peak_1988
chr7	73833508	73833737	230	73833680	7	5.96382	4.61466	2.25656	peak_call/SR_EVTd3_GCM1/GCM1/SR_EVTd3_GCM1.GCM1_peak_1989
chr7	74633645	74633936	292	74633814	15	16.9712	9.91919	12.4575	peak_call/SR_EVTd3_GCM1/GCM1/SR_EVTd3_GCM1.GCM1_peak_1990
chr7	75796002	75796178	177	75796024	9	8.5736	5.99435	4.5805	peak_call/SR_EVTd3_GCM1/GCM1/SR_EVTd3_GCM1.GCM1_peak_1991
chr7	75899151	75899355	205	75899215	10	9.15596	6.21495	5.10799	peak_call/SR_EVTd3_GCM1/GCM1/SR_EVTd3_GCM1.GCM1_peak_1992
chr7	75906175	75906506	332	75906328	16	14.9711	8.50636	10.5506	peak_call/SR_EVTd3_GCM1/GCM1/SR_EVTd3_GCM1.GCM1_peak_1993
chr7	76318050	76318297	248	76318213	13	11.3534	7.00524	7.13786	peak_call/SR_EVTd3_GCM1/GCM1/SR_EVTd3_GCM1.GCM1_peak_1994
chr7	77540031	77540314	284	77540106	10	9.07241	6.16436	5.03923	peak_call/SR_EVTd3_GCM1/GCM1/SR_EVTd3_GCM1.GCM1_peak_1995
chr7	77900999	77901499	501	77901178	12	15.0682	9.25641	10.6398	peak_call/SR_EVTd3_GCM1/GCM1/SR_EVTd3_GCM1.GCM1_peak_1996
chr7	78006081	78006337	257	78006244	9	7.68552	5.45825	3.77543	peak_call/SR_EVTd3_GCM1/GCM1/SR_EVTd3_GCM1.GCM1_peak_1997
chr7	80184728	80185036	309	80184933	9	10.6507	7.12032	6.48501	peak_call/SR_EVTd3_GCM1/GCM1/SR_EVTd3_GCM1.GCM1_peak_1998
chr7	92478095	92478374	280	92478221	14	16.784	9.97286	12.2829	peak_call/SR_EVTd3_GCM1/GCM1/SR_EVTd3_GCM1.GCM1_peak_1999
chr7	92835182	92835428	247	92835322	16	14.9442	8.49001	10.5273	peak_call/SR_EVTd3_GCM1/GCM1/SR_EVTd3_GCM1.GCM1_peak_2000
chr7	97023885	97024099	215	97023918	6	5.71769	4.51025	2.04166	peak_call/SR_EVTd3_GCM1/GCM1/SR_EVTd3_GCM1.GCM1_peak_2001
chr7	98034438	98034778	341	98034601	28	33.6108	15.8289	28.5949	peak_call/SR_EVTd3_GCM1/GCM1/SR_EVTd3_GCM1.GCM1_peak_2002
chr7	98211249	98211441	193	98211351	10	9.69538	6.53687	5.60795	peak_call/SR_EVTd3_GCM1/GCM1/SR_EVTd3_GCM1.GCM1_peak_2003
chr7	98280782	98281255	474	98281150	13	9.40336	5.79818	5.33078	peak_call/SR_EVTd3_GCM1/GCM1/SR_EVTd3_GCM1.GCM1_peak_2004
chr7	99457712	99457918	207	99457802	11	10.487	6.86154	6.33272	peak_call/SR_EVTd3_GCM1/GCM1/SR_EVTd3_GCM1.GCM1_peak_2005
chr7	99558291	99558763	473	99558602	31	32.0033	13.726	27.0296	peak_call/SR_EVTd3_GCM1/GCM1/SR_EVTd3_GCM1.GCM1_peak_2006
chr7	99730002	99730213	212	99730140	8	8.50951	6.02444	4.51913	peak_call/SR_EVTd3_GCM1/GCM1/SR_EVTd3_GCM1.GCM1_peak_2007
chr7	99731013	99731253	241	99731184	6	6.38291	4.87038	2.6244	peak_call/SR_EVTd3_GCM1/GCM1/SR_EVTd3_GCM1.GCM1_peak_2008
chr7	100158676	100158897	222	100158760	15	11.4875	6.6265	7.26638	peak_call/SR_EVTd3_GCM1/GCM1/SR_EVTd3_GCM1.GCM1_peak_2009
chr7	100561574	100561805	232	100561688	11	7.43767	4.96987	3.55013	peak_call/SR_EVTd3_GCM1/GCM1/SR_EVTd3_GCM1.GCM1_peak_2010
[truncated: 272 more rows]

## Sheet: EVTPeaks_annotated
PeakID (cmd=annotatePeaks.pl peak_call/SR_EVTd3_GCM1/GCM1/SR_EVTd3_GCM1.GCM1_peaks.narrowPeak hg38 -gsize 2479938032 -cons -CpG -go annotation/SR_EVTd3_GCM1/GCM1 -genomeOntology annotation/SR_EVTd3_GCM1/GCM1)	Chr	Start	End	Strand	Peak Score	Focus Ratio/Region Size	Annotation	Detailed Annotation	Distance to TSS	Nearest PromoterID	Entrez ID	Nearest Unigene	Nearest Refseq	Nearest Ensembl	Gene Name	Gene Alias	Gene Description	Gene Type	CpG%	GC%
peak_call/SR_EVTd3_GCM1/GCM1/SR_EVTd3_GCM1.GCM1_peak_2275	chrX	78103815	78104327	+	38568	NA	promoter-TSS (NM_000291)	promoter-TSS (NM_000291)	-177	NM_000291	5230	Hs.78771	NM_000291	ENSG00000102144	PGK1	HEL-S-68p|MIG10|PGKA	phosphoglycerate kinase 1	protein-coding	0.123047	0.692008
peak_call/SR_EVTd3_GCM1/GCM1/SR_EVTd3_GCM1.GCM1_peak_760	chr15	67840045	67840378	+	10381	NA	promoter-TSS (NR_104080).5	promoter-TSS (NR_104080).5	-166	NR_004394	26827		NR_004394	ENSG00000206625	RNU6-1	RNU6|RNU6A|U6|U6-1	RNA, U6 small nuclear 1	snRNA	0.063063	0.416168
peak_call/SR_EVTd3_GCM1/GCM1/SR_EVTd3_GCM1.GCM1_peak_366	chr11	2533766	2535112	+	2724	NA	intron (NM_181798, intron 2 of 15)	intron (NM_181798, intron 2 of 15)	72985	NM_181798	3784	Hs.95162	NM_000218	ENSG00000053918	KCNQ1	ATFB1|ATFB3|JLNS1|KCNA8|KCNA9|KVLQT1|Kv1.9|Kv7.1|LQT|LQT1|RWS|SQT2|WRS	potassium voltage-gated channel subfamily Q member 1	protein-coding	0.034175	0.625835
peak_call/SR_EVTd3_GCM1/GCM1/SR_EVTd3_GCM1.GCM1_peak_678	chr14	74955396	74956249	+	2722	NA	promoter-TSS (NM_001207012)	promoter-TSS (NM_001207012)	-58	NM_001207012	5228	Hs.252820	NM_002632	ENSG00000119630	PGF	D12S1900|PGFL|PIGF|PLGF|PlGF-2|SHGC-10760	placental growth factor	protein-coding	0.084408	0.686183
peak_call/SR_EVTd3_GCM1/GCM1/SR_EVTd3_GCM1.GCM1_peak_1070	chr19	1390872	1391162	+	1622	NA	exon (NM_001363602, exon 5 of 8)	exon (NM_001363602, exon 5 of 8)	7110	NM_024407	374291	Hs.211914	NM_024407	ENSG00000115286	NDUFS7	CI-20|CI-20KD|MC1DN3|MY017|PSST	NADH:ubiquinone oxidoreductase core subunit S7	protein-coding	0.096552	0.67354
peak_call/SR_EVTd3_GCM1/GCM1/SR_EVTd3_GCM1.GCM1_peak_1382	chr20	62635457	62636248	+	1447	NA	Intergenic	Intergenic	-6651	NM_016354	28231	Hs.235782	NM_016354	ENSG00000101187	SLCO4A1	OATP-E|OATP1|OATP4A1|OATPE|OATPRP1|POAT|SLC21A12	solute carrier organic anion transporter family member 4A1	protein-coding	0.040455	0.587121
peak_call/SR_EVTd3_GCM1/GCM1/SR_EVTd3_GCM1.GCM1_peak_395	chr11	33870190	33870775	+	1289	NA	promoter-TSS (NM_001142316)	promoter-TSS (NM_001142316)	-604	NM_001142315	4005	Hs.34560	NM_005574	ENSG00000135363	LMO2	LMO-2|RBTN2|RBTNL1|RHOM2|TTG2	LIM domain only 2	protein-coding	0.061538	0.616041
peak_call/SR_EVTd3_GCM1/GCM1/SR_EVTd3_GCM1.GCM1_peak_556	chr12	123505902	123506545	+	1248	NA	intron (NM_178314, intron 2 of 6)	L2b|LINE|L2	14003	NM_001319244	353116	Hs.530315	NM_178314	ENSG00000188026	RILPL1	GOSPEL|RLP1	Rab interacting lysosomal protein like 1	protein-coding	0.020218	0.586957
peak_call/SR_EVTd3_GCM1/GCM1/SR_EVTd3_GCM1.GCM1_peak_1953	chr7	2468539	2469283	+	1222	NA	Intergenic	Intergenic	7472	NM_001291784	402635		NM_001291784		GRIFIN	-	galectin-related inter-fiber protein	protein-coding	0.032258	0.637584
peak_call/SR_EVTd3_GCM1/GCM1/SR_EVTd3_GCM1.GCM1_peak_1652	chr4	8131466	8132221	+	1058	NA	intron (NM_001130084, intron 1 of 19)	intron (NM_001130084, intron 1 of 19)	26970	NM_001130087	84448	Hs.233404	NM_032432	ENSG00000163995	ABLIM2	-	actin binding LIM protein family member 2	protein-coding	0.039735	0.656085
peak_call/SR_EVTd3_GCM1/GCM1/SR_EVTd3_GCM1.GCM1_peak_1593	chr3	138915746	138916457	+	1046	NA	Intergenic	CpG	27919	NR_121649	103344930	Hs.195033	NR_121649	ENSG00000244578	LINC01391	-	long intergenic non-protein coding RNA 1391	ncRNA	0.057665	0.632022
peak_call/SR_EVTd3_GCM1/GCM1/SR_EVTd3_GCM1.GCM1_peak_1671	chr4	52038208	52038634	+	1045	NA	promoter-TSS (NM_000232)	promoter-TSS (NM_000232)	-102	NM_000232	6443	Hs.438953	NM_000232	ENSG00000163069	SGCB	A3b|LGMD2E|LGMDR4|SGC	sarcoglycan beta	protein-coding	0.098592	0.709602
peak_call/SR_EVTd3_GCM1/GCM1/SR_EVTd3_GCM1.GCM1_peak_1196	chr2	10460230	10460850	+	1021	NA	Intergenic	Intergenic	10812	NR_110597	101929715	Hs.634550	NR_110597		ODC1-DT	lncRNA-MIF	ODC1 divergent transcript	ncRNA	0.027419	0.500805
peak_call/SR_EVTd3_GCM1/GCM1/SR_EVTd3_GCM1.GCM1_peak_1521	chr3	39146805	39147850	+	1004	NA	5' UTR (NM_001320559, exon 1 of 5)	5' UTR (NM_001320559, exon 1 of 5)	103	NM_001320559	64651	Hs.370950	NM_033027	ENSG00000144655	CSRNP1	AXUD1|CSRNP-1|FAM130B|TAIP-3|URAX1	cysteine and serine rich nuclear protein 1	protein-coding	0.01244	0.56501
peak_call/SR_EVTd3_GCM1/GCM1/SR_EVTd3_GCM1.GCM1_peak_433	chr11	69497209	69497939	+	975	NA	Intergenic	Intergenic	12013	NR_120542	101928292	Hs.736219	NR_120542		LINC01488	BRCAT8	long intergenic non-protein coding RNA 1488	ncRNA	0.027397	0.606019
peak_call/SR_EVTd3_GCM1/GCM1/SR_EVTd3_GCM1.GCM1_peak_897	chr16	85514662	85515541	+	967	NA	Intergenic	Intergenic	-96308	NM_001134473	23199	Hs.461647	NM_014615	ENSG00000131149	GSE1	CRHSP24|KIAA0182	Gse1 coiled-coil protein	protein-coding	0.027304	0.598864
peak_call/SR_EVTd3_GCM1/GCM1/SR_EVTd3_GCM1.GCM1_peak_661	chr14	64541288	64541481	+	895	NA	exon (NM_021979, exon 1 of 1)	exon (NM_021979, exon 1 of 1)	916	NM_021979	3306	Hs.432648	NM_021979	ENSG00000126803	HSPA2	HSP70-2|HSP70-3	heat shock protein family A (Hsp70) member 2	protein-coding	0.108808	0.649485
peak_call/SR_EVTd3_GCM1/GCM1/SR_EVTd3_GCM1.GCM1_peak_1880	chr6	73520048	73521229	+	878	NA	intron (NM_001402, intron 1 of 7)	CpG	394	NM_001402	1915	Hs.535192	NM_001402	ENSG00000156508	EEF1A1	CCS-3|CCS3|EE1A1|EEF-1|EEF1A|EF-Tu|EF1A|GRAF-1EF|HNGC:16303|LENG7|PTI1|eEF1A-1	eukaryotic translation elongation factor 1 alpha 1	protein-coding	0.08044	0.596447
peak_call/SR_EVTd3_GCM1/GCM1/SR_EVTd3_GCM1.GCM1_peak_1965	chr7	26152088	26152637	+	782	NA	5' UTR (NM_004289, exon 1 of 4)	5' UTR (NM_004289, exon 1 of 4)	164	NM_004289	9603	Hs.404741	NM_004289	ENSG00000050344	NFE2L3	NRF3	nuclear factor, erythroid 2 like 3	protein-coding	0.136612	0.758182
peak_call/SR_EVTd3_GCM1/GCM1/SR_EVTd3_GCM1.GCM1_peak_1952	chr7	2433637	2434467	+	755	NA	3' UTR (NM_018641, exon 2 of 2)	3' UTR (NM_018641, exon 2 of 2)	30441	NM_001243794	55501	Hs.288853	NM_018641	ENSG00000136213	CHST12	C4S-2|C4ST-2|C4ST2	carbohydrate sulfotransferase 12	protein-coding	0.055422	0.54272
peak_call/SR_EVTd3_GCM1/GCM1/SR_EVTd3_GCM1.GCM1_peak_136	chr1	155166452	155167302	+	747	NA	Intergenic	Intergenic	6451	NM_173852	200185	Hs.516671	NM_173852	ENSG00000163463	KRTCAP2	KCP2	keratinocyte associated protein 2	protein-coding	0.037647	0.631022
peak_call/SR_EVTd3_GCM1/GCM1/SR_EVTd3_GCM1.GCM1_peak_426	chr11	65780864	65782152	+	744	NA	promoter-TSS (NM_138368)	promoter-TSS (NM_138368)	-532	NM_138368	91056	Hs.591957	NM_138368	ENSG00000254470	AP5B1	AP-5|PP1030	adaptor related protein complex 5 subunit beta 1	protein-coding	0.102484	0.735454
peak_call/SR_EVTd3_GCM1/GCM1/SR_EVTd3_GCM1.GCM1_peak_2031	chr7	116525333	116526370	+	744	NA	promoter-TSS (NM_001172896)	promoter-TSS (NM_001172896)	-511	NM_001172897	857	Hs.74034	NM_001753	ENSG00000105974	CAV1	BSCL3|CGL3|LCCNS|MSTP085|PPH3|VIP21	caveolin 1	protein-coding	0.07811	0.656069
peak_call/SR_EVTd3_GCM1/GCM1/SR_EVTd3_GCM1.GCM1_peak_638	chr14	19266933	19267393	+	696	NA	Intergenic	CpG	-34541	NR_133911	106480334	Hs.643607	NR_133911	ENSG00000232775	BMS1P22	-	BMS1 pseudogene 22	pseudo	0.091304	0.655098
peak_call/SR_EVTd3_GCM1/GCM1/SR_EVTd3_GCM1.GCM1_peak_2241	chr9	134412198	134413038	+	690	NA	intron (NM_002957, intron 4 of 9)	intron (NM_002957, intron 4 of 9)	6058	NM_001291921	6256	Hs.590886	NM_002957	ENSG00000186350	RXRA	NR2B1	retinoid X receptor alpha	protein-coding	0.030952	0.64566
peak_call/SR_EVTd3_GCM1/GCM1/SR_EVTd3_GCM1.GCM1_peak_1835	chr6	11103695	11105311	+	686	NA	exon (NM_207582, exon 2 of 2)	exon (NM_207582, exon 2 of 2)	7222	NM_207582	405754	Hs.631996	NM_207582	ENSG00000244476	ERVFRD-1	ERVFRDE1|GLLL6191|HERV-FRD|HERV-W/FRD|UNQ6191|envFRD	endogenous retrovirus group FRD member 1, envelope	protein-coding	0.021658	0.461348
peak_call/SR_EVTd3_GCM1/GCM1/SR_EVTd3_GCM1.GCM1_peak_229	chr10	3420606	3421311	+	685	NA	intron (NR_131187, intron 1 of 1)	intron (NR_131187, intron 1 of 1)	81880	NR_155743	101927880		NR_155743		LINC02669	-	long intergenic non-protein coding RNA 2669	ncRNA	0.01844	0.573654
peak_call/SR_EVTd3_GCM1/GCM1/SR_EVTd3_GCM1.GCM1_peak_2202	chr9	107534320	107534968	+	654	NA	Intergenic	Intergenic	-44875	NM_004235	9314	Hs.376206	NM_004235	ENSG00000136826	KLF4	EZF|GKLF	Kruppel like factor 4	protein-coding	0.029321	0.545455
peak_call/SR_EVTd3_GCM1/GCM1/SR_EVTd3_GCM1.GCM1_peak_48	chr1	24321514	24322355	+	650	NA	intron (NM_001195010, intron 1 of 15)	CpG	-1106	NM_021180	57822	Hs.657920	NM_021180	ENSG00000158055	GRHL3	SOM|TFCP2L4|VWS2	grainyhead like transcription factor 3	protein-coding	0.0761	0.665083
peak_call/SR_EVTd3_GCM1/GCM1/SR_EVTd3_GCM1.GCM1_peak_1886	chr6	87122365	87122876	+	612	NA	Intergenic	(CAGCGC)n|Simple_repeat|Simple_repeat	-27514	NM_000735	1081	Hs.119689	NM_000735	ENSG00000135346	CGA	CG-ALPHA|FSHA|GPA1|GPHA1|GPHa|HCG|LHA|TSHA	glycoprotein hormones, alpha polypeptide	protein-coding	0.105675	0.705078
peak_call/SR_EVTd3_GCM1/GCM1/SR_EVTd3_GCM1.GCM1_peak_362	chr11	1978816	1979191	+	612	NA	Intergenic	Intergenic	10917	NR_024471	100133545	Hs.677620	NR_024471	ENSG00000226416	MRPL23-AS1	-	MRPL23 antisense RNA 1	ncRNA	0.037333	0.619681
peak_call/SR_EVTd3_GCM1/GCM1/SR_EVTd3_GCM1.GCM1_peak_2230	chr9	131092482	131093108	+	612	NA	3' UTR (NM_006059, exon 28 of 28)	3' UTR (NM_006059, exon 28 of 28)	-3681	NR_033701	83543	Hs.4944	NM_031426	ENSG00000126878	AIF1L	C9orf58|IBA2	allograft inflammatory factor 1 like	protein-coding	0.027157	0.637959
peak_call/SR_EVTd3_GCM1/GCM1/SR_EVTd3_GCM1.GCM1_peak_730	chr15	40441130	40441493	+	611	NA	intron (NR_125372, intron 1 of 4)	CpG	358	NM_014952	22893	Hs.22109	NM_014952	ENSG00000140320	BAHD1	-	bromo adjacent homology domain containing 1	protein-coding	0.140496	0.785714
peak_call/SR_EVTd3_GCM1/GCM1/SR_EVTd3_GCM1.GCM1_peak_1572	chr3	125141424	125141910	+	597	NA	intron (NM_001195483, intron 4 of 12)	(GCTGCGG)n|Simple_repeat|Simple_repeat	9885	NR_049815	100847039		NR_049815	ENSG00000264986	MIR5092	-	microRNA 5092	ncRNA	0.069959	0.671458
peak_call/SR_EVTd3_GCM1/GCM1/SR_EVTd3_GCM1.GCM1_peak_2224	chr9	128818453	128819256	+	596	NA	TTS (NM_016390)	TTS (NM_016390)	354	NM_004435	2021	Hs.745161	NM_004435	ENSG00000167136	ENDOG	-	endonuclease G	protein-coding	0.146949	0.741294
peak_call/SR_EVTd3_GCM1/GCM1/SR_EVTd3_GCM1.GCM1_peak_1517	chr3	32781574	32781896	+	595	NA	Intergenic	CpG	-36262	NM_001039111	131405	Hs.113170	NM_001039111	ENSG00000206557	TRIM71	LIN-41|LIN41	tripartite motif containing 71	protein-coding	0.114907	0.668731
peak_call/SR_EVTd3_GCM1/GCM1/SR_EVTd3_GCM1.GCM1_peak_2110	chr8	80577888	80578944	+	589	NA	Intergenic	CpG	92190	NM_001105539	65986	Hs.591868	NM_023929	ENSG00000205189	ZBTB10	RINZF	zinc finger and BTB domain containing 10	protein-coding	0.080492	0.709555
peak_call/SR_EVTd3_GCM1/GCM1/SR_EVTd3_GCM1.GCM1_peak_1627	chr3	194140658	194141183	+	551	NA	Intergenic	CpG	4772	NM_005524	3280	Hs.250666	NM_005524	ENSG00000114315	HES1	HES-1|HHL|HRY|bHLHb39	hes family bHLH transcription factor 1	protein-coding	0.08381	0.638783
peak_call/SR_EVTd3_GCM1/GCM1/SR_EVTd3_GCM1.GCM1_peak_2115	chr8	85463705	85464424	+	545	NA	promoter-TSS (NM_000067)	promoter-TSS (NM_000067)	57	NM_000067	760	Hs.155097	NM_000067	ENSG00000104267	CA2	CA-II|CAC|CAII|Car2|HEL-76|HEL-S-282	carbonic anhydrase 2	protein-coding	0.132128	0.772222
peak_call/SR_EVTd3_GCM1/GCM1/SR_EVTd3_GCM1.GCM1_peak_1539	chr3	57078503	57079037	+	543	NA	intron (NM_001128615, intron 1 of 12)	CpG	498	NM_001128615	50650	Hs.476402	NM_019555	ENSG00000163947	ARHGEF3	GEF3|STA3|XPLN	Rho guanine nucleotide exchange factor 3	protein-coding	0.093633	0.695327
peak_call/SR_EVTd3_GCM1/GCM1/SR_EVTd3_GCM1.GCM1_peak_2251	chr9	136944542	136944952	+	529	NA	promoter-TSS (NM_000606)	promoter-TSS (NM_000606)	-9	NM_018998	54461	Hs.522507	NM_018998	ENSG00000159069	FBXW5	Fbw5	F-box and WD repeat domain containing 5	protein-coding	0.15122	0.776156
peak_call/SR_EVTd3_GCM1/GCM1/SR_EVTd3_GCM1.GCM1_peak_1603	chr3	151076620	151077208	+	522	NA	intron (NR_024066, intron 5 of 5)	L2|LINE|L2	-9884	NM_053002	116931	Hs.744234	NM_053002	ENSG00000144893	MED12L	NOPAR|TNRC11L|TRALP|TRALPUSH	mediator complex subunit 12L	protein-coding	0.006803	0.443124
peak_call/SR_EVTd3_GCM1/GCM1/SR_EVTd3_GCM1.GCM1_peak_1958	chr7	5552726	5553666	+	496	NA	Intergenic	AluY|SINE|Alu	-22595	NM_001101	60	Hs.520640	NM_001101	ENSG00000075624	ACTB	BRWS1|PS1TP5BP1	actin beta	protein-coding	0.035106	0.592986
peak_call/SR_EVTd3_GCM1/GCM1/SR_EVTd3_GCM1.GCM1_peak_626	chr13	99072887	99073364	+	494	NA	intron (NM_015296, intron 1 of 55)	LTR35|LTR|ERV1	13569	NM_015296	23348	Hs.596105	NM_015296	ENSG00000088387	DOCK9	ZIZ1|ZIZIMIN1	dedicator of cytokinesis 9	protein-coding	0.010482	0.483264
peak_call/SR_EVTd3_GCM1/GCM1/SR_EVTd3_GCM1.GCM1_peak_1073	chr19	1836765	1837630	+	487	NA	intron (NM_020695, intron 1 of 15)	intron (NM_020695, intron 1 of 15)	11286	NM_020695	57455	Hs.192477	NM_020695	ENSG00000079313	REXO1	ELOABP1|EloA-BP1|REX1|TCEB3BP1	RNA exonuclease 1 homolog	protein-coding	0.03237	0.637413
peak_call/SR_EVTd3_GCM1/GCM1/SR_EVTd3_GCM1.GCM1_peak_1481	chr22	50293299	50293890	+	483	NA	intron (NM_012401, intron 2 of 36)	intron (NM_012401, intron 2 of 36)	14052	NM_012401	23654	Hs.3989	NM_012401	ENSG00000196576	PLXNB2	MM1|Nbla00445|PLEXB2|dJ402G11.3	plexin B2	protein-coding	0.060914	0.728041
peak_call/SR_EVTd3_GCM1/GCM1/SR_EVTd3_GCM1.GCM1_peak_1079	chr19	3687856	3688720	+	469	NA	intron (NM_001195733, intron 1 of 16)	intron (NM_001195733, intron 1 of 16)	12180	NM_012398	23396	Hs.282177	NM_012398	ENSG00000186111	PIP5K1C	LCCS3|PIP5K-GAMMA|PIP5K1-gamma|PIP5Kgamma	phosphatidylinositol-4-phosphate 5-kinase type 1 gamma	protein-coding	0.05787	0.669364
peak_call/SR_EVTd3_GCM1/GCM1/SR_EVTd3_GCM1.GCM1_peak_758	chr15	66842435	66843117	+	469	NA	Intergenic	CpG	113739	NR_135687	102723481	Hs.512978	NR_135687	ENSG00000259289	LINC02206	-	long intergenic non-protein coding RNA 2206	ncRNA	0.131965	0.771596
peak_call/SR_EVTd3_GCM1/GCM1/SR_EVTd3_GCM1.GCM1_peak_475	chr12	642608	643363	+	466	NA	intron (NM_001367996, intron 1 of 4)	CpG	651	NM_001294346	4815	Hs.655804	NM_016533	ENSG00000171840	NINJ2	-	ninjurin 2	protein-coding	0.112583	0.768519
peak_call/SR_EVTd3_GCM1/GCM1/SR_EVTd3_GCM1.GCM1_peak_1495	chr3	9853774	9854418	+	463	NA	Intergenic	LTR5_Hs|LTR|ERVK	-10037	NM_001142547	285367	Hs.33719	NM_173659	ENSG00000156990	RPUSD3	-	RNA pseudouridine synthase D3	protein-coding	0.020186	0.488372
peak_call/SR_EVTd3_GCM1/GCM1/SR_EVTd3_GCM1.GCM1_peak_1644	chr4	3766456	3766653	+	461	NA	5' UTR (NM_000683, exon 1 of 1)	5' UTR (NM_000683, exon 1 of 1)	169	NM_000683	152	Hs.123022	NM_000683	ENSG00000184160	ADRA2C	ADRA2L2|ADRA2RL2|ADRARL2|ALPHA2CAR	adrenoceptor alpha 2C	protein-coding	0.177665	0.848485
peak_call/SR_EVTd3_GCM1/GCM1/SR_EVTd3_GCM1.GCM1_peak_2232	chr9	131545466	131546157	+	461	NA	intron (NM_001365666, intron 1 of 3)	intron (NM_001365666, intron 1 of 3)	288	NM_001365666	642515		NM_001365666	ENSG00000283526	PRRT1B	DSPD2|IFITMD8	proline rich transmembrane protein 1B	protein-coding	0.068017	0.709538
peak_call/SR_EVTd3_GCM1/GCM1/SR_EVTd3_GCM1.GCM1_peak_279	chr10	48454041	48454715	+	449	NA	intron (NR_144642, intron 6 of 9)	intron (NR_144642, intron 6 of 9)	39272	NM_001256026	58504	Hs.655672	NM_021226	ENSG00000128805	ARHGAP22	RhoGAP2|RhoGap22	Rho GTPase activating protein 22	protein-coding	0.014837	0.573333
peak_call/SR_EVTd3_GCM1/GCM1/SR_EVTd3_GCM1.GCM1_peak_51	chr1	25530420	25531083	+	446	NA	Intergenic	MER113|DNA|hAT-Charlie	-12834	NM_015627	26119	Hs.590911	NM_015627	ENSG00000157978	LDLRAP1	ARH|ARH1|ARH2|FHCB1|FHCB2	low density lipoprotein receptor adaptor protein 1	protein-coding	0.0181	0.527108
peak_call/SR_EVTd3_GCM1/GCM1/SR_EVTd3_GCM1.GCM1_peak_1191	chr2	10120279	10120828	+	445	NA	Intergenic	CpG	-2015	NM_001165931	6241	Hs.226390	NM_001034	ENSG00000171848	RRM2	R2|RR2|RR2M	ribonucleotide reductase regulatory subunit M2	protein-coding	0.094718	0.643636
peak_call/SR_EVTd3_GCM1/GCM1/SR_EVTd3_GCM1.GCM1_peak_1857	chr6	35491565	35492042	+	444	NA	intron (NM_003214, intron 1 of 12)	intron (NM_003214, intron 1 of 12)	5276	NM_003214	7005	Hs.485205	NM_003214	ENSG00000007866	TEAD3	DTEF-1|ETFR-1|TEAD-3|TEAD5|TEF-5|TEF5	TEA domain transcription factor 3	protein-coding	0.006289	0.654812
peak_call/SR_EVTd3_GCM1/GCM1/SR_EVTd3_GCM1.GCM1_peak_959	chr17	44108789	44109685	+	442	NA	intron (NM_001015053, intron 3 of 26)	intron (NM_001015053, intron 3 of 26)	-6675	NR_136415	105371789	Hs.579304	NR_136415	ENSG00000267638	LOC105371789	-	uncharacterized LOC105371789	ncRNA	0.016741	0.588629
peak_call/SR_EVTd3_GCM1/GCM1/SR_EVTd3_GCM1.GCM1_peak_630	chr13	110286707	110287189	+	440	NA	intron (NM_001845, intron 1 of 51)	intron (NM_001845, intron 1 of 51)	20209	NM_001845	1282	Hs.17441	NM_001845	ENSG00000187498	COL4A1	BSVD|BSVD1|RATOR	collagen type IV alpha 1 chain	protein-coding	0.016598	0.513458
peak_call/SR_EVTd3_GCM1/GCM1/SR_EVTd3_GCM1.GCM1_peak_1903	chr6	122789101	122789613	+	430	NA	promoter-TSS (NM_006714)	promoter-TSS (NM_006714)	99	NM_006714	10924	Hs.486357	NM_006714	ENSG00000172594	SMPDL3A	ASM3A|ASML3a|yR36GH4.1	sphingomyelin phosphodiesterase acid like 3A	protein-coding	0.095703	0.65692
peak_call/SR_EVTd3_GCM1/GCM1/SR_EVTd3_GCM1.GCM1_peak_89	chr1	47409410	47410024	+	429	NA	non-coding (NR_126355, exon 2 of 5)	non-coding (NR_126355, exon 2 of 5)	-6568	NM_012186	2301	Hs.112968	NM_012186	ENSG00000186790	FOXE3	AAT11|ASGD2|CTRCT34|FKHL12|FREAC8	forkhead box E3	protein-coding	0.017915	0.549593
peak_call/SR_EVTd3_GCM1/GCM1/SR_EVTd3_GCM1.GCM1_peak_1094	chr19	10184684	10185259	+	429	NA	intron (NM_001379, intron 1 of 39)	intron (NM_001379, intron 1 of 39)	9982	NM_001379	1786	Hs.202672	NM_001379	ENSG00000130816	DNMT1	ADCADN|AIM|CXXC9|DNMT|HSN1E|MCMT|m.HsaI	DNA methyltransferase 1	protein-coding	0.017391	0.571181
peak_call/SR_EVTd3_GCM1/GCM1/SR_EVTd3_GCM1.GCM1_peak_721	chr15	29821390	29822118	+	428	NA	promoter-TSS (NM_001301026).3	promoter-TSS (NM_001301026).3	-275	NM_001301026	7082	Hs.743990	NM_003257	ENSG00000104067	TJP1	ZO-1	tight junction protein 1	protein-coding	0.10989	0.702332
peak_call/SR_EVTd3_GCM1/GCM1/SR_EVTd3_GCM1.GCM1_peak_1891	chr6	99349051	99349840	+	423	NA	5' UTR (NM_032511, exon 1 of 6)	5' UTR (NM_032511, exon 1 of 6)	229	NM_032511	84553	Hs.573245	NM_032511	ENSG00000146267	FAXC	C6orf168|dJ273F20	failed axon connections homolog, metaxin like GST domain containing	protein-coding	0.105196	0.726582
peak_call/SR_EVTd3_GCM1/GCM1/SR_EVTd3_GCM1.GCM1_peak_1177	chr19	53838991	53839454	+	421	NA	Intergenic	LTR5_Hs|LTR|ERVK	-14819	NM_001277129	91662	Hs.631573	NM_033297	ENSG00000142405	NLRP12	CLR19.3|FCAS2|NALP12|PAN6|PYPAF7|RNO|RNO2	NLR family pyrin domain containing 12	protein-coding	0.023758	0.489224
peak_call/SR_EVTd3_GCM1/GCM1/SR_EVTd3_GCM1.GCM1_peak_989	chr17	67327037	67327480	+	421	NA	Intergenic	LTR5_Hs|LTR|ERVK	39319	NM_174871	5718	Hs.4295	NM_002816	ENSG00000197170	PSMD12	Rpn5|STISS|p55	proteasome 26S subunit, non-ATPase 12	protein-coding	0.022573	0.481982
peak_call/SR_EVTd3_GCM1/GCM1/SR_EVTd3_GCM1.GCM1_peak_1026	chr17	79915798	79916392	+	414	NA	intron (NR_110850, intron 5 of 5)	intron (NR_110850, intron 5 of 5)	-3262	NR_110851	101928738	Hs.399280	NR_110851	ENSG00000262188	LINC01978	-	long intergenic non-protein coding RNA 1978	ncRNA	0.037037	0.658824
peak_call/SR_EVTd3_GCM1/GCM1/SR_EVTd3_GCM1.GCM1_peak_2107	chr8	73975884	73976289	+	413	NA	promoter-TSS (NM_017866)	promoter-TSS (NM_017866)	-56	NM_001040613	54968	Hs.106650	NM_017866	ENSG00000175606	TMEM70	MC5DN2	transmembrane protein 70	protein-coding	0.106173	0.679803
peak_call/SR_EVTd3_GCM1/GCM1/SR_EVTd3_GCM1.GCM1_peak_1283	chr2	165953404	165953931	+	413	NA	intron (NM_024753, intron 1 of 28)	CpG	109	NM_024753	79809	Hs.310672	NM_024753	ENSG00000123607	TTC21B	ATD4|IFT139|IFT139B|JBTS11|NPHP12|Nbla10696|SRTD4|THM1	tetratricopeptide repeat domain 21B	protein-coding	0.094877	0.698864
peak_call/SR_EVTd3_GCM1/GCM1/SR_EVTd3_GCM1.GCM1_peak_75	chr1	42210470	42210973	+	413	NA	intron (NM_001198850, intron 5 of 12)	L1PBb|LINE|L1	-45976	NM_033553	2980	Hs.778	NM_033553	ENSG00000197273	GUCA2A	GCAP-I|GUCA2|STARA	guanylate cyclase activator 2A	protein-coding	0.007952	0.515873
peak_call/SR_EVTd3_GCM1/GCM1/SR_EVTd3_GCM1.GCM1_peak_324	chr10	102454516	102454943	+	412	NA	intron (NR_038937, intron 4 of 4)	LTR5_Hs|LTR|ERVK	-3186	NM_001363580	79946	Hs.225084	NM_024886		C10orf95	-	chromosome 10 open reading frame 95	protein-coding	0.023419	0.488318
peak_call/SR_EVTd3_GCM1/GCM1/SR_EVTd3_GCM1.GCM1_peak_799	chr15	96052899	96053594	+	410	NA	Intergenic	Intergenic	74595	NR_158193	105369212		NR_158193		LOC105369212	-	uncharacterized LOC105369212	ncRNA	0.057554	0.594828
peak_call/SR_EVTd3_GCM1/GCM1/SR_EVTd3_GCM1.GCM1_peak_898	chr16	85524324	85525462	+	407	NA	Intergenic	Intergenic	-86516	NM_001134473	23199	Hs.461647	NM_014615	ENSG00000131149	GSE1	CRHSP24|KIAA0182	Gse1 coiled-coil protein	protein-coding	0.034271	0.644425
peak_call/SR_EVTd3_GCM1/GCM1/SR_EVTd3_GCM1.GCM1_peak_844	chr16	30949132	30949512	+	401	NA	TTS (NM_001282351)	TTS (NM_001282351)	254	NM_152288	93129	Hs.745104	NM_152288	ENSG00000175938	ORAI3	TMEM142C	ORAI calcium release-activated calcium modulator 3	protein-coding	0.097368	0.737533
peak_call/SR_EVTd3_GCM1/GCM1/SR_EVTd3_GCM1.GCM1_peak_776	chr15	77505470	77505984	+	401	NA	Intergenic	Intergenic	-19868	NR_135692	101929457	Hs.637111	NR_135692	ENSG00000259362	LOC101929457	-	uncharacterized LOC101929457	ncRNA	0.011673	0.557282
peak_call/SR_EVTd3_GCM1/GCM1/SR_EVTd3_GCM1.GCM1_peak_1814	chr5	178114064	178114639	+	398	NA	intron (NM_015111, intron 1 of 4)	intron (NM_015111, intron 1 of 4)	819	NM_015111	23138	Hs.101761	NM_015111	ENSG00000145911	N4BP3	LZTS4	NEDD4 binding protein 3	protein-coding	0.062609	0.684028
peak_call/SR_EVTd3_GCM1/GCM1/SR_EVTd3_GCM1.GCM1_peak_382	chr11	10930897	10931328	+	394	NA	Intergenic	CpG	72895	NR_034137	729013	Hs.726427	NR_034137	ENSG00000247271	ZBED5-AS1	-	ZBED5 antisense RNA 1	ncRNA	0.113689	0.738426
peak_call/SR_EVTd3_GCM1/GCM1/SR_EVTd3_GCM1.GCM1_peak_117	chr1	109100050	109100803	+	393	NA	non-coding (NR_003023, exon 1 of 1)	non-coding (NR_003023, exon 1 of 1)	233	NR_003023	677766	Hs.550815	NR_003023	ENSG00000278249	SCARNA2	HBII-382|mgU2-25/61	small Cajal body-specific RNA 2	ncRNA	0.095618	0.659151
peak_call/SR_EVTd3_GCM1/GCM1/SR_EVTd3_GCM1.GCM1_peak_1648	chr4	6761895	6762314	+	389	NA	Intergenic	Intergenic	-20623	NM_014743	9778	Hs.79276	NM_014743	ENSG00000170871	KIAA0232	-	KIAA0232	protein-coding	0.042959	0.67619
peak_call/SR_EVTd3_GCM1/GCM1/SR_EVTd3_GCM1.GCM1_peak_1034	chr17	82030499	82030990	+	387	NA	promoter-TSS (NM_005052)	promoter-TSS (NM_005052)	-934	NM_001316307	5881	Hs.45002	NM_005052	ENSG00000169750	RAC3	-	Rac family small GTPase 3	protein-coding	0.107943	0.715447
peak_call/SR_EVTd3_GCM1/GCM1/SR_EVTd3_GCM1.GCM1_peak_1486	chr22	50601043	50601395	+	379	NA	intron (NM_012324, intron 1 of 11)	CpG	426	NM_012324	23542	Hs.558180	NM_012324	ENSG00000008735	MAPK8IP2	IB-2|IB2|JIP2|PRKM8IPL	mitogen-activated protein kinase 8 interacting protein 2	protein-coding	0.085227	0.72238
peak_call/SR_EVTd3_GCM1/GCM1/SR_EVTd3_GCM1.GCM1_peak_1030	chr17	81514718	81515326	+	379	NA	Intergenic	CpG-11886	-2223	NR_037688	71	Hs.514581	NM_001614	ENSG00000184009	ACTG1	ACT|ACTG|DFNA20|DFNA26|HEL-176	actin gamma 1	protein-coding	0.129934	0.775041
peak_call/SR_EVTd3_GCM1/GCM1/SR_EVTd3_GCM1.GCM1_peak_142	chr1	157138369	157138798	+	374	NA	promoter-TSS (NM_001145312)	promoter-TSS (NM_001145312)	8	NM_005240	2117	Hs.105636	NM_005240	ENSG00000117036	ETV3	METS|PE-1|PE1	ETS variant 3	protein-coding	0.11655	0.725581
peak_call/SR_EVTd3_GCM1/GCM1/SR_EVTd3_GCM1.GCM1_peak_2254	chr9	137463916	137464573	+	372	NA	intron (NM_001098537, intron 27 of 34)	intron (NM_001098537, intron 27 of 34)	-4910	NM_001130970	26012	Hs.455336	NM_015537	ENSG00000165802	NSMF	HH9|NELF	NMDA receptor synaptonuclear signaling and neuronal migration factor	protein-coding	0.045662	0.648936
peak_call/SR_EVTd3_GCM1/GCM1/SR_EVTd3_GCM1.GCM1_peak_689	chr14	77794652	77795246	+	369	NA	Intergenic	LTR5_Hs|LTR|ERVK	-5160	NM_020421	57143	Hs.413208	NM_020421	ENSG00000063761	ADCK1	-	aarF domain containing kinase 1	protein-coding	0.023569	0.49916
peak_call/SR_EVTd3_GCM1/GCM1/SR_EVTd3_GCM1.GCM1_peak_1362	chr20	49187540	49188373	+	363	NA	intron (NM_004602, intron 1 of 13)	CpG	414	NM_001322929	6780	Hs.596704	NM_004602	ENSG00000124214	STAU1	PPP1R150|STAU	staufen double-stranded RNA binding protein 1	protein-coding	0.098439	0.711031
peak_call/SR_EVTd3_GCM1/GCM1/SR_EVTd3_GCM1.GCM1_peak_610	chr13	51997990	51998379	+	362	NA	intron (NM_001005918, intron 1 of 16)	intron (NM_001005918, intron 1 of 16)	13266	NM_001330579	540	Hs.492280	NM_000053	ENSG00000123191	ATP7B	PWD|WC1|WD|WND	ATPase copper transporting beta	protein-coding	0.007712	0.502564
peak_call/SR_EVTd3_GCM1/GCM1/SR_EVTd3_GCM1.GCM1_peak_2084	chr8	29062929	29063458	+	361	NA	Intergenic	Intergenic	171879	NM_001324382	79618	Hs.563560	NM_024567	ENSG00000147421	HMBOX1	HNF1LA|HOT1|PBHNF	homeobox containing 1	protein-coding	0.030246	0.541509
peak_call/SR_EVTd3_GCM1/GCM1/SR_EVTd3_GCM1.GCM1_peak_432	chr11	68343781	68344262	+	361	NA	intron (NM_002335, intron 1 of 22)	intron (NM_002335, intron 1 of 22)	31430	NM_002335	4041	Hs.6347	NM_002335	ENSG00000162337	LRP5	BMND1|EVR1|EVR4|HBM|LR3|LRP-5|LRP-7|LRP7|OPPG|OPS|OPTA1|PCLD4|VBCH2	LDL receptor related protein 5	protein-coding	0.027027	0.618257
peak_call/SR_EVTd3_GCM1/GCM1/SR_EVTd3_GCM1.GCM1_peak_9	chr1	2135420	2135792	+	359	NA	intron (NR_146911, intron 2 of 15)	intron (NR_146911, intron 2 of 15)	30890	NM_001033582	5590	Hs.496255	NM_002744	ENSG00000067606	PRKCZ	PKC-ZETA|PKC2	protein kinase C zeta	protein-coding	0.034946	0.613941
peak_call/SR_EVTd3_GCM1/GCM1/SR_EVTd3_GCM1.GCM1_peak_1948	chr7	1506085	1506540	+	358	NA	Intergenic	Intergenic	-1923	NM_001080453	26173	Hs.532188	NM_001080453	ENSG00000164880	INTS1	INT1|NET28	integrator complex subunit 1	protein-coding	0.043956	0.664474
peak_call/SR_EVTd3_GCM1/GCM1/SR_EVTd3_GCM1.GCM1_peak_18	chr1	7990233	7990857	+	356	NA	Intergenic	(CATCAC)n|Simple_repeat|Simple_repeat	28834	NM_007262	11315	Hs.419640	NM_007262	ENSG00000116288	PARK7	DJ-1|DJ1|GATD2|HEL-S-67p	Parkinsonism associated deglycase	protein-coding	0.003205	0.5408
peak_call/SR_EVTd3_GCM1/GCM1/SR_EVTd3_GCM1.GCM1_peak_1147	chr19	45234158	45234664	+	353	NA	promoter-TSS (NM_138568)	promoter-TSS (NM_138568)	-200	NM_138568	90332	Hs.337557	NM_138568	ENSG00000283632	EXOC3L2	XTP7	exocyst complex component 3 like 2	protein-coding	0.132411	0.769231
peak_call/SR_EVTd3_GCM1/GCM1/SR_EVTd3_GCM1.GCM1_peak_1461	chr22	39383796	39384216	+	349	NA	3' UTR (NM_004711, exon 4 of 4)	3' UTR (NM_004711, exon 4 of 4)	-15774	NM_153497	10454	Hs.507681	NM_006116	ENSG00000100324	TAB1	3'-Tab1|MAP3K7IP1	TGF-beta activated kinase 1 (MAP3K7) binding protein 1	protein-coding	0.016667	0.558195
peak_call/SR_EVTd3_GCM1/GCM1/SR_EVTd3_GCM1.GCM1_peak_984	chr17	64930368	64930836	+	347	NA	Intergenic	LTR5_Hs|LTR|ERVK	-11111	NM_199340	374819	Hs.551962	NM_199340	ENSG00000176809	LRRC37A3	LRRC37|LRRC37A	leucine rich repeat containing 37 member A3	protein-coding	0.017094	0.471215
peak_call/SR_EVTd3_GCM1/GCM1/SR_EVTd3_GCM1.GCM1_peak_561	chr12	124681485	124682137	+	346	NA	Intergenic	Intergenic	-114199	NM_001206654	9612	Hs.137510	NM_006312	ENSG00000196498	NCOR2	CTG26|N-CoR2|SMAP270|SMRT|SMRTE|SMRTE-tau|TNRC14|TRAC|TRAC-1|TRAC1	nuclear receptor corepressor 2	protein-coding	0.027607	0.57121
peak_call/SR_EVTd3_GCM1/GCM1/SR_EVTd3_GCM1.GCM1_peak_2235	chr9	131705944	131706404	+	346	NA	intron (NM_001304275, intron 1 of 23)	intron (NM_001304275, intron 1 of 23)	3668	NM_198679	2889	Hs.127897	NM_005312	ENSG00000107263	RAPGEF1	C3G|GRF2	Rap guanine nucleotide exchange factor 1	protein-coding	0.01087	0.501085
peak_call/SR_EVTd3_GCM1/GCM1/SR_EVTd3_GCM1.GCM1_peak_1252	chr2	86261653	86262446	+	345	NA	intron (NM_001371279, intron 3 of 8)	LTR5_Hs|LTR|ERVK	62592	NM_016622	51318	Hs.433439	NM_016622	ENSG00000132313	MRPL35	L35mt|MRP-L35	mitochondrial ribosomal protein L35	protein-coding	0.02396	0.501259
peak_call/SR_EVTd3_GCM1/GCM1/SR_EVTd3_GCM1.GCM1_peak_1872	chr6	44224789	44225425	+	342	NA	intron (NM_001078177, intron 1 of 13)	intron (NM_001078177, intron 1 of 13)	1512	NM_001078177	2030	Hs.25450	NM_004955	ENSG00000112759	SLC29A1	ENT1	solute carrier family 29 member 1 (Augustine blood group)	protein-coding	0.011006	0.533752
peak_call/SR_EVTd3_GCM1/GCM1/SR_EVTd3_GCM1.GCM1_peak_698	chr14	93946069	93946625	+	334	NA	intron (NM_001202429, intron 7 of 9)	intron (NM_001202429, intron 7 of 9)	1955	NR_039728	100616140		NR_039728	ENSG00000265768	MIR4506	-	microRNA 4506	ncRNA	0.019784	0.506284
peak_call/SR_EVTd3_GCM1/GCM1/SR_EVTd3_GCM1.GCM1_peak_1386	chr20	62955579	62956094	+	334	NA	intron (NM_001302643, intron 2 of 13)	intron (NM_001302643, intron 2 of 13)	3127	NM_022082	63910	Hs.512686	NM_022082	ENSG00000101194	SLC17A9	C20orf59|POROK8|VNUT	solute carrier family 17 member 9	protein-coding	0.017476	0.565891
peak_call/SR_EVTd3_GCM1/GCM1/SR_EVTd3_GCM1.GCM1_peak_1874	chr6	44795399	44795669	+	333	NA	Intergenic	Intergenic	-243653	NR_134609	105375075	Hs.123393	NR_134609		LOC105375075	-	uncharacterized LOC105375075	ncRNA	0.022222	0.483395
peak_call/SR_EVTd3_GCM1/GCM1/SR_EVTd3_GCM1.GCM1_peak_348	chr10	132325869	132326266	+	330	NA	intron (NM_001318881, intron 1 of 1)	MER4D1|LTR|ERV1	5813	NM_001318881	282974	Hs.469002	NM_173575	ENSG00000165752	STK32C	PKE|YANK3	serine/threonine kinase 32C	protein-coding	0.027708	0.462312
peak_call/SR_EVTd3_GCM1/GCM1/SR_EVTd3_GCM1.GCM1_peak_1066	chr19	932837	933606	+	329	NA	intron (NM_005224, intron 3 of 8)	intron (NM_005224, intron 3 of 8)	7186	NM_005224	1820	Hs.501296	NM_005224	ENSG00000116017	ARID3A	BRIGHT|DRIL1|DRIL3|E2FBP1	AT-rich interaction domain 3A	protein-coding	0.053316	0.692208
peak_call/SR_EVTd3_GCM1/GCM1/SR_EVTd3_GCM1.GCM1_peak_1605	chr3	151155385	151155759	+	328	NA	intron (NM_053002, intron 4 of 42)	intron (NM_053002, intron 4 of 42)	47644	NM_013308	29909	Hs.549152	NM_013308	ENSG00000174946	GPR171	H963	G protein-coupled receptor 171	protein-coding	0.008021	0.44
peak_call/SR_EVTd3_GCM1/GCM1/SR_EVTd3_GCM1.GCM1_peak_1823	chr6	2909046	2909497	+	326	NA	Intergenic	LTR5_Hs|LTR|ERVK	-5962	NM_004155	5272	Hs.104879	NM_004155	ENSG00000170542	SERPINB9	CAP-3|CAP3|PI-9|PI9	serpin family B member 9	protein-coding	0.028825	0.488938
peak_call/SR_EVTd3_GCM1/GCM1/SR_EVTd3_GCM1.GCM1_peak_806	chr15	101095756	101096147	+	321	NA	Intergenic	Intergenic	156097	NM_014918	22856	Hs.110488	NM_014918	ENSG00000131873	CHSY1	CHSY|CSS1|ChSy-1|TPBS	chondroitin sulfate synthase 1	protein-coding	0.01023	0.484694
peak_call/SR_EVTd3_GCM1/GCM1/SR_EVTd3_GCM1.GCM1_peak_396	chr11	35618871	35619358	+	321	NA	exon (NM_014344, exon 1 of 1)	exon (NM_014344, exon 1 of 1)	654	NM_014344	24147	Hs.39384	NM_014344	ENSG00000179431	FJX1	-	four-jointed box kinase 1	protein-coding	0.12731	0.756148
peak_call/SR_EVTd3_GCM1/GCM1/SR_EVTd3_GCM1.GCM1_peak_2197	chr9	95045166	95045689	+	319	NA	intron (NM_032823, intron 11 of 14)	intron (NM_032823, intron 11 of 14)	-19923	NR_106729	102466518		NR_106729	ENSG00000274115	MIR6081	hsa-mir-6081	microRNA 6081	ncRNA	0.063098	0.624046
peak_call/SR_EVTd3_GCM1/GCM1/SR_EVTd3_GCM1.GCM1_peak_351	chr10	133218852	133219271	+	319	NA	exon (NM_152643, exon 28 of 30)	exon (NM_152643, exon 28 of 30)	-11156	NM_003577	8433	Hs.458406	NM_003577	ENSG00000171794	UTF1	-	undifferentiated embryonic cell transcription factor 1	protein-coding	0.047733	0.621429
peak_call/SR_EVTd3_GCM1/GCM1/SR_EVTd3_GCM1.GCM1_peak_1926	chr6	157699883	157700345	+	316	NA	Intergenic	MER74A|LTR|ERVL	-123132	NM_016224	51429	Hs.191213	NM_016224	ENSG00000130340	SNX9	SDP1|SH3PX1|SH3PXD3A|WISP	sorting nexin 9	protein-coding	0.017316	0.565875
peak_call/SR_EVTd3_GCM1/GCM1/SR_EVTd3_GCM1.GCM1_peak_1678	chr4	76897835	76898466	+	316	NA	promoter-TSS (NM_001029870)	promoter-TSS (NM_001029870)	-6	NM_001029870	345079	Hs.257292	NM_001029870	ENSG00000186212	SOWAHB	ANKRD56	sosondowah ankyrin repeat domain family member B	protein-coding	0.088748	0.699367
peak_call/SR_EVTd3_GCM1/GCM1/SR_EVTd3_GCM1.GCM1_peak_1183	chr19	56958440	56958987	+	312	NA	Intergenic	Intergenic	117811	NR_024059	100073347	Hs.467337	NR_024059	ENSG00000268654	MIMT1	LINC00067|MIM1|NCRNA00067	MER1 repeat containing imprinted transcript 1	ncRNA	0.018282	0.492701
peak_call/SR_EVTd3_GCM1/GCM1/SR_EVTd3_GCM1.GCM1_peak_1638	chr4	1037447	1037800	+	312	NA	Intergenic	Intergenic	25159	NM_021923	53834	Hs.193326	NM_021923	ENSG00000127418	FGFRL1	FGFR-5|FGFR5|FHFR	fibroblast growth factor receptor like 1	protein-coding	0.028329	0.706215
peak_call/SR_EVTd3_GCM1/GCM1/SR_EVTd3_GCM1.GCM1_peak_467	chr11	119039391	119039866	+	312	NA	Intergenic	LTR5_Hs|LTR|ERVK	-8722	NM_001164277	2542	Hs.719203	NM_001467	ENSG00000137700	SLC37A4	G6PT1|G6PT2|G6PT3|GSD1b|GSD1c|GSD1d|PRO0685|TRG-19|TRG19	solute carrier family 37 member 4	protein-coding	0.031579	0.491597
peak_call/SR_EVTd3_GCM1/GCM1/SR_EVTd3_GCM1.GCM1_peak_1870	chr6	43927158	43927527	+	306	NA	intron (NR_024478, intron 1 of 1)	intron (NR_024478, intron 1 of 1)	36314	NR_024478	100132354	Hs.376232	NR_024478		LINC01512	HI-LNC77	long intergenic non-protein coding RNA 1512	ncRNA	0.01626	0.527027
peak_call/SR_EVTd3_GCM1/GCM1/SR_EVTd3_GCM1.GCM1_peak_408	chr11	61332881	61333529	+	306	NA	promoter-TSS (NM_001351980)	promoter-TSS (NM_001351980)	7	NM_001923	1642	Hs.290758	NM_001923	ENSG00000167986	DDB1	DDBA|UV-DDB1|XAP1|XPCE|XPE|XPE-BF	damage specific DNA binding protein 1	protein-coding	0.109568	0.691834
peak_call/SR_EVTd3_GCM1/GCM1/SR_EVTd3_GCM1.GCM1_peak_2246	chr9	135945806	135946216	+	304	NA	intron (NM_016172, intron 5 of 9)	intron (NM_016172, intron 5 of 9)	15362	NM_016172	10422	Hs.9194	NM_016172	ENSG00000130560	UBAC1	GBDR1|KPC2|UBADC1	UBA domain containing 1	protein-coding	0.043902	0.627737
peak_call/SR_EVTd3_GCM1/GCM1/SR_EVTd3_GCM1.GCM1_peak_983	chr17	64779387	64779890	+	301	NA	non-coding (NR_027487, exon 3 of 3)	non-coding (NR_027487, exon 3 of 3)	-1121	NR_106728	102464831		NR_106728	ENSG00000278581	MIR6080	hsa-mir-6080	microRNA 6080	ncRNA	0.067594	0.664683
peak_call/SR_EVTd3_GCM1/GCM1/SR_EVTd3_GCM1.GCM1_peak_866	chr16	68245074	68245501	+	301	NA	promoter-TSS (NM_001363551)	promoter-TSS (NM_001363551)	-86	NM_001363551	23659	Hs.632199	NM_012320	ENSG00000103066	PLA2G15	ACS|GXVPLA2|LLPL|LPLA2|LYPLA3	phospholipase A2 group XV	protein-coding	0.098361	0.700935
peak_call/SR_EVTd3_GCM1/GCM1/SR_EVTd3_GCM1.GCM1_peak_1574	chr3	126881009	126881332	+	301	NA	intron (NM_032343, intron 5 of 7)	intron (NM_032343, intron 5 of 7)	-107424	NM_032242	5361	Hs.432329	NM_032242	ENSG00000114554	PLXNA1	NOV|NOVP|PLEXIN-A1|PLXN1	plexin A1	protein-coding	0.009288	0.530864
peak_call/SR_EVTd3_GCM1/GCM1/SR_EVTd3_GCM1.GCM1_peak_1900	chr6	116765236	116765870	+	297	NA	exon (NM_001085480, exon 1 of 4)	exon (NM_001085480, exon 1 of 4)	166	NM_001085480	221303	Hs.126712	NM_001085480	ENSG00000183807	FAM162B	C6orf189|bA86F4.2	family with sequence similarity 162 member B	protein-coding	0.097792	0.708661
peak_call/SR_EVTd3_GCM1/GCM1/SR_EVTd3_GCM1.GCM1_peak_264	chr10	33384962	33385428	+	296	NA	Intergenic	Intergenic	-50290	NM_001024628	8829	Hs.131704	NM_003873	ENSG00000099250	NRP1	BDCA4|CD304|NP1|NRP|VEGF165R	neuropilin 1	protein-coding	0.012876	0.481799
peak_call/SR_EVTd3_GCM1/GCM1/SR_EVTd3_GCM1.GCM1_peak_137	chr1	155599713	155600211	+	296	NA	Intergenic	LTR5_Hs|LTR|ERVK	-10208	NM_001350785	55154	Hs.656547	NM_018116	ENSG00000125459	MSTO1	LST005|MMYAT|MST	misato mitochondrial distribution and morphology regulator 1	protein-coding	0.028112	0.498998
peak_call/SR_EVTd3_GCM1/GCM1/SR_EVTd3_GCM1.GCM1_peak_1556	chr3	109926422	109926741	+	295	NA	Intergenic	MLT1H1|LTR|ERVL-MaLR	323753	NR_039647	100616129		NR_039647	ENSG00000265956	MIR4445	-	microRNA 4445	ncRNA	0.025078	0.48125
peak_call/SR_EVTd3_GCM1/GCM1/SR_EVTd3_GCM1.GCM1_peak_555	chr12	123492996	123493428	+	294	NA	intron (NM_178314, intron 4 of 6)	LTR5_Hs|LTR|ERVK	27014	NM_001319244	353116	Hs.530315	NM_178314	ENSG00000188026	RILPL1	GOSPEL|RLP1	Rab interacting lysosomal protein like 1	protein-coding	0.023148	0.482679
peak_call/SR_EVTd3_GCM1/GCM1/SR_EVTd3_GCM1.GCM1_peak_367	chr11	2747521	2748001	+	294	NA	intron (NM_181798, intron 11 of 15)	intron (NM_181798, intron 11 of 15)	-47763	NR_002728	10984	Hs.604823	NR_002728	ENSG00000269821	KCNQ1OT1	KCNQ1-AS2|KCNQ10T1|Kncq1|KvDMR1|KvLQT1-AS|LIT1|NCRNA00012	KCNQ1 opposite strand/antisense transcript 1	ncRNA	0.020833	0.573805
peak_call/SR_EVTd3_GCM1/GCM1/SR_EVTd3_GCM1.GCM1_peak_621	chr13	75635860	75636283	+	293	NA	promoter-TSS (NR_120410)	promoter-TSS (NR_120410)	-77	NR_120410	101927155	Hs.564550	NR_120410	ENSG00000261105	LMO7-AS1	UCHL3-AS1	LMO7 antisense RNA 1	ncRNA	0.118203	0.775943
peak_call/SR_EVTd3_GCM1/GCM1/SR_EVTd3_GCM1.GCM1_peak_1105	chr19	15106929	15107545	+	293	NA	promoter-TSS (NM_001300910)	promoter-TSS (NM_001300910)	-164	NM_001300910	85360	Hs.528701	NM_033025	ENSG00000105137	SYDE1	7h3|SYD1	synapse defective Rho GTPase homolog 1	protein-coding	0.089286	0.662885
peak_call/SR_EVTd3_GCM1/GCM1/SR_EVTd3_GCM1.GCM1_peak_1595	chr3	141402442	141403066	+	289	NA	intron (NM_001350100, intron 1 of 3)	CpG	405	NM_001350100	253461	Hs.518301	NM_152535	ENSG00000177311	ZBTB38	CIBZ|PPP1R171|ZNF921	zinc finger and BTB domain containing 38	protein-coding	0.096154	0.6896
peak_call/SR_EVTd3_GCM1/GCM1/SR_EVTd3_GCM1.GCM1_peak_1064	chr19	884833	885271	+	289	NA	intron (NM_005481, intron 5 of 15)	intron (NM_005481, intron 5 of 15)	8135	NM_005481	10025	Hs.365207	NM_005481	ENSG00000175221	MED16	DRIP92|THRAP5|TRAP95	mediator complex subunit 16	protein-coding	0.047945	0.665148
peak_call/SR_EVTd3_GCM1/GCM1/SR_EVTd3_GCM1.GCM1_peak_1049	chr18	26201954	26202437	+	289	NA	Intergenic	LTR5_Hs|LTR|ERVK	-24250	NM_005640	6875	Hs.369519	NM_005640	ENSG00000141384	TAF4B	SPGF13|TAF2C2|TAFII105	TATA-box binding protein associated factor 4b	protein-coding	0.026915	0.493802
peak_call/SR_EVTd3_GCM1/GCM1/SR_EVTd3_GCM1.GCM1_peak_1006	chr17	75689229	75689750	+	285	NA	intron (NR_126037, intron 3 of 8)	intron (NR_126037, intron 3 of 8)	22151	NM_013260	29115	Hs.655088	NM_013260	ENSG00000161526	SAP30BP	HCNGP|HTRG|HTRP	SAP30 binding protein	protein-coding	0.011516	0.511494
peak_call/SR_EVTd3_GCM1/GCM1/SR_EVTd3_GCM1.GCM1_peak_2002	chr7	98034438	98034778	+	285	NA	Intergenic	Intergenic	-44504	NM_006188	4951	Hs.510456	NM_006188	ENSG00000135175	OCM2	OCM|OM	oncomodulin 2	protein-coding	0.047059	0.521994
peak_call/SR_EVTd3_GCM1/GCM1/SR_EVTd3_GCM1.GCM1_peak_992	chr17	68198158	68198611	+	285	NA	promoter-TSS (NR_027283)	promoter-TSS (NR_027283)	-276	NR_027283	440461	Hs.661522	NR_027283		ARHGAP27P2	-	Rho GTPase activating protein 27 pseudogene 2	pseudo	0.072848	0.656388
peak_call/SR_EVTd3_GCM1/GCM1/SR_EVTd3_GCM1.GCM1_peak_1566	chr3	122231636	122232142	+	285	NA	intron (NM_001178065, intron 1 of 6)	intron (NM_001178065, intron 1 of 6)	47562	NM_001178065	846	Hs.435615	NM_000388	ENSG00000036828	CASR	CAR|EIG8|FHH|FIH|GPRC2A|HHC|HHC1|HYPOC1|NSHPT|PCAR1|hCasR	calcium sensing receptor	protein-coding	0.013834	0.441815
peak_call/SR_EVTd3_GCM1/GCM1/SR_EVTd3_GCM1.GCM1_peak_1059	chr18	48861237	48861582	+	285	NA	3' UTR (NM_001142397, exon 13 of 13).2	3' UTR (NM_001142397, exon 13 of 13).2	81398	NM_001190823	4092	Hs.465087	NM_005904	ENSG00000101665	SMAD7	CRCS3|MADH7|MADH8	SMAD family member 7	protein-coding	0.031884	0.632948
peak_call/SR_EVTd3_GCM1/GCM1/SR_EVTd3_GCM1.GCM1_peak_1425	chr22	21402847	21403172	+	283	NA	Intergenic	Intergenic	-14362	NM_015094	23119	Hs.632767	NM_015094	ENSG00000169635	HIC2	HRG22|ZBTB30|ZNF907	HIC ZBTB transcriptional repressor 2	protein-coding	0.012308	0.607362
peak_call/SR_EVTd3_GCM1/GCM1/SR_EVTd3_GCM1.GCM1_peak_777	chr15	77557079	77557417	+	282	NA	Intergenic	Intergenic	31653	NR_135692	101929457	Hs.637111	NR_135692	ENSG00000259362	LOC101929457	-	uncharacterized LOC101929457	ncRNA	0.029586	0.539823
peak_call/SR_EVTd3_GCM1/GCM1/SR_EVTd3_GCM1.GCM1_peak_793	chr15	90529418	90529934	+	282	NA	promoter-TSS (NM_022769)	promoter-TSS (NM_022769)	-247	NM_001042574	64784	Hs.567572	NM_022769	ENSG00000140577	CRTC3	TORC-3|TORC3	CREB regulated transcription coactivator 3	protein-coding	0.102713	0.742747
peak_call/SR_EVTd3_GCM1/GCM1/SR_EVTd3_GCM1.GCM1_peak_383	chr11	12411742	12412093	+	280	NA	intron (NM_018222, intron 1 of 12)	intron (NM_018222, intron 1 of 12)	34346	NM_018222	55742	Hs.432914	NM_018222	ENSG00000197702	PARVA	CH-ILKBP|MXRA2	parvin alpha	protein-coding	0.008547	0.474432
peak_call/SR_EVTd3_GCM1/GCM1/SR_EVTd3_GCM1.GCM1_peak_448	chr11	77474134	77474532	+	280	NA	promoter-TSS (NM_002576)	promoter-TSS (NM_002576)	-270	NM_002576	5058	Hs.435714	NM_002576	ENSG00000149269	PAK1	IDDMSSD|PAKalpha	p21 (RAC1) activated kinase 1	protein-coding	0.095477	0.679198
peak_call/SR_EVTd3_GCM1/GCM1/SR_EVTd3_GCM1.GCM1_peak_1076	chr19	3058518	3058950	+	280	NA	intron (NM_198969, intron 2 of 6)	intron (NM_198969, intron 2 of 6)	3761	NM_198970	166	Hs.515053	NM_001130	ENSG00000104964	TLE5	AES|AES-1|AES-2|ESP1|GRG|GRG5|Grg-5	TLE family member 5, transcriptional modulator	protein-coding	0.018519	0.593533
peak_call/SR_EVTd3_GCM1/GCM1/SR_EVTd3_GCM1.GCM1_peak_364	chr11	2212818	2213426	+	280	NA	Intergenic	Intergenic	40059	NR_039834	100616126		NR_039834	ENSG00000265258	MIR4686	-	microRNA 4686	ncRNA	0.013158	0.574713
peak_call/SR_EVTd3_GCM1/GCM1/SR_EVTd3_GCM1.GCM1_peak_1867	chr6	43427309	43427753	+	279	NA	promoter-TSS (NM_001350518)	promoter-TSS (NM_001350518)	-10	NM_001350518	89845	Hs.55879	NM_033450	ENSG00000124574	ABCC10	EST182763|MRP7|SIMRP7	ATP binding cassette subfamily C member 10	protein-coding	0.056306	0.550562
peak_call/SR_EVTd3_GCM1/GCM1/SR_EVTd3_GCM1.GCM1_peak_1293	chr2	201139439	201139820	+	279	NA	promoter-TSS (NM_001202515)	promoter-TSS (NM_001202515)	-646	NM_001202515	8837	Hs.390736	NM_003879	ENSG00000003402	CFLAR	CASH|CASP8AP1|CLARP|Casper|FLAME|FLAME-1|FLAME1|FLIP|I-FLICE|MRIT|c-FLIP|c-FLIPL|c-FLIPR|c-FLIPS|cFLIP	CASP8 and FADD like apoptosis regulator	protein-coding	0.015748	0.458115
peak_call/SR_EVTd3_GCM1/GCM1/SR_EVTd3_GCM1.GCM1_peak_598	chr13	45391067	45391443	+	278	NA	non-coding (NR_024458, exon 11 of 11)	non-coding (NR_024458, exon 11 of 11)	-26907	NR_047031	100874259	Hs.658038	NR_047031	ENSG00000251015	SLC25A30-AS1	-	SLC25A30 antisense RNA 1	ncRNA	0.103723	0.665782
peak_call/SR_EVTd3_GCM1/GCM1/SR_EVTd3_GCM1.GCM1_peak_374	chr11	8222861	8223247	+	275	NA	Intergenic	(TGGGCTG)n|Simple_repeat|Simple_repeat	40824	NR_073006	4004	Hs.654426	NM_002315	ENSG00000166407	LMO1	RBTN1|RHOM1|TTG1	LIM domain only 1	protein-coding	0.005181	0.581395
peak_call/SR_EVTd3_GCM1/GCM1/SR_EVTd3_GCM1.GCM1_peak_1599	chr3	142078043	142078464	+	274	NA	intron (NM_001178138, intron 3 of 13)	L1MA3|LINE|L1	-49627	NM_001178141	7029	Hs.379018	NM_006286	ENSG00000114126	TFDP2	DP2	transcription factor Dp-2	protein-coding	0.009501	0.547393
peak_call/SR_EVTd3_GCM1/GCM1/SR_EVTd3_GCM1.GCM1_peak_328	chr10	110408162	110408743	+	270	NA	Intergenic	Intergenic	-89455	NM_004419	1847	Hs.2128	NM_004419	ENSG00000138166	DUSP5	DUSP|HVH3	dual specificity phosphatase 5	protein-coding	0.017212	0.603093
peak_call/SR_EVTd3_GCM1/GCM1/SR_EVTd3_GCM1.GCM1_peak_2006	chr7	99558291	99558763	+	270	NA	promoter-TSS (NM_138494)	promoter-TSS (NM_138494)	105	NM_001085366	79027	Hs.599798	NM_024061	ENSG00000197343	ZNF655	VIK|VIK-1	zinc finger protein 655	protein-coding	0.07839	0.661734
peak_call/SR_EVTd3_GCM1/GCM1/SR_EVTd3_GCM1.GCM1_peak_1412	chr21	41688955	41689548	+	270	NA	intron (NR_024367, intron 2 of 2)	CpG	9949	NR_024367	54090	Hs.570442	NR_024367		LINC00111	C21orf21|NCRNA00111	long intergenic non-protein coding RNA 111	ncRNA	0.060708	0.653199
peak_call/SR_EVTd3_GCM1/GCM1/SR_EVTd3_GCM1.GCM1_peak_576	chr13	24008276	24008960	+	270	NA	intron (NR_104595, intron 2 of 4)	intron (NR_104595, intron 2 of 4)	28816	NR_104595	221178	Hs.434298	NM_153023	ENSG00000182957	SPATA13	ARHGEF29|ASEF2	spermatogenesis associated 13	protein-coding	0.008772	0.569343
peak_call/SR_EVTd3_GCM1/GCM1/SR_EVTd3_GCM1.GCM1_peak_1395	chr21	17694419	17694748	+	269	NA	Intergenic	LTR5_Hs|LTR|ERVK	-81682	NM_001130914	10950	Hs.473420	NM_006806	ENSG00000154640	BTG3	ANA|ANA/BTG3|APRO4|TOB5|TOB55|TOFA	BTG anti-proliferation factor 3	protein-coding	0.015198	0.469697
peak_call/SR_EVTd3_GCM1/GCM1/SR_EVTd3_GCM1.GCM1_peak_958	chr17	44097012	44097713	+	268	NA	intron (NM_001015053, intron 3 of 26)	intron (NM_001015053, intron 3 of 26)	-18550	NR_136415	105371789	Hs.579304	NR_136415	ENSG00000267638	LOC105371789	-	uncharacterized LOC105371789	ncRNA	0.015692	0.584046
peak_call/SR_EVTd3_GCM1/GCM1/SR_EVTd3_GCM1.GCM1_peak_2145	chr8	134695344	134696017	+	267	NA	intron (NM_001289394, intron 1 of 16)	intron (NM_001289394, intron 1 of 16)	875	NM_001174158	57623	Hs.446172	NM_020863	ENSG00000066827	ZFAT	AITD3|ZFAT1|ZNF406	zinc finger and AT-hook domain containing	protein-coding	0.040119	0.658754
peak_call/SR_EVTd3_GCM1/GCM1/SR_EVTd3_GCM1.GCM1_peak_113	chr1	94627762	94628211	+	266	NA	intron (NR_160780, intron 4 of 5)	intron (NR_160780, intron 4 of 5)	84284	NR_162147	113219466		NR_162147		MIR12133	-	microRNA 12133	ncRNA	0.017817	0.535556
peak_call/SR_EVTd3_GCM1/GCM1/SR_EVTd3_GCM1.GCM1_peak_1375	chr20	58868810	58869186	+	264	NA	intron (NR_126334, intron 3 of 4)	intron (NR_126334, intron 3 of 4)	16017	NM_080425	2778	Hs.125898	NM_000516	ENSG00000087460	GNAS	AHO|C20orf45|GNAS1|GPSA|GSA|GSP|NESP|PITA3|POH|SCG6|SgVI	GNAS complex locus	protein-coding	0.037234	0.509284
peak_call/SR_EVTd3_GCM1/GCM1/SR_EVTd3_GCM1.GCM1_peak_1579	chr3	128300134	128300526	+	262	NA	intron (NM_021937, intron 4 of 6)	AluSc|SINE|Alu	-146416	NM_001319086	8607	Hs.272822	NM_003707	ENSG00000175792	RUVBL1	ECP-54|ECP54|INO80H|NMP 238|NMP238|PONTIN|Pontin52|RVB1|TIH1|TIP49|TIP49A	RuvB like AAA ATPase 1	protein-coding	0.020408	0.508906
peak_call/SR_EVTd3_GCM1/GCM1/SR_EVTd3_GCM1.GCM1_peak_976	chr17	58083202	58083441	+	259	NA	promoter-TSS (NR_110809)	promoter-TSS (NR_110809)	-98	NM_080677	140735	Hs.720595	NM_080677	ENSG00000264364	DYNLL2	DNCL1B|Dlc2|RSPH22	dynein light chain LC8-type 2	protein-coding	0.133891	0.779167
peak_call/SR_EVTd3_GCM1/GCM1/SR_EVTd3_GCM1.GCM1_peak_2147	chr8	135672738	135673181	+	256	NA	Intergenic	MIR|SINE|MIR	215503	NM_006558	10656	Hs.444558	NM_006558	ENSG00000131773	KHDRBS3	Etle|SALP|SLM-2|SLM2|T-STAR|TSTAR|etoile	KH RNA binding domain containing, signal transduction associated 3	protein-coding	0.022573	0.56982
peak_call/SR_EVTd3_GCM1/GCM1/SR_EVTd3_GCM1.GCM1_peak_416	chr11	63528164	63528506	+	256	NA	Intergenic	LTR5_Hs|LTR|ERVK	-8473	NM_004585	5920	Hs.17466	NM_004585	ENSG00000133321	PLAAT4	HRASLS4|HRSL4|PLA1/2-3|PLAAT-4|RARRES3|RIG1|TIG3	phospholipase A and acyltransferase 4	protein-coding	0.023392	0.472303
peak_call/SR_EVTd3_GCM1/GCM1/SR_EVTd3_GCM1.GCM1_peak_1155	chr19	47667265	47667821	+	256	NA	intron (NM_015711, intron 1 of 14)	intron (NM_015711, intron 1 of 14)	-45879	NM_014601	30846	Hs.744963	NM_014601	ENSG00000024422	EHD2	PAST2	EH domain containing 2	protein-coding	0.028777	0.5386
peak_call/SR_EVTd3_GCM1/GCM1/SR_EVTd3_GCM1.GCM1_peak_91	chr1	54053254	54053761	+	256	NA	promoter-TSS (NR_039942)	promoter-TSS (NR_039942)	66	NM_001305051	9528	Hs.118947	NM_004872	ENSG00000116209	TMEM59	C1orf8|DCF1|HSPC001|PRO195|UNQ169	transmembrane protein 59	protein-coding	0.076923	0.63189
peak_call/SR_EVTd3_GCM1/GCM1/SR_EVTd3_GCM1.GCM1_peak_701	chr14	100311942	100312425	+	256	NA	Intergenic	LTR5_Hs|LTR|ERVK	4324	NR_029906	442910		NR_029906	ENSG00000198984	MIR345	MIRN345|hsa-mir-345|mir-345	microRNA 345	ncRNA	0.024845	0.485537
peak_call/SR_EVTd3_GCM1/GCM1/SR_EVTd3_GCM1.GCM1_peak_235	chr10	5591355	5591727	+	254	NA	Intergenic	Intergenic	4577	NR_134491	105376382	Hs.460282	NR_134491	ENSG00000242147	LINC02657	-	long intergenic non-protein coding RNA 2657	ncRNA	0.032258	0.627346
peak_call/SR_EVTd3_GCM1/GCM1/SR_EVTd3_GCM1.GCM1_peak_699	chr14	99572055	99572676	+	254	NA	intron (NM_001144995, intron 1 of 5)	intron (NM_001144995, intron 1 of 5)	31842	NM_001144995	317762	Hs.709288	NM_001144995	ENSG00000205476	CCDC85C	-	coiled-coil domain containing 85C	protein-coding	0.024155	0.609325
peak_call/SR_EVTd3_GCM1/GCM1/SR_EVTd3_GCM1.GCM1_peak_1582	chr3	128432831	128433821	+	254	NA	Intergenic	CpG	-30268	NR_037890	285224	Hs.683815	NR_037890	ENSG00000242049	DNAJB8-AS1	-	DNAJB8 antisense RNA 1	ncRNA	0.068687	0.704339
peak_call/SR_EVTd3_GCM1/GCM1/SR_EVTd3_GCM1.GCM1_peak_1102	chr19	14061894	14062200	+	252	NA	promoter-TSS (NM_001145028)	promoter-TSS (NM_001145028)	29	NM_001145028	342979	Hs.444298	NM_001145028	ENSG00000187867	PALM3	-	paralemmin 3	protein-coding	0.026144	0.674267
peak_call/SR_EVTd3_GCM1/GCM1/SR_EVTd3_GCM1.GCM1_peak_1654	chr4	8561335	8561989	+	252	NA	Intergenic	(CAC)n|Simple_repeat|Simple_repeat	-18575	NR_045511	27201	Hs.740355	NM_080819	ENSG00000155269	GPR78	-	G protein-coupled receptor 78	protein-coding	0.015291	0.467176
peak_call/SR_EVTd3_GCM1/GCM1/SR_EVTd3_GCM1.GCM1_peak_2130	chr8	109575368	109575889	+	251	NA	exon (NM_001099744, exon 8 of 8)	exon (NM_001099744, exon 8 of 8)	27831	NM_001363032	55638	Hs.390738	NM_017786	ENSG00000147642	SYBU	GOLSYN|OCSYN|SNPHL	syntabulin	protein-coding	0.019194	0.532567
peak_call/SR_EVTd3_GCM1/GCM1/SR_EVTd3_GCM1.GCM1_peak_1300	chr2	218397819	218398317	+	251	NA	promoter-TSS (NM_001206878)	promoter-TSS (NM_001206878)	-165	NM_001206878	58190	Hs.444468	NM_021198	ENSG00000144579	CTDSP1	NIF3|NLI-IF|NLIIF|SCP1	CTD small phosphatase 1	protein-coding	0.052209	0.623246
peak_call/SR_EVTd3_GCM1/GCM1/SR_EVTd3_GCM1.GCM1_peak_611	chr13	52211443	52211773	+	249	NA	Intergenic	Intergenic	-17141	NR_051964	100887750	Hs.553878	NR_002816	ENSG00000243406	MRPS31P5	MRPS31P3	mitochondrial ribosomal protein S31 pseudogene 5	pseudo	0.018182	0.501511
peak_call/SR_EVTd3_GCM1/GCM1/SR_EVTd3_GCM1.GCM1_peak_1332	chr20	11791449	11792278	+	249	NA	Intergenic	LTR35|LTR|ERV1	78852	NR_110635	728450	Hs.560990	NR_110635	ENSG00000228422	LINC00687	C20orf61|dJ1012F16.1	long intergenic non-protein coding RNA 687	ncRNA	0.012063	0.475904
peak_call/SR_EVTd3_GCM1/GCM1/SR_EVTd3_GCM1.GCM1_peak_2284	chrX	132584959	132585437	+	249	NA	Intergenic	L2c|LINE|L2	-82444	NR_046691	100874102	Hs.619341	NR_046691	ENSG00000235849	HS6ST2-AS1	-	HS6ST2 antisense RNA 1	ncRNA	0.012552	0.438413
peak_call/SR_EVTd3_GCM1/GCM1/SR_EVTd3_GCM1.GCM1_peak_139	chr1	156181713	156182256	+	246	NA	Intergenic	LTR5_Hs|LTR|ERVK	-11948	NR_104408	9673	Hs.532375	NM_014655	ENSG00000160785	SLC25A44	-	solute carrier family 25 member 44	protein-coding	0.020258	0.492647
peak_call/SR_EVTd3_GCM1/GCM1/SR_EVTd3_GCM1.GCM1_peak_1494	chr3	9847836	9848252	+	245	NA	Intergenic	LTR5_Hs|LTR|ERVK	-3985	NM_001142547	285367	Hs.33719	NM_173659	ENSG00000156990	RPUSD3	-	RNA pseudouridine synthase D3	protein-coding	0.024038	0.491607
peak_call/SR_EVTd3_GCM1/GCM1/SR_EVTd3_GCM1.GCM1_peak_808	chr16	381652	382405	+	243	NA	promoter-TSS (NM_021259)	promoter-TSS (NM_021259)	-50	NM_021259	58986	Hs.288940	NM_021259	ENSG00000129925	TMEM8A	GPI-PLA2|M83|PGAP6|TMEM6|TMEM8	transmembrane protein 8A	protein-coding	0.155378	0.82626
peak_call/SR_EVTd3_GCM1/GCM1/SR_EVTd3_GCM1.GCM1_peak_1321	chr2	240245616	240246068	+	243	NA	Intergenic	CpG	-105184	NM_148961	150677	Hs.148586	NM_148961	ENSG00000178602	OTOS	OTOSP	otospiralin	protein-coding	0.050885	0.598234
peak_call/SR_EVTd3_GCM1/GCM1/SR_EVTd3_GCM1.GCM1_peak_894	chr16	84878687	84879148	+	242	NA	intron (NM_031476, intron 12 of 14)	intron (NM_031476, intron 12 of 14)	58932	NM_031476	83716	Hs.513779	NM_031476	ENSG00000103196	CRISPLD2	CRISP11|LCRISP2|LGL1	cysteine rich secretory protein LCCL domain containing 2	protein-coding	0.013015	0.54329
peak_call/SR_EVTd3_GCM1/GCM1/SR_EVTd3_GCM1.GCM1_peak_2236	chr9	132161653	132162240	+	242	NA	promoter-TSS (NM_032536)	promoter-TSS (NM_032536)	-112	NM_032536	84628	Hs.163642	NM_032536	ENSG00000196358	NTNG2	LHLL9381|Lmnt2|NTNG1|bA479K20.1	netrin G2	protein-coding	0.136286	0.765306
peak_call/SR_EVTd3_GCM1/GCM1/SR_EVTd3_GCM1.GCM1_peak_127	chr1	117563267	117563754	+	242	NA	Intergenic	L2b|LINE|L2	42260	NR_121626	100996263	Hs.202533	NR_121626	ENSG00000236866	LOC100996263	-	uncharacterized LOC100996263	ncRNA	0.010267	0.520492
peak_call/SR_EVTd3_GCM1/GCM1/SR_EVTd3_GCM1.GCM1_peak_811	chr16	1265091	1265773	+	242	NA	Intergenic	Intergenic	9363	NM_012217	23430	Hs.677789	NM_012217	ENSG00000095917	TPSD1	MCP7-LIKE|MCP7L1|MMCP-7L	tryptase delta 1	protein-coding	0.020528	0.603221
peak_call/SR_EVTd3_GCM1/GCM1/SR_EVTd3_GCM1.GCM1_peak_1421	chr21	45528386	45528715	+	242	NA	intron (NM_001352510, intron 4 of 5)	intron (NM_001352510, intron 4 of 5)	6206	NM_001205207	6573	Hs.84190	NM_003056	ENSG00000173638	SLC19A1	CHMD|FOLT|IFC-1|IFC1|REFC|RFC|RFC1	solute carrier family 19 member 1	protein-coding	0.024316	0.566667
peak_call/SR_EVTd3_GCM1/GCM1/SR_EVTd3_GCM1.GCM1_peak_1355	chr20	44531700	44532103	+	241	NA	promoter-TSS (NM_007066)	promoter-TSS (NM_007066)	26	NM_007066	11142	Hs.472831	NM_007066	ENSG00000168734	PKIG	PKI-gamma	cAMP-dependent protein kinase inhibitor gamma	protein-coding	0.126551	0.74505
peak_call/SR_EVTd3_GCM1/GCM1/SR_EVTd3_GCM1.GCM1_peak_1877	chr6	52577230	52577656	+	241	NA	promoter-TSS (NM_012288)	promoter-TSS (NM_012288)	145	NR_103447	401264	Hs.544586	NR_103446	ENSG00000225791	TRAM2-AS1	-	TRAM2 antisense RNA 1 (head to head)	ncRNA	0.115023	0.725995
peak_call/SR_EVTd3_GCM1/GCM1/SR_EVTd3_GCM1.GCM1_peak_572	chr13	20721633	20722291	+	240	NA	3' UTR (NM_138284, exon 3 of 3)	3' UTR (NM_138284, exon 3 of 3)	18619	NM_138284	53342	Hs.655142	NM_138284	ENSG00000172458	IL17D	IL-17D	interleukin 17D	protein-coding	0.091185	0.675266
peak_call/SR_EVTd3_GCM1/GCM1/SR_EVTd3_GCM1.GCM1_peak_1389	chr20	64083639	64084196	+	240	NA	exon (NM_001007125, exon 1 of 2)	exon (NM_001007125, exon 1 of 2)	442	NM_001353425	198437	Hs.570316	NM_001007125	ENSG00000171695	LKAAEAR1	C20orf201	LKAAEAR motif containing 1	protein-coding	0.147217	0.774194
peak_call/SR_EVTd3_GCM1/GCM1/SR_EVTd3_GCM1.GCM1_peak_1432	chr22	24952586	24952958	+	240	NA	Intergenic	CpG	-6077	NM_001001663	255349	Hs.329040	NM_001001663	ENSG00000206069	TMEM211	bA9F11.1	transmembrane protein 211	protein-coding	0.115591	0.766756
peak_call/SR_EVTd3_GCM1/GCM1/SR_EVTd3_GCM1.GCM1_peak_399	chr11	47594034	47594510	+	237	NA	5' UTR (NM_031909, exon 1 of 2)	5' UTR (NM_031909, exon 1 of 2)	139	NM_031909	114900	Hs.662633	NM_031909	ENSG00000172247	C1QTNF4	CTRP4|ZACRP4	C1q and TNF related 4	protein-coding	0.088235	0.727463
peak_call/SR_EVTd3_GCM1/GCM1/SR_EVTd3_GCM1.GCM1_peak_1588	chr3	129587643	129588414	+	237	NA	intron (NM_015103, intron 2 of 35)	L2b|LINE|L2	18711	NM_015103	23129	Hs.301685	NM_015103	ENSG00000004399	PLXND1	PLEXD1	plexin D1	protein-coding	0.018158	0.581606
peak_call/SR_EVTd3_GCM1/GCM1/SR_EVTd3_GCM1.GCM1_peak_718	chr14	105538138	105538747	+	236	NA	Intergenic	Intergenic	6587	NR_135205	105370697	Hs.148580	NR_135205		LOC105370697	-	uncharacterized LOC105370697	ncRNA	0.031199	0.627869
peak_call/SR_EVTd3_GCM1/GCM1/SR_EVTd3_GCM1.GCM1_peak_994	chr17	68328707	68329229	+	236	NA	intron (NM_001352899, intron 2 of 12)	L2b|LINE|L2	36833	NM_001352902	22901	Hs.437249	NM_014960	ENSG00000141337	ARSG	USH4	arylsulfatase G	protein-coding	0.009579	0.525813
peak_call/SR_EVTd3_GCM1/GCM1/SR_EVTd3_GCM1.GCM1_peak_2153	chr8	143878225	143878613	+	235	NA	promoter-TSS (NM_031308)	promoter-TSS (NM_031308)	45	NM_031308	83481	Hs.200412	NM_031308	ENSG00000261150	EPPK1	EPIPL|EPIPL1	epiplakin 1	protein-coding	0.159794	0.822622
peak_call/SR_EVTd3_GCM1/GCM1/SR_EVTd3_GCM1.GCM1_peak_352	chr10	133275481	133276124	+	235	NA	intron (NM_001164489, intron 1 of 21)	intron (NM_001164489, intron 1 of 21)	1066	NM_001164489	101	Hs.501574	NM_001109	ENSG00000151651	ADAM8	CD156|CD156a|MS2	ADAM metallopeptidase domain 8	protein-coding	0.034215	0.638199
peak_call/SR_EVTd3_GCM1/GCM1/SR_EVTd3_GCM1.GCM1_peak_1127	chr19	33302686	33303141	+	234	NA	promoter-TSS (NM_001287424)	promoter-TSS (NM_001287424)	92	NR_026887	80054	Hs.287521	NR_026887	ENSG00000267296	CEBPA-DT	CEBPA-AS1	CEBPA divergent transcript	ncRNA	0.112088	0.741228
peak_call/SR_EVTd3_GCM1/GCM1/SR_EVTd3_GCM1.GCM1_peak_875	chr16	69500378	69500808	+	233	NA	Intergenic	Intergenic	65275	NR_031719	100302119		NR_031719	ENSG00000223109	MIR1538	MIRN1538|hsa-mir-1538	microRNA 1538	ncRNA	0.016279	0.540603
peak_call/SR_EVTd3_GCM1/GCM1/SR_EVTd3_GCM1.GCM1_peak_1140	chr19	41193021	41193605	+	231	NA	promoter-TSS (NM_030622)	promoter-TSS (NM_030622)	94	NM_030622	29785	Hs.98370	NM_030622	ENSG00000167600	CYP2S1	CYPIIS1	cytochrome P450 family 2 subfamily S member 1	protein-coding	0.075342	0.704274
peak_call/SR_EVTd3_GCM1/GCM1/SR_EVTd3_GCM1.GCM1_peak_1306	chr2	231037218	231037576	+	231	NA	promoter-TSS (NM_001144994)	promoter-TSS (NM_001144994)	-126	NM_001144994	257407	Hs.526596	NM_001144994	ENSG00000204128	C2orf72	-	chromosome 2 open reading frame 72	protein-coding	0.108939	0.724234
peak_call/SR_EVTd3_GCM1/GCM1/SR_EVTd3_GCM1.GCM1_peak_706	chr14	103109803	103110431	+	231	NA	exon (NM_001077594, exon 11 of 11)	exon (NM_001077594, exon 11 of 11)	9973	NM_001077594	91828	Hs.37712	NM_001077594	ENSG00000205436	EXOC3L4	C14orf73	exocyst complex component 3 like 4	protein-coding	0.044586	0.645469
peak_call/SR_EVTd3_GCM1/GCM1/SR_EVTd3_GCM1.GCM1_peak_887	chr16	81220239	81220615	+	230	NA	promoter-TSS (NR_126532)	promoter-TSS (NR_126532)	-33	NM_001076780	114780	Hs.413525	NM_052892	ENSG00000166473	PKD1L2	PC1L2	polycystin 1 like 2 (gene/pseudogene)	protein-coding	0.018617	0.509284
peak_call/SR_EVTd3_GCM1/GCM1/SR_EVTd3_GCM1.GCM1_peak_331	chr10	112738728	112739196	+	230	NA	intron (NM_001365713, intron 8 of 8)	intron (NM_001365713, intron 8 of 8)	-84534	NR_120684	103344931	Hs.458447	NR_120684	ENSG00000260917	LOC103344931	-	uncharacterized LOC103344931	ncRNA	0.012821	0.511727
peak_call/SR_EVTd3_GCM1/GCM1/SR_EVTd3_GCM1.GCM1_peak_1204	chr2	15927593	15928005	+	230	NA	intron (NR_125783, intron 2 of 2)	intron (NR_125783, intron 2 of 2)	7400	NR_125783	103752554	Hs.269571	NR_125783	ENSG00000223850	MYCNUT	MYCNUN|lncUSMycN	MYCN upstream transcript	ncRNA	0.014563	0.523002
peak_call/SR_EVTd3_GCM1/GCM1/SR_EVTd3_GCM1.GCM1_peak_725	chr15	33206349	33206645	+	229	NA	Intergenic	Intergenic	-11764	NM_001277313	342184	Hs.657649	NM_198500	ENSG00000248905	FMN1	FMN|LD	formin 1	protein-coding	0.006757	0.387205
peak_call/SR_EVTd3_GCM1/GCM1/SR_EVTd3_GCM1.GCM1_peak_163	chr1	183276513	183276868	+	229	NA	intron (NM_170706, intron 8 of 10)	intron (NM_170706, intron 8 of 10)	28184	NM_170706	23057	Hs.497123	NM_015039	ENSG00000157064	NMNAT2	C1orf15|PNAT2	nicotinamide nucleotide adenylyltransferase 2	protein-coding	0.016901	0.5
peak_call/SR_EVTd3_GCM1/GCM1/SR_EVTd3_GCM1.GCM1_peak_963	chr17	46011634	46011995	+	227	NA	intron (NM_001123067, intron 8 of 10).3	intron (NM_001123067, intron 8 of 10).3	12564	NM_001007532	246744	Hs.661831	NM_001007532	ENSG00000256762	STH	MAPTIT	saitohin	protein-coding	0.027701	0.616022
peak_call/SR_EVTd3_GCM1/GCM1/SR_EVTd3_GCM1.GCM1_peak_753	chr15	64884122	64884355	+	227	NA	Intergenic	Intergenic	-27664	NM_182703	348094	Hs.207157	NM_182703	ENSG00000166839	ANKDD1A	-	ankyrin repeat and death domain containing 1A	protein-coding	0.021459	0.581197
peak_call/SR_EVTd3_GCM1/GCM1/SR_EVTd3_GCM1.GCM1_peak_771	chr15	74888612	74888939	+	227	NA	Intergenic	Intergenic	-1267	NM_001289156	4351	Hs.75694	NM_002435	ENSG00000178802	MPI	CDG1B|PMI|PMI1	mannose phosphate isomerase	protein-coding	0.009174	0.5
peak_call/SR_EVTd3_GCM1/GCM1/SR_EVTd3_GCM1.GCM1_peak_876	chr16	69754882	69755276	+	227	NA	promoter-TSS (NM_014062)	promoter-TSS (NM_014062)	-111	NR_074074	28987	Hs.271695	NM_014062	ENSG00000141101	NOB1	ART-4|MST158|MSTP158|NOB1P|PSMD8BP1	NIN1 (RPN12) binding protein 1 homolog	protein-coding	0.071066	0.620253
peak_call/SR_EVTd3_GCM1/GCM1/SR_EVTd3_GCM1.GCM1_peak_1387	chr20	63626074	63626906	+	226	NA	promoter-TSS (NR_132418)	promoter-TSS (NR_132418)	611	NM_012384	26205	Hs.473286	NM_012384	ENSG00000101216	GMEB2	GMEB-2|P79PIF|PIF79	glucocorticoid modulatory element binding protein 2	protein-coding	0.115385	0.763505
peak_call/SR_EVTd3_GCM1/GCM1/SR_EVTd3_GCM1.GCM1_peak_27	chr1	12485343	12485642	+	226	NA	intron (NM_015378, intron 67 of 69)	intron (NM_015378, intron 67 of 69)	-21754	NR_003022	677882	Hs.658450	NR_003022	ENSG00000266079	SNORA59B	ACA59	small nucleolar RNA, H/ACA box 59B	snoRNA	0.013378	0.476667
peak_call/SR_EVTd3_GCM1/GCM1/SR_EVTd3_GCM1.GCM1_peak_70	chr1	41353754	41354177	+	226	NA	Intergenic	Intergenic	-7469	NM_001291281	100132074	Hs.559677	NM_001291281		FOXO6	-	forkhead box O6	protein-coding	0.021277	0.563679
peak_call/SR_EVTd3_GCM1/GCM1/SR_EVTd3_GCM1.GCM1_peak_1527	chr3	43286870	43287244	+	226	NA	intron (NM_001330750, intron 1 of 4)	intron (NM_001330750, intron 1 of 4)	517	NM_017719	54861	Hs.476052	NM_017719	ENSG00000163788	SNRK	HSNFRK	SNF related kinase	protein-coding	0.120321	0.704
peak_call/SR_EVTd3_GCM1/GCM1/SR_EVTd3_GCM1.GCM1_peak_1910	chr6	137044367	137044927	+	225	NA	promoter-TSS (NM_001278722)	promoter-TSS (NM_001278722)	81	NM_001278724	53832	Hs.445868	NM_014432	ENSG00000016402	IL20RA	CRF2-8|IL-20R-alpha|IL-20R1|IL-20RA	interleukin 20 receptor subunit alpha	protein-coding	0.117857	0.752228
peak_call/SR_EVTd3_GCM1/GCM1/SR_EVTd3_GCM1.GCM1_peak_1735	chr5	32312614	32313320	+	224	NA	promoter-TSS (NM_001040446)	promoter-TSS (NM_001040446)	-28	NM_001294343	54545	Hs.481836	NM_019061	ENSG00000150712	MTMR12	3-PAP|PIP3AP	myotubularin related protein 12	protein-coding	0.111898	0.714286
peak_call/SR_EVTd3_GCM1/GCM1/SR_EVTd3_GCM1.GCM1_peak_440	chr11	75374612	75374934	+	224	NA	Intergenic	L2a|LINE|L2	-23112	NM_004041	408	Hs.503284	NM_004041	ENSG00000137486	ARRB1	ARB1|ARR1	arrestin beta 1	protein-coding	0.012422	0.430341
peak_call/SR_EVTd3_GCM1/GCM1/SR_EVTd3_GCM1.GCM1_peak_1581	chr3	128416884	128417397	+	223	NA	Intergenic	L2a|LINE|L2	-46454	NR_037890	285224	Hs.683815	NR_037890	ENSG00000242049	DNAJB8-AS1	-	DNAJB8 antisense RNA 1	ncRNA	0.025341	0.618677
peak_call/SR_EVTd3_GCM1/GCM1/SR_EVTd3_GCM1.GCM1_peak_53	chr1	26360014	26360499	+	223	NA	Intergenic	CpG	-6126	NM_001039775	55057	Hs.128738	NM_017977	ENSG00000176092	CRYBG2	AIM1L	crystallin beta-gamma domain containing 2	protein-coding	0.084536	0.713992
peak_call/SR_EVTd3_GCM1/GCM1/SR_EVTd3_GCM1.GCM1_peak_1962	chr7	6613690	6614045	+	222	NA	Intergenic	Intergenic	-1743	NM_017560	54753	Hs.592170	NM_017560	ENSG00000236609	ZNF853	-	zinc finger protein 853	protein-coding	0.005634	0.544944
peak_call/SR_EVTd3_GCM1/GCM1/SR_EVTd3_GCM1.GCM1_peak_1803	chr5	157290083	157290763	+	222	NA	intron (NM_001291721, intron 3 of 29)	MLT1D|LTR|ERVL-MaLR	21099	NM_014376	26999	Hs.519702	NM_014376	ENSG00000055163	CYFIP2	EIEE65|PIR121	cytoplasmic FMR1 interacting protein 2	protein-coding	0.008824	0.48605
peak_call/SR_EVTd3_GCM1/GCM1/SR_EVTd3_GCM1.GCM1_peak_1844	chr6	18227166	18227460	+	221	NA	intron (NM_003472, intron 9 of 10)	LTR5_Hs|LTR|ERVK	37217	NM_001134709	7913	Hs.484813	NM_003472	ENSG00000124795	DEK	D6S231E	DEK proto-oncogene	protein-coding	0.020408	0.461017
peak_call/SR_EVTd3_GCM1/GCM1/SR_EVTd3_GCM1.GCM1_peak_619	chr13	69614992	69615410	+	219	NA	Intergenic	LTR5_Hs|LTR|ERVK	392855	NR_125752	103689913	Hs.585628	NR_125752	ENSG00000235221	LINC00383	LINC00401	long intergenic non-protein coding RNA 383	ncRNA	0.019139	0.465394
peak_call/SR_EVTd3_GCM1/GCM1/SR_EVTd3_GCM1.GCM1_peak_1003	chr17	75241099	75241485	+	216	NA	intron (NM_001291642, intron 7 of 13)	intron (NM_001291642, intron 7 of 13)	20314	NM_001291642	23163	Hs.87726	NM_014001	ENSG00000125447	GGA3	-	golgi associated, gamma adaptin ear containing, ARF binding protein 3	protein-coding	0.023316	0.573643
peak_call/SR_EVTd3_GCM1/GCM1/SR_EVTd3_GCM1.GCM1_peak_1850	chr6	27132373	27132750	+	216	NA	promoter-TSS (NM_021064)	promoter-TSS (NM_021064)	235	NM_021058	8970	Hs.591807	NM_021058	ENSG00000124635	HIST1H2BJ	H2B/r|H2BFR|H2BJ	histone cluster 1 H2B family member j	protein-coding	0.074271	0.587302
peak_call/SR_EVTd3_GCM1/GCM1/SR_EVTd3_GCM1.GCM1_peak_1504	chr3	13561324	13561870	+	216	NA	intron (NM_001004019, intron 1 of 17)	L2a|LINE|L2	-7143	NM_001165035	2199	Hs.198862	NM_001998	ENSG00000163520	FBLN2	-	fibulin 2	protein-coding	0.021978	0.522852
peak_call/SR_EVTd3_GCM1/GCM1/SR_EVTd3_GCM1.GCM1_peak_400	chr11	47916545	47917065	+	216	NA	Intergenic	Intergenic	-63754	NM_001098503	5795	Hs.318547	NM_002843	ENSG00000149177	PTPRJ	CD148|DEP1|HPTPeta|R-PTP-ETA|SCC1	protein tyrosine phosphatase receptor type J	protein-coding	0.013462	0.502879
peak_call/SR_EVTd3_GCM1/GCM1/SR_EVTd3_GCM1.GCM1_peak_1662	chr4	17577050	17577587	+	216	NA	promoter-TSS (NM_015907)	promoter-TSS (NM_015907)	14	NM_015907	51056	Hs.570791	NM_015907	ENSG00000002549	LAP3	HEL-S-106|LAP|LAPEP|PEPS	leucine aminopeptidase 3	protein-coding	0.145251	0.711896
peak_call/SR_EVTd3_GCM1/GCM1/SR_EVTd3_GCM1.GCM1_peak_503	chr12	48973381	48973858	+	216	NA	Intergenic	Intergenic	-1884	NM_003394	7480	Hs.91985	NM_003394	ENSG00000169884	WNT10B	SHFM6|STHAG8|WNT-12	Wnt family member 10B	protein-coding	0.027254	0.606695
peak_call/SR_EVTd3_GCM1/GCM1/SR_EVTd3_GCM1.GCM1_peak_1550	chr3	86995647	86996009	+	215	NA	Intergenic	Intergenic	-4679	NM_001320494	389136	Hs.606507	NM_016206	ENSG00000206538	VGLL3	VGL-3|VGL3	vestigial like family member 3	protein-coding	0.013812	0.404959
peak_call/SR_EVTd3_GCM1/GCM1/SR_EVTd3_GCM1.GCM1_peak_838	chr16	29382138	29382393	+	214	NA	intron (NM_001310137, intron 8 of 8)	intron (NM_001310137, intron 8 of 8)	22280	NM_001310137	728888	Hs.720286	NM_001310137	ENSG00000254206	NPIPB11	NPIP	nuclear pore complex interacting protein family member B11	protein-coding	0.054902	0.574219
peak_call/SR_EVTd3_GCM1/GCM1/SR_EVTd3_GCM1.GCM1_peak_712	chr14	105087394	105087884	+	213	NA	Intergenic	CpG	-6508	NR_110546	102723354	Hs.569410	NR_110546		LINC02298	-	long intergenic non-protein coding RNA 2298	ncRNA	0.108163	0.778004
peak_call/SR_EVTd3_GCM1/GCM1/SR_EVTd3_GCM1.GCM1_peak_360	chr11	1834188	1834584	+	213	NA	promoter-TSS (NM_001290332)	promoter-TSS (NM_001290332)	-41	NM_001290332	90019	Hs.161031	NM_138567	ENSG00000149043	SYT8	-	synaptotagmin 8	protein-coding	0.030303	0.675063
peak_call/SR_EVTd3_GCM1/GCM1/SR_EVTd3_GCM1.GCM1_peak_2242	chr9	134491898	134492647	+	213	NA	Intergenic	Intergenic	85712	NM_001291921	6256	Hs.590886	NM_002957	ENSG00000186350	RXRA	NR2B1	retinoid X receptor alpha	protein-coding	0.026702	0.557333
peak_call/SR_EVTd3_GCM1/GCM1/SR_EVTd3_GCM1.GCM1_peak_490	chr12	19306466	19306738	+	212	NA	intron (NM_001143821, intron 14 of 27)	CpG	101277	NM_001256787	54477	Hs.188614	NM_019012	ENSG00000052126	PLEKHA5	PEPP-2|PEPP2	pleckstrin homology domain containing A5	protein-coding	0.091912	0.6337
peak_call/SR_EVTd3_GCM1/GCM1/SR_EVTd3_GCM1.GCM1_peak_787	chr15	89378043	89378369	+	211	NA	intron (NR_133002, intron 2 of 5)	CpG	164	NR_015411	254559	Hs.136313	NR_015411	ENSG00000255571	MIR9-3HG	LINC00925	MIR9-3 host gene	ncRNA	0.055215	0.636086
peak_call/SR_EVTd3_GCM1/GCM1/SR_EVTd3_GCM1.GCM1_peak_82	chr1	43536442	43536877	+	210	NA	intron (NM_002840, intron 1 of 33)	intron (NM_002840, intron 1 of 33)	5776	NM_002840	5792	Hs.272062	NM_002840	ENSG00000142949	PTPRF	BNAH2|LAR	protein tyrosine phosphatase receptor type F	protein-coding	0.018391	0.614679
peak_call/SR_EVTd3_GCM1/GCM1/SR_EVTd3_GCM1.GCM1_peak_485	chr12	6533245	6533933	+	210	NA	promoter-TSS (NM_001289746)	promoter-TSS (NM_001289746)	-928	NM_001357943	2597	Hs.544577	NM_002046	ENSG00000111640	GAPDH	G3PD|GAPD|HEL-S-162eP	glyceraldehyde-3-phosphate dehydrogenase	protein-coding	0.02907	0.65312
peak_call/SR_EVTd3_GCM1/GCM1/SR_EVTd3_GCM1.GCM1_peak_924	chr17	8162599	8163189	+	209	NA	promoter-TSS (NM_001330125)	promoter-TSS (NM_001330125)	-18	NM_001330125	6844	Hs.25348	NM_014232	ENSG00000220205	VAMP2	SYB2|VAMP-2	vesicle associated membrane protein 2	protein-coding	0.149153	0.791878
peak_call/SR_EVTd3_GCM1/GCM1/SR_EVTd3_GCM1.GCM1_peak_1181	chr19	55249871	55250269	+	209	NA	intron (NM_014931, intron 1 of 23)	intron (NM_014931, intron 1 of 23)	-4820	NR_106861	102466739		NR_106861	ENSG00000278264	MIR6803	hsa-mir-6803	microRNA 6803	ncRNA	0.027638	0.619048
peak_call/SR_EVTd3_GCM1/GCM1/SR_EVTd3_GCM1.GCM1_peak_1560	chr3	112564182	112564656	+	207	NA	intron (NM_001348908, intron 2 of 4)	LTR5_Hs|LTR|ERVK	2374	NM_001348907	55032	Hs.237480	NM_017945	ENSG00000138459	SLC35A5	-	solute carrier family 35 member A5	protein-coding	0.027426	0.486316
peak_call/SR_EVTd3_GCM1/GCM1/SR_EVTd3_GCM1.GCM1_peak_210	chr1	231041059	231041395	+	207	NA	promoter-TSS (NM_198552)	promoter-TSS (NM_198552)	-973	NM_198552	375061	Hs.38516	NM_198552	ENSG00000182118	FAM89A	C1orf153	family with sequence similarity 89 member A	protein-coding	0.0625	0.64095
peak_call/SR_EVTd3_GCM1/GCM1/SR_EVTd3_GCM1.GCM1_peak_991	chr17	67521004	67521337	+	206	NA	intron (NM_181671, intron 1 of 9)	intron (NM_181671, intron 1 of 9)	-49585	NR_030385	693131		NR_030385	ENSG00000263690	MIR548D2	MIRN548D2	microRNA 548d-2	ncRNA	0.006006	0.404192
peak_call/SR_EVTd3_GCM1/GCM1/SR_EVTd3_GCM1.GCM1_peak_1942	chr7	410816	411214	+	206	NA	Intergenic	Intergenic	31590	NR_033960	442497	Hs.704269	NR_033960	ENSG00000249574	LOC442497	-	uncharacterized LOC442497	ncRNA	0.047739	0.721805
peak_call/SR_EVTd3_GCM1/GCM1/SR_EVTd3_GCM1.GCM1_peak_525	chr12	89709675	89710458	+	205	NA	promoter-TSS (NM_001366524)	promoter-TSS (NM_001366524)	-700	NM_001366526	490	Hs.506276	NM_001682	ENSG00000070961	ATP2B1	PMCA1|PMCA1kb	ATPase plasma membrane Ca2+ transporting 1	protein-coding	0.0894	0.640306
peak_call/SR_EVTd3_GCM1/GCM1/SR_EVTd3_GCM1.GCM1_peak_541	chr12	109015997	109016453	+	205	NA	intron (NM_018711, intron 1 of 15)	MIRb|SINE|MIR	4843	NM_018711	55530	Hs.4221	NM_018711	ENSG00000166111	SVOP	-	SV2 related protein	protein-coding	0.017544	0.483589
peak_call/SR_EVTd3_GCM1/GCM1/SR_EVTd3_GCM1.GCM1_peak_1111	chr19	18743214	18743766	+	204	NA	intron (NM_015321, intron 2 of 13)	intron (NM_015321, intron 2 of 13)	47815	NM_000095	1311	Hs.1584	NM_000095	ENSG00000105664	COMP	EDM1|EPD1|MED|PSACH|THBS5|TSP5	cartilage oligomeric matrix protein	protein-coding	0.052536	0.665461
peak_call/SR_EVTd3_GCM1/GCM1/SR_EVTd3_GCM1.GCM1_peak_84	chr1	44631892	44632218	+	204	NA	intron (NM_001319957, intron 4 of 13)	CpG	39001	NR_145816	109623472		NR_145816		SNORD145	-	small nucleolar RNA, C/D box 145	snoRNA	0.138037	0.755352
peak_call/SR_EVTd3_GCM1/GCM1/SR_EVTd3_GCM1.GCM1_peak_1639	chr4	1711963	1712618	+	204	NA	promoter-TSS (NM_001306074)	promoter-TSS (NM_001306074)	29	NM_001306074	7884	Hs.298345	NM_006527	ENSG00000163950	SLBP	HBP	stem-loop binding protein	protein-coding	0.146565	0.782012
peak_call/SR_EVTd3_GCM1/GCM1/SR_EVTd3_GCM1.GCM1_peak_597	chr13	44817220	44817819	+	204	NA	Intergenic	Intergenic	-7889	NR_038433	144817	Hs.585616	NR_038433	ENSG00000235097	LINC00330	NCRNA00330	long intergenic non-protein coding RNA 330	ncRNA	0.010017	0.521667
peak_call/SR_EVTd3_GCM1/GCM1/SR_EVTd3_GCM1.GCM1_peak_719	chr15	25667931	25668206	+	204	NA	Intergenic	Intergenic	180757	NR_039865	100616474		NR_039865	ENSG00000266517	MIR4715	-	microRNA 4715	ncRNA	0.036364	0.634058
peak_call/SR_EVTd3_GCM1/GCM1/SR_EVTd3_GCM1.GCM1_peak_1179	chr19	54950483	54950868	+	204	NA	Intergenic	LTR5_Hs|LTR|ERVK	-3170	NM_001127255	199713	Hs.351118	NM_139176	ENSG00000167634	NLRP7	CLR19.4|HYDM|NALP7|NOD12|PAN7|PYPAF3	NLR family pyrin domain containing 7	protein-coding	0.023377	0.487047
peak_call/SR_EVTd3_GCM1/GCM1/SR_EVTd3_GCM1.GCM1_peak_714	chr14	105392786	105393178	+	203	NA	intron (NM_015197, intron 22 of 23)	intron (NM_015197, intron 22 of 23)	-5556	NM_001195082	647310	Hs.729499	NM_001195082	ENSG00000226174	TEX22	-	testis expressed 22	protein-coding	0.038265	0.671756
peak_call/SR_EVTd3_GCM1/GCM1/SR_EVTd3_GCM1.GCM1_peak_961	chr17	45371651	45372098	+	203	NA	Intergenic	CpG	53759	NM_199282	201176	Hs.205326	NM_174919	ENSG00000159314	ARHGAP27	CAMGAP1|PP905|SH3D20|SH3P20	Rho GTPase activating protein 27	protein-coding	0.089485	0.6875
peak_call/SR_EVTd3_GCM1/GCM1/SR_EVTd3_GCM1.GCM1_peak_867	chr16	68264997	68265441	+	202	NA	intron (NM_003983, intron 1 of 10)	intron (NM_003983, intron 1 of 10)	693	NM_003983	9057	Hs.679580	NM_003983	ENSG00000103064	SLC7A6	LAT-2|LAT3|y+LAT-2	solute carrier family 7 member 6	protein-coding	0.047297	0.532584
peak_call/SR_EVTd3_GCM1/GCM1/SR_EVTd3_GCM1.GCM1_peak_1860	chr6	37551449	37551863	+	201	NA	Intergenic	MIR|SINE|MIR	3766	NR_039669	100616413		NR_039669	ENSG00000263926	MIR4462	-	microRNA 4462	ncRNA	0.007246	0.479518
peak_call/SR_EVTd3_GCM1/GCM1/SR_EVTd3_GCM1.GCM1_peak_454	chr11	102062890	102063329	+	200	NA	intron (NM_001195005, intron 3 of 3)	intron (NM_001195005, intron 3 of 3)	15671	NM_001363505	85016	Hs.98328	NM_032930	ENSG00000137691	CFAP300	C11orf70|CILD38	cilia and flagella associated protein 300	protein-coding	0.015945	0.506818
peak_call/SR_EVTd3_GCM1/GCM1/SR_EVTd3_GCM1.GCM1_peak_982	chr17	64253356	64253762	+	200	NA	intron (NM_018469, intron 1 of 11)	L2a|LINE|L2	9701	NM_018469	55852	Hs.175414	NM_018469	ENSG00000136478	TEX2	HT008|TMEM96	testis expressed 2	protein-coding	0.014778	0.488943
peak_call/SR_EVTd3_GCM1/GCM1/SR_EVTd3_GCM1.GCM1_peak_1540	chr3	58051169	58051561	+	200	NA	intron (NM_001164318, intron 1 of 45)	intron (NM_001164318, intron 1 of 45)	42943	NM_001164317	2317	Hs.476448	NM_001457	ENSG00000136068	FLNB	ABP-278|ABP-280|AOI|FH1|FLN-B|FLN1L|LRS1|SCT|TABP|TAP	filamin B	protein-coding	0.020408	0.458015
peak_call/SR_EVTd3_GCM1/GCM1/SR_EVTd3_GCM1.GCM1_peak_2079	chr8	22578788	22579051	+	199	NA	exon (NM_021630, exon 1 of 10)	exon (NM_021630, exon 1 of 10)	178	NM_021630	64236	Hs.632034	NM_021630	ENSG00000120913	PDLIM2	MYSTIQUE|SLIM	PDZ and LIM domain 2	protein-coding	0.117871	0.768939
peak_call/SR_EVTd3_GCM1/GCM1/SR_EVTd3_GCM1.GCM1_peak_1470	chr22	43126787	43127128	+	199	NA	intron (NM_001197, intron 2 of 4)	G-rich|Low_complexity|Low_complexity	16207	NM_001197	638	Hs.475055	NM_001197	ENSG00000100290	BIK	BIP1|BP4|NBK	BCL2 interacting killer	protein-coding	0.01173	0.628655
peak_call/SR_EVTd3_GCM1/GCM1/SR_EVTd3_GCM1.GCM1_peak_1227	chr2	39321558	39321967	+	199	NA	intron (NM_003618, intron 12 of 33)	LTR5_Hs|LTR|ERVK	-77779	NR_144521	344387	Hs.403201	NM_001009565	ENSG00000205111	CDKL4	-	cyclin dependent kinase like 4	protein-coding	0.01956	0.473171
peak_call/SR_EVTd3_GCM1/GCM1/SR_EVTd3_GCM1.GCM1_peak_1099	chr19	13151812	13152134	+	199	NA	intron (NM_004907, intron 1 of 1)	CpG	1562	NM_004907	9592	Hs.501629	NM_004907	ENSG00000160888	IER2	ETR101	immediate early response 2	protein-coding	0.093168	0.616099
peak_call/SR_EVTd3_GCM1/GCM1/SR_EVTd3_GCM1.GCM1_peak_775	chr15	75870976	75871581	+	199	NA	intron (NM_001284382, intron 3 of 11)	LTR5_Hs|LTR|ERVK	27234	NM_001145335	92912	Hs.23033	NM_173469	ENSG00000140367	UBE2Q2	-	ubiquitin conjugating enzyme E2 Q2	protein-coding	0.024793	0.49505
peak_call/SR_EVTd3_GCM1/GCM1/SR_EVTd3_GCM1.GCM1_peak_1162	chr19	49775838	49776425	+	198	NA	intron (NM_130787, intron 1 of 22)	intron (NM_130787, intron 1 of 22)	9130	NM_014203	160	Hs.467125	NM_014203	ENSG00000196961	AP2A1	ADTAA|AP2-ALPHA|CLAPA1	adaptor related protein complex 2 subunit alpha 1	protein-coding	0.034072	0.603741
peak_call/SR_EVTd3_GCM1/GCM1/SR_EVTd3_GCM1.GCM1_peak_507	chr12	50600787	50601134	+	198	NA	intron (NM_173602, intron 1 of 37)	L2a|LINE|L2	95975	NM_173602	57609	Hs.505516	NM_020849	ENSG00000066084	DIP2B	-	disco interacting protein 2 homolog B	protein-coding	0	0.491379
peak_call/SR_EVTd3_GCM1/GCM1/SR_EVTd3_GCM1.GCM1_peak_1148	chr19	45250182	45250632	+	198	NA	promoter-TSS (NM_031417)	promoter-TSS (NM_031417)	-864	NM_001199867	57787	Hs.34314	NM_031417	ENSG00000007047	MARK4	MARK4L|MARK4S|MARKL1|MARKL1L|PAR-1D	microtubule affinity regulating kinase 4	protein-coding	0.017778	0.585366
peak_call/SR_EVTd3_GCM1/GCM1/SR_EVTd3_GCM1.GCM1_peak_1520	chr3	37945365	37945759	+	198	NA	intron (NM_001008392, intron 1 of 7)	intron (NM_001008392, intron 1 of 7)	-23842	NR_029499	407015		NR_029499	ENSG00000199075	MIR26A1	MIR26A|MIRN26A1|mir-26a-1	microRNA 26a-1	ncRNA	0.01269	0.460759
peak_call/SR_EVTd3_GCM1/GCM1/SR_EVTd3_GCM1.GCM1_peak_2243	chr9	134602548	134603382	+	198	NA	Intergenic	Intergenic	-38840	NM_001278074	1289	Hs.210283	NM_000093	ENSG00000130635	COL5A1	EDSC|EDSCL1	collagen type V alpha 1 chain	protein-coding	0.038369	0.564072
peak_call/SR_EVTd3_GCM1/GCM1/SR_EVTd3_GCM1.GCM1_peak_1799	chr5	149730739	149731253	+	197	NA	intron (NM_001172698, intron 1 of 10)	CpG	686	NM_001172698	133522	Hs.483816	NM_133263	ENSG00000155846	PPARGC1B	ERRL1|PERC|PGC-1(beta)|PGC1B	PPARG coactivator 1 beta	protein-coding	0.093385	0.71068
peak_call/SR_EVTd3_GCM1/GCM1/SR_EVTd3_GCM1.GCM1_peak_527	chr12	93570951	93571354	+	195	NA	promoter-TSS (NM_001270470)	promoter-TSS (NM_001270470)	140	NM_001270468	8835	Hs.485572	NM_003877	ENSG00000120833	SOCS2	CIS2|Cish2|SOCS-2|SSI-2|SSI2|STATI2	suppressor of cytokine signaling 2	protein-coding	0.131514	0.742574
peak_call/SR_EVTd3_GCM1/GCM1/SR_EVTd3_GCM1.GCM1_peak_548	chr12	122422015	122422286	+	194	NA	intron (NM_198240, intron 1 of 23)	CpG	419	NM_002956	6249	Hs.524809	NM_002956	ENSG00000130779	CLIP1	CLIP|CLIP-170|CLIP170|CYLN1|RSN	CAP-Gly domain containing linker protein 1	protein-coding	0.114391	0.772059
peak_call/SR_EVTd3_GCM1/GCM1/SR_EVTd3_GCM1.GCM1_peak_945	chr17	31573877	31574272	+	194	NA	Intergenic	Intergenic	-1195	NR_039878	100616449		NR_039878	ENSG00000265976	MIR4725	mir-4725	microRNA 4725	ncRNA	0.01519	0.578283
peak_call/SR_EVTd3_GCM1/GCM1/SR_EVTd3_GCM1.GCM1_peak_931	chr17	16854690	16854981	+	193	NA	Intergenic	Intergenic	-8963	NR_146392	147228	Hs.565076	NM_001349721		KRT17P1	-	keratin 17 pseudogene 1	pseudo	0.006873	0.517123
peak_call/SR_EVTd3_GCM1/GCM1/SR_EVTd3_GCM1.GCM1_peak_995	chr17	68446675	68447022	+	193	NA	intron (NM_001320772, intron 2 of 11)	intron (NM_001320772, intron 2 of 11)	10648	NM_017983	55062	Hs.463964	NM_017983	ENSG00000070540	WIPI1	ATG18|ATG18A|WIPI49	WD repeat domain, phosphoinositide interacting 1	protein-coding	0.017291	0.505747
peak_call/SR_EVTd3_GCM1/GCM1/SR_EVTd3_GCM1.GCM1_peak_76	chr1	42334952	42335740	+	191	NA	promoter-TSS (NM_001198852)	promoter-TSS (NM_001198852)	-111	NM_014947	22887	Hs.26023	NM_014947	ENSG00000198815	FOXJ3	-	forkhead box J3	protein-coding	0.112944	0.722433
peak_call/SR_EVTd3_GCM1/GCM1/SR_EVTd3_GCM1.GCM1_peak_815	chr16	2857897	2858360	+	191	NA	promoter-TSS (NM_022119)	promoter-TSS (NM_022119)	42	NM_022119	64063	Hs.459709	NM_022119	ENSG00000005001	PRSS22	BSSP-4|SP001LA|hBSSP-4	serine protease 22	protein-coding	0.043197	0.676724
peak_call/SR_EVTd3_GCM1/GCM1/SR_EVTd3_GCM1.GCM1_peak_1829	chr6	5084963	5085395	+	190	NA	promoter-TSS (NM_001145115)	promoter-TSS (NM_001145115)	-307	NM_001145115	648791	Hs.653089	NM_001145115	ENSG00000219607	PPP1R3G	-	protein phosphatase 1 regulatory subunit 3G	protein-coding	0.097222	0.69746
peak_call/SR_EVTd3_GCM1/GCM1/SR_EVTd3_GCM1.GCM1_peak_1027	chr17	80116561	80116890	+	189	NA	intron (NM_001079804, intron 15 of 19)	intron (NM_001079804, intron 15 of 19)	15144	NR_134848	2548	Hs.1437	NM_000152	ENSG00000171298	GAA	LYAG	glucosidase alpha, acid	protein-coding	0.024316	0.542424
peak_call/SR_EVTd3_GCM1/GCM1/SR_EVTd3_GCM1.GCM1_peak_1643	chr4	3375172	3375849	+	189	NA	intron (NM_198227, intron 1 of 15)	intron (NM_198227, intron 1 of 15)	5312	NM_198227	6002	Hs.527061	NM_002926	ENSG00000159788	RGS12	-	regulator of G protein signaling 12	protein-coding	0.007386	0.587021
peak_call/SR_EVTd3_GCM1/GCM1/SR_EVTd3_GCM1.GCM1_peak_2217	chr9	126532546	126532805	+	189	NA	Intergenic	Intergenic	-81768	NM_001174146	4010	Hs.129133	NM_002316	ENSG00000136944	LMX1B	LMX1.2|NPS1	LIM homeobox transcription factor 1 beta	protein-coding	0.015444	0.492308
peak_call/SR_EVTd3_GCM1/GCM1/SR_EVTd3_GCM1.GCM1_peak_78	chr1	42992338	42992606	+	188	NA	Intergenic	L1MCa|LINE|L1	33423	NR_033967	440584	Hs.260928	NR_033967	ENSG00000227533	SLC2A1-AS1	-	SLC2A1 antisense RNA 1	ncRNA	0.014925	0.460967
peak_call/SR_EVTd3_GCM1/GCM1/SR_EVTd3_GCM1.GCM1_peak_1384	chr20	62795296	62795567	+	187	NA	Intergenic	CpG	-1042	NR_136405	55257	Hs.443260	NM_018270	ENSG00000101189	MRGBP	C20orf20|Eaf7|MRG15BP|URCC4	MRG domain binding protein	protein-coding	0.110701	0.672794
peak_call/SR_EVTd3_GCM1/GCM1/SR_EVTd3_GCM1.GCM1_peak_1012	chr17	76276826	76277431	+	186	NA	intron (NM_032134, intron 16 of 18)	intron (NM_032134, intron 16 of 18)	11780	NM_182565	283991	Hs.744981	NM_182565	ENSG00000185262	UBALD2	FAM100B	UBA like domain containing 2	protein-coding	0.02314	0.607261
peak_call/SR_EVTd3_GCM1/GCM1/SR_EVTd3_GCM1.GCM1_peak_784	chr15	81337755	81338136	+	186	NA	intron (NM_001080532, intron 18 of 21)	intron (NM_001080532, intron 18 of 21)	13612	NR_120365	101929655	Hs.696654	NR_120365		TMC3-AS1	-	TMC3 antisense RNA 1	ncRNA	0.020997	0.479058
peak_call/SR_EVTd3_GCM1/GCM1/SR_EVTd3_GCM1.GCM1_peak_410	chr11	61655245	61655674	+	186	NA	Intergenic	LTR5_Hs|LTR|ERVK	-24932	NM_006133	747	Hs.241564	NM_006133	ENSG00000134780	DAGLA	C11orf11|DAGL(ALPHA)|DAGLALPHA|NSDDR	diacylglycerol lipase alpha	protein-coding	0.020979	0.493023
peak_call/SR_EVTd3_GCM1/GCM1/SR_EVTd3_GCM1.GCM1_peak_203	chr1	227317859	227318150	+	185	NA	5' UTR (NM_001366010, exon 1 of 35)	5' UTR (NM_001366010, exon 1 of 35)	488	NM_001366011	8476	Hs.35433	NM_003607	ENSG00000143776	CDC42BPA	MRCK|MRCKA|PK428	CDC42 binding protein kinase alpha	protein-coding	0.127148	0.702055
peak_call/SR_EVTd3_GCM1/GCM1/SR_EVTd3_GCM1.GCM1_peak_1345	chr20	34708890	34709218	+	185	NA	intron (NM_021202, intron 3 of 4)	CpG	4335	NM_001329431	58476	Hs.516994	NM_021202	ENSG00000078804	TP53INP2	C20orf110|DOR|PIG-U|PIGU|PINH|dJ1181N3.1	tumor protein p53 inducible nuclear protein 2	protein-coding	0.064024	0.693009
peak_call/SR_EVTd3_GCM1/GCM1/SR_EVTd3_GCM1.GCM1_peak_73	chr1	41424076	41424337	+	184	NA	Intergenic	Intergenic	-48537	NR_135817	101929901		NR_135817	ENSG00000229901	LOC101929901	-	uncharacterized LOC101929901	ncRNA	0.045977	0.625954
peak_call/SR_EVTd3_GCM1/GCM1/SR_EVTd3_GCM1.GCM1_peak_417	chr11	63613642	63614579	+	184	NA	5' UTR (NM_007069, exon 1 of 4)	5' UTR (NM_007069, exon 1 of 4)	327	NM_007069	11145	Hs.502775	NM_007069	ENSG00000176485	PLAAT3	AdPLA|H-REV107|H-REV107-1|HRASLS3|HREV107|HREV107-1|HREV107-3|HRSL3|PLA2G16|PLAAT-3	phospholipase A and acyltransferase 3	protein-coding	0.093917	0.688699
peak_call/SR_EVTd3_GCM1/GCM1/SR_EVTd3_GCM1.GCM1_peak_206	chr1	228809615	228810215	+	183	NA	Intergenic	Intergenic	74436	NM_021205	58480	Hs.647774	NM_021205	ENSG00000116574	RHOU	ARHU|CDC42L1|G28K|WRCH1|hG28K	ras homolog family member U	protein-coding	0.005	0.50416
peak_call/SR_EVTd3_GCM1/GCM1/SR_EVTd3_GCM1.GCM1_peak_1832	chr6	8060373	8060654	+	183	NA	intron (NM_001199322, intron 2 of 5)	L2b|LINE|L2	3876	NM_201280	63915	Hs.719272	NM_201280	ENSG00000188428	BLOC1S5	BLOS5|MU|MUTED	biogenesis of lysosomal organelles complex 1 subunit 5	protein-coding	0.010676	0.460993
peak_call/SR_EVTd3_GCM1/GCM1/SR_EVTd3_GCM1.GCM1_peak_1777	chr5	122845395	122846043	+	183	NA	intron (NM_014035, intron 1 of 6)	CpG	106	NM_014035	28966	Hs.483200	NM_014035	ENSG00000064652	SNX24	PRO1284|SBBI31	sorting nexin 24	protein-coding	0.118827	0.758089
peak_call/SR_EVTd3_GCM1/GCM1/SR_EVTd3_GCM1.GCM1_peak_2041	chr7	138662662	138663013	+	183	NA	intron (NM_001331192, intron 2 of 12)	intron (NM_001331192, intron 2 of 12)	1387	NM_001331192	136306	Hs.99414	NM_174959	ENSG00000157703	SVOPL	-	SVOP like	protein-coding	0.008547	0.463068
peak_call/SR_EVTd3_GCM1/GCM1/SR_EVTd3_GCM1.GCM1_peak_1040	chr18	2529242	2529640	+	183	NA	Intergenic	Intergenic	42064	NM_022840	64863	Hs.126888	NM_022840	ENSG00000101574	METTL4	HsT661	methyltransferase like 4	protein-coding	0.012563	0.451128
peak_call/SR_EVTd3_GCM1/GCM1/SR_EVTd3_GCM1.GCM1_peak_286	chr10	51718746	51719302	+	183	NA	intron (NM_001098512, intron 3 of 17)	AluJr4|SINE|Alu	-19429	NM_015235	23283	Hs.591358	NM_015235	ENSG00000177613	CSTF2T	CstF-64T	cleavage stimulation factor subunit 2 tau variant	protein-coding	0	0.456014
peak_call/SR_EVTd3_GCM1/GCM1/SR_EVTd3_GCM1.GCM1_peak_693	chr14	87020106	87020623	+	182	NA	Intergenic	LTR5_Hs|LTR|ERVK	114586	NR_038445	283585	Hs.381998	NR_038445	ENSG00000258804	LINC01148	-	long intergenic non-protein coding RNA 1148	ncRNA	0.011605	0.445946
peak_call/SR_EVTd3_GCM1/GCM1/SR_EVTd3_GCM1.GCM1_peak_1482	chr22	50303806	50304201	+	181	NA	intron (NM_012401, intron 1 of 36)	intron (NM_012401, intron 1 of 36)	3643	NM_012401	23654	Hs.3989	NM_012401	ENSG00000196576	PLXNB2	MM1|Nbla00445|PLEXB2|dJ402G11.3	plexin B2	protein-coding	0.017722	0.664141
peak_call/SR_EVTd3_GCM1/GCM1/SR_EVTd3_GCM1.GCM1_peak_1608	chr3	170037863	170038212	+	181	NA	promoter-TSS (NM_014373)	promoter-TSS (NM_014373)	42	NM_014373	26996	Hs.231320	NM_014373	ENSG00000173890	GPR160	GPCR1|GPCR150	G protein-coupled receptor 160	protein-coding	0.120344	0.745714
peak_call/SR_EVTd3_GCM1/GCM1/SR_EVTd3_GCM1.GCM1_peak_542	chr12	109880209	109880707	+	181	NA	promoter-TSS (NM_016433)	promoter-TSS (NM_016433)	83	NM_016433	51228	Hs.381256	NM_016433	ENSG00000139433	GLTP	-	glycolipid transfer protein	protein-coding	0.154618	0.781563
peak_call/SR_EVTd3_GCM1/GCM1/SR_EVTd3_GCM1.GCM1_peak_1614	chr3	183252921	183253700	+	181	NA	promoter-TSS (NM_032047)	promoter-TSS (NM_032047)	57	NM_032047	84002	Hs.718506	NM_032047	ENSG00000176597	B3GNT5	B3GN-T5|beta3Gn-T5	UDP-GlcNAc:betaGal beta-1,3-N-acetylglucosaminyltransferase 5	protein-coding	0.06932	0.574359
peak_call/SR_EVTd3_GCM1/GCM1/SR_EVTd3_GCM1.GCM1_peak_2056	chr7	151063092	151063583	+	180	NA	intron (NM_001199694, intron 1 of 21)	intron (NM_001199694, intron 1 of 21)	695	NM_001199694	6522	Hs.647069	NM_003040	ENSG00000164889	SLC4A2	AE2|BND3L|EPB3L1|HKB3|NBND3	solute carrier family 4 member 2	protein-coding	0.044807	0.658537
peak_call/SR_EVTd3_GCM1/GCM1/SR_EVTd3_GCM1.GCM1_peak_308	chr10	84623704	84624171	+	179	NA	Intergenic	Intergenic	198768	NM_001284242	54462	Hs.461988	NM_018999	ENSG00000107771	CCSER2	FAM190B|Gcap14|KIAA1128|bA486O22.1	coiled-coil serine rich protein 2	protein-coding	0.025696	0.5
peak_call/SR_EVTd3_GCM1/GCM1/SR_EVTd3_GCM1.GCM1_peak_2058	chr7	151683867	151684298	+	179	NA	intron (NM_016203, intron 3 of 15)	intron (NM_016203, intron 3 of 15)	-51464	NM_001304531	51422	Hs.647072	NM_016203	ENSG00000106617	PRKAG2	AAKG|AAKG2|CMH6|H91620p|WPWS	protein kinase AMP-activated non-catalytic subunit gamma 2	protein-coding	0.016241	0.606481
peak_call/SR_EVTd3_GCM1/GCM1/SR_EVTd3_GCM1.GCM1_peak_233	chr10	5465997	5466482	+	179	NA	Intergenic	Intergenic	19630	NM_005863	10276	Hs.25155	NM_005863	ENSG00000173848	NET1	ARHGEF8|NET1A	neuroepithelial cell transforming 1	protein-coding	0.024742	0.565844
peak_call/SR_EVTd3_GCM1/GCM1/SR_EVTd3_GCM1.GCM1_peak_2088	chr8	37620382	37620781	+	179	NA	Intergenic	Intergenic	-75201	NM_025069	80139	Hs.288042	NM_025069	ENSG00000183779	ZNF703	NLZ1|ZEPPO1|ZNF503L|ZPO1	zinc finger protein 703	protein-coding	0.012531	0.4725
peak_call/SR_EVTd3_GCM1/GCM1/SR_EVTd3_GCM1.GCM1_peak_118	chr1	109264323	109264768	+	179	NA	exon (NM_001408, exon 11 of 34)	exon (NM_001408, exon 11 of 34)	15006	NM_001408	1952	Hs.57652	NM_001408	ENSG00000143126	CELSR2	ADGRC2|CDHF10|EGFL2|Flamingo1|MEGF3	cadherin EGF LAG seven-pass G-type receptor 2	protein-coding	0.029213	0.616592
peak_call/SR_EVTd3_GCM1/GCM1/SR_EVTd3_GCM1.GCM1_peak_2028	chr7	107208612	107208957	+	178	NA	3' UTR (NM_001161520, exon 21 of 21).2	3' UTR (NM_001161520, exon 21 of 21).2	39781	NM_012257	26959	Hs.162032	NM_012257	ENSG00000105856	HBP1	-	HMG-box transcription factor 1	protein-coding	0.014493	0.508671
peak_call/SR_EVTd3_GCM1/GCM1/SR_EVTd3_GCM1.GCM1_peak_1587	chr3	129571598	129572024	+	177	NA	exon (NM_015103, exon 16 of 36)	exon (NM_015103, exon 16 of 36)	23426	NM_001308262	132243	Hs.97358	NM_153833	ENSG00000178804	H1FOO	H1.8|H1oo|osH1	H1 histone family member O oocyte specific	protein-coding	0.042254	0.637002
peak_call/SR_EVTd3_GCM1/GCM1/SR_EVTd3_GCM1.GCM1_peak_2127	chr8	102666414	102666740	+	176	NA	TTS (NR_160673)	TTS (NR_160673)	10329	NR_160673	101927245		NR_160672		LOC101927245	-	uncharacterized LOC101927245	ncRNA	0.006135	0.461774
peak_call/SR_EVTd3_GCM1/GCM1/SR_EVTd3_GCM1.GCM1_peak_1894	chr6	106974842	106975229	+	176	NA	promoter-TSS (NM_001291739)	promoter-TSS (NM_001291739)	-306	NM_001359084	100133941	Hs.644105	NM_013230	ENSG00000272398	CD24	CD24A	CD24 molecule	protein-coding	0.121447	0.760309
peak_call/SR_EVTd3_GCM1/GCM1/SR_EVTd3_GCM1.GCM1_peak_1818	chr6	1607636	1607924	+	176	NA	TTS (NR_125804)	TTS (NR_125804)	-2135	NM_001453	2296	Hs.348883	NM_001453	ENSG00000054598	FOXC1	ARA|ASGD3|FKHL7|FREAC-3|FREAC3|IGDA|IHG1|IRID1|RIEG3	forkhead box C1	protein-coding	0.055556	0.564014
peak_call/SR_EVTd3_GCM1/GCM1/SR_EVTd3_GCM1.GCM1_peak_1825	chr6	2960300	2960610	+	176	NA	intron (NM_001297700, intron 1 of 6)	intron (NM_001297700, intron 1 of 6)	1675	NM_001271825	5269	Hs.519523	NM_004568	ENSG00000124570	SERPINB6	CAP|DFNB91|MSTP057|PI-6|PI6|PTI|SPI3	serpin family B member 6	protein-coding	0.019355	0.546624
peak_call/SR_EVTd3_GCM1/GCM1/SR_EVTd3_GCM1.GCM1_peak_946	chr17	31690053	31690420	+	176	NA	Intergenic	Tigger3b|DNA|TcMar-Tigger	114825	NR_029856	100126356		NR_029856	ENSG00000283978	MIR365B	MIR365-2|MIRN365-2|hsa-mir-365b|mir-365b	microRNA 365b	ncRNA	0.00545	0.451087
peak_call/SR_EVTd3_GCM1/GCM1/SR_EVTd3_GCM1.GCM1_peak_404	chr11	57598054	57598518	+	175	NA	promoter-TSS (NM_001032295)	promoter-TSS (NM_001032295)	75	NM_001032295	710	Hs.384598	NM_000062	ENSG00000149131	SERPING1	C1IN|C1INH|C1NH|HAE1|HAE2	serpin family G member 1	protein-coding	0.047414	0.658065
peak_call/SR_EVTd3_GCM1/GCM1/SR_EVTd3_GCM1.GCM1_peak_1041	chr18	3411804	3412080	+	175	NA	promoter-TSS (NM_174886)	promoter-TSS (NM_174886)	15	NM_174886	7050	Hs.373550	NM_003244	ENSG00000177426	TGIF1	HPE4|TGIF	TGFB induced factor homeobox 1	protein-coding	0.036232	0.577617
peak_call/SR_EVTd3_GCM1/GCM1/SR_EVTd3_GCM1.GCM1_peak_1436	chr22	25711540	25712070	+	174	NA	intron (NM_001362778, intron 16 of 19)	intron (NM_001362778, intron 16 of 19)	-30383	NM_032608	84700	Hs.417959	NM_032608	ENSG00000133454	MYO18B	KFS4	myosin XVIIIB	protein-coding	0.011321	0.463277
peak_call/SR_EVTd3_GCM1/GCM1/SR_EVTd3_GCM1.GCM1_peak_1493	chr3	9792476	9792863	+	173	NA	promoter-TSS (NM_001198780)	promoter-TSS (NM_001198780)	121	NM_001198793	100526693	Hs.323342	NM_001198793	ENSG00000250151	ARPC4-TTLL3	ARC20|ARPC4|p20-ARC	ARPC4-TTLL3 readthrough	protein-coding	0.080103	0.667526
peak_call/SR_EVTd3_GCM1/GCM1/SR_EVTd3_GCM1.GCM1_peak_2040	chr7	135714356	135714906	+	173	NA	intron (NM_001318192, intron 2 of 15)	intron (NM_001318192, intron 2 of 15)	13555	NM_001318192	26266	Hs.490241	NM_012450	ENSG00000164707	SLC13A4	NAS2|SUT-1|SUT1	solute carrier family 13 member 4	protein-coding	0.036364	0.629764
peak_call/SR_EVTd3_GCM1/GCM1/SR_EVTd3_GCM1.GCM1_peak_1672	chr4	52722041	52722303	+	173	NA	Intergenic	CpG	8923	NR_003016	677810	Hs.635034	NR_003016	ENSG00000212588	SNORA26	HBI-6	small nucleolar RNA, H/ACA box 26	snoRNA	0.087786	0.722433
peak_call/SR_EVTd3_GCM1/GCM1/SR_EVTd3_GCM1.GCM1_peak_913	chr17	1620348	1620939	+	173	NA	intron (NM_001321364, intron 2 of 14).2	intron (NM_001321364, intron 2 of 14).2	7773	NM_001284498	124935	Hs.160550	NM_152346	ENSG00000167703	SLC43A2	LAT4	solute carrier family 43 member 2	protein-coding	0.023689	0.586149
peak_call/SR_EVTd3_GCM1/GCM1/SR_EVTd3_GCM1.GCM1_peak_769	chr15	73926874	73927449	+	173	NA	exon (NM_005576, exon 1 of 7)	exon (NM_005576, exon 1 of 7)	625	NR_040067	100287616	Hs.599785	NR_040066	ENSG00000261801	LOXL1-AS1	-	LOXL1 antisense RNA 1	ncRNA	0.130435	0.748264
peak_call/SR_EVTd3_GCM1/GCM1/SR_EVTd3_GCM1.GCM1_peak_2063	chr7	157404957	157405269	+	173	NA	intron (NM_058246, intron 8 of 9)	intron (NM_058246, intron 8 of 9)	-61118	NR_110157	101927914	Hs.623826	NR_110157	ENSG00000234210	LOC101927914	-	uncharacterized LOC101927914	ncRNA	0.032051	0.533546
peak_call/SR_EVTd3_GCM1/GCM1/SR_EVTd3_GCM1.GCM1_peak_217	chr1	244970694	244971085	+	172	NA	promoter-TSS (NR_111907)	promoter-TSS (NR_111907)	-20	NR_111907	101928068	Hs.134857	NR_111907		LOC101928068	-	uncharacterized LOC101928068	ncRNA	0.094629	0.69898
peak_call/SR_EVTd3_GCM1/GCM1/SR_EVTd3_GCM1.GCM1_peak_1418	chr21	43719220	43719892	+	170	NA	intron (NM_003681, intron 1 of 10)	CpG	427	NM_003681	8566	Hs.284491	NM_003681	ENSG00000160209	PDXK	C21orf124|C21orf97|HEL-S-1a|PKH|PNK|PRED79	pyridoxal kinase	protein-coding	0.130952	0.7474
peak_call/SR_EVTd3_GCM1/GCM1/SR_EVTd3_GCM1.GCM1_peak_165	chr1	183292225	183292546	+	170	NA	intron (NM_170706, intron 3 of 10)	intron (NM_170706, intron 3 of 10)	12489	NM_170706	23057	Hs.497123	NM_015039	ENSG00000157064	NMNAT2	C1orf15|PNAT2	nicotinamide nucleotide adenylyltransferase 2	protein-coding	0.012461	0.546584
peak_call/SR_EVTd3_GCM1/GCM1/SR_EVTd3_GCM1.GCM1_peak_1856	chr6	35452469	35452769	+	170	NA	exon (NM_021922, exon 1 of 10)	exon (NM_021922, exon 1 of 10)	258	NM_021922	2178	Hs.302003	NM_021922	ENSG00000112039	FANCE	FACE|FAE	FA complementation group E	protein-coding	0.106667	0.780731
peak_call/SR_EVTd3_GCM1/GCM1/SR_EVTd3_GCM1.GCM1_peak_2226	chr9	129488609	129488960	+	168	NA	non-coding (NR_038955, exon 1 of 5)	non-coding (NR_038955, exon 1 of 5)	124	NR_038955	100506190	Hs.529860	NR_038955		LINC00963	MetaLnc9	long intergenic non-protein coding RNA 963	ncRNA	0.099715	0.693182
peak_call/SR_EVTd3_GCM1/GCM1/SR_EVTd3_GCM1.GCM1_peak_1666	chr4	37440455	37440762	+	167	NA	intron (NM_001144990, intron 6 of 6)	LTR78|LTR|ERV1	-13317	NM_001104629	55286	Hs.107527	NM_018302	ENSG00000154274	C4orf19	-	chromosome 4 open reading frame 19	protein-coding	0.006515	0.50974
peak_call/SR_EVTd3_GCM1/GCM1/SR_EVTd3_GCM1.GCM1_peak_1071	chr19	1470629	1470918	+	167	NA	3' UTR (NM_001351273, exon 14 of 14)	3' UTR (NM_001351273, exon 14 of 14)	8442	NM_152482	148223	Hs.532840	NM_152482	ENSG00000119559	C19orf25	-	chromosome 19 open reading frame 25	protein-coding	0.079585	0.703448
peak_call/SR_EVTd3_GCM1/GCM1/SR_EVTd3_GCM1.GCM1_peak_1318	chr2	235333015	235333426	+	167	NA	Intergenic	LTR35A|LTR|ERV1	-160823	NM_014914	116987	Hs.435039	NM_014914	ENSG00000157985	AGAP1	AGAP-1|CENTG2|GGAP1|cnt-g2	ArfGAP with GTPase domain, ankyrin repeat and PH domain 1	protein-coding	0.012165	0.495146
peak_call/SR_EVTd3_GCM1/GCM1/SR_EVTd3_GCM1.GCM1_peak_648	chr14	34243100	34243306	+	167	NA	Intergenic	Intergenic	219037	NM_138288	171546	Hs.740577	NM_138288	ENSG00000165389	SPTSSA	C14orf147|SSSPTA	serine palmitoyltransferase small subunit A	protein-coding	0.004854	0.454106
peak_call/SR_EVTd3_GCM1/GCM1/SR_EVTd3_GCM1.GCM1_peak_1305	chr2	231016684	231016924	+	167	NA	Intergenic	Intergenic	20680	NM_139073	130560	Hs.745178	NM_139073	ENSG00000173699	SPATA3	TSARG1	spermatogenesis associated 3	protein-coding	0.004167	0.522822
peak_call/SR_EVTd3_GCM1/GCM1/SR_EVTd3_GCM1.GCM1_peak_612	chr13	54266968	54267384	+	167	NA	Intergenic	LTR5_Hs|LTR|ERVK	44872	NR_031628	100302187		NR_031628	ENSG00000283126	MIR1297	MIRN1297|hsa-mir-1297|mir-1297	microRNA 1297	ncRNA	0.019231	0.47482
peak_call/SR_EVTd3_GCM1/GCM1/SR_EVTd3_GCM1.GCM1_peak_524	chr12	89326624	89326936	+	167	NA	Intergenic	Intergenic	25721	NM_022652	1848	Hs.298654	NM_001946	ENSG00000139318	DUSP6	HH19|MKP3|PYST1	dual specificity phosphatase 6	protein-coding	0.019231	0.479233
peak_call/SR_EVTd3_GCM1/GCM1/SR_EVTd3_GCM1.GCM1_peak_1135	chr19	39959478	39959775	+	167	NA	Intergenic	LTR5_Hs|LTR|ERVK	-11379	NM_153001	5704	Hs.211594	NM_006503	ENSG00000013275	PSMC4	MIP224|RPT3|S6|TBP-7|TBP7	proteasome 26S subunit, ATPase 4	protein-coding	0.023569	0.45302
peak_call/SR_EVTd3_GCM1/GCM1/SR_EVTd3_GCM1.GCM1_peak_2175	chr9	38227117	38227594	+	166	NA	Intergenic	Intergenic	-158128	NM_003028	6461	Hs.521482	NM_003028	ENSG00000107338	SHB	bA3J10.2	SH2 domain containing adaptor protein B	protein-coding	0.020964	0.594142
peak_call/SR_EVTd3_GCM1/GCM1/SR_EVTd3_GCM1.GCM1_peak_709	chr14	103707176	103707752	+	165	NA	intron (NM_001371232, intron 5 of 9)	intron (NM_001371232, intron 5 of 9)	7987	NM_001371229									0.029514	0.629116
peak_call/SR_EVTd3_GCM1/GCM1/SR_EVTd3_GCM1.GCM1_peak_393	chr11	32142151	32142539	+	165	NA	Intergenic	Intergenic	1567	NR_132770	106635521		NR_132770		SNORA88	-	small nucleolar RNA, H/ACA box 88	snoRNA	0.012887	0.475578
peak_call/SR_EVTd3_GCM1/GCM1/SR_EVTd3_GCM1.GCM1_peak_1622	chr3	187040870	187041212	+	165	NA	intron (NM_173217, intron 3 of 6)	intron (NM_173217, intron 3 of 6)	2323	NM_001353916	6480	Hs.207459	NM_003032	ENSG00000073849	ST6GAL1	SIAT1|ST6GalI|ST6N	ST6 beta-galactoside alpha-2,6-sialyltransferase 1	protein-coding	0.002924	0.498542
peak_call/SR_EVTd3_GCM1/GCM1/SR_EVTd3_GCM1.GCM1_peak_1663	chr4	25862556	25863003	+	165	NA	exon (NM_015187, exon 1 of 24)	exon (NM_015187, exon 1 of 24)	209	NM_015187	23231	Hs.479384	NM_015187	ENSG00000091490	SEL1L3	Sel-1L3	SEL1L family member 3	protein-coding	0.152125	0.814732
peak_call/SR_EVTd3_GCM1/GCM1/SR_EVTd3_GCM1.GCM1_peak_2211	chr9	114343597	114343856	+	165	NA	exon (NM_001317952, exon 18 of 21)	exon (NM_001317952, exon 18 of 21)	13937	NM_000608	5005	Hs.719954	NM_000608	ENSG00000228278	ORM2	AGP-B|AGP-B'|AGP2	orosomucoid 2	protein-coding	0.015444	0.561538
peak_call/SR_EVTd3_GCM1/GCM1/SR_EVTd3_GCM1.GCM1_peak_2037	chr7	134710571	134711242	+	165	NA	Intergenic	MIRb|SINE|MIR	64053	NM_001724	669	Hs.198365	NM_001724	ENSG00000172331	BPGM	DPGM|ECYT8	bisphosphoglycerate mutase	protein-coding	0.017884	0.552083
peak_call/SR_EVTd3_GCM1/GCM1/SR_EVTd3_GCM1.GCM1_peak_657	chr14	58663574	58663893	+	165	NA	Intergenic	Intergenic	24896	NR_046095	51339	Hs.48950	NM_016651	ENSG00000165617	DACT1	DAPPER|DAPPER1|DPR1|FRODO|HDPR1|TBS2|THYEX3	dishevelled binding antagonist of beta catenin 1	protein-coding	0.003135	0.51875
peak_call/SR_EVTd3_GCM1/GCM1/SR_EVTd3_GCM1.GCM1_peak_2045	chr7	139467809	139468098	+	164	NA	intron (NM_198508, intron 3 of 4)	LTR5_Hs|LTR|ERVK	15720	NM_198508	346689	Hs.17572	NM_198508	ENSG00000188883	KLRG2	CLEC15B	killer cell lectin like receptor G2	protein-coding	0.017301	0.475862
peak_call/SR_EVTd3_GCM1/GCM1/SR_EVTd3_GCM1.GCM1_peak_458	chr11	108200057	108200298	+	164	NA	intron (NM_001321307, intron 1 of 17)	MER52-int|LTR|ERV1	22461	NM_001321307	4863	Hs.171061	NM_002519	ENSG00000149308	NPAT	E14|E14/NPAT|p220	nuclear protein, coactivator of histone transcription	protein-coding	0.012448	0.479339
peak_call/SR_EVTd3_GCM1/GCM1/SR_EVTd3_GCM1.GCM1_peak_2122	chr8	100213357	100213800	+	164	NA	intron (NM_003114, intron 11 of 18)	CpG-27473	55243	NM_003114	6674	Hs.591866	NM_003114	ENSG00000104450	SPAG1	CILD28|CT140|HEL-S-268|HSD-3.8|SP75|TPIS	sperm associated antigen 1	protein-coding	0.088036	0.646396
peak_call/SR_EVTd3_GCM1/GCM1/SR_EVTd3_GCM1.GCM1_peak_737	chr15	45456503	45457012	+	163	NA	Intergenic	Intergenic	23707	NR_030599	100126311		NR_030599	ENSG00000284386	MIR147B	MIRN147B|mir-147b	microRNA 147b	ncRNA	0.02554	0.529412
peak_call/SR_EVTd3_GCM1/GCM1/SR_EVTd3_GCM1.GCM1_peak_2048	chr7	140641105	140641400	+	163	NA	promoter-TSS (NM_015689)	promoter-TSS (NM_015689)	208	NM_001318053	27147	Hs.6385	NM_015689	ENSG00000146966	DENND2A	FAM31D|KIAA1277	DENN domain containing 2A	protein-coding	0.077966	0.692568
peak_call/SR_EVTd3_GCM1/GCM1/SR_EVTd3_GCM1.GCM1_peak_1492	chr3	9731206	9731463	+	162	NA	promoter-TSS (NM_001319050)	promoter-TSS (NM_001319050)	-395	NM_001319050	7862	Hs.1004	NM_004634	ENSG00000156983	BRPF1	BR140|IDDDFP	bromodomain and PHD finger containing 1	protein-coding	0.077821	0.736434
peak_call/SR_EVTd3_GCM1/GCM1/SR_EVTd3_GCM1.GCM1_peak_2207	chr9	112174989	112175542	+	162	NA	promoter-TSS (NM_001282643)	promoter-TSS (NM_001282643)	32	NM_001282640	64420	Hs.494827	NM_022486	ENSG00000106868	SUSD1	-	sushi domain containing 1	protein-coding	0.135624	0.779783
peak_call/SR_EVTd3_GCM1/GCM1/SR_EVTd3_GCM1.GCM1_peak_1790	chr5	139660624	139661318	+	162	NA	intron (NM_001317207, intron 1 of 2)	intron (NM_001317207, intron 1 of 2)	1416	NM_001317207	51523	Hs.189119	NM_016463	ENSG00000171604	CXXC5	CF5|HSPC195|RINF|WID	CXXC finger protein 5	protein-coding	0.036023	0.661871
peak_call/SR_EVTd3_GCM1/GCM1/SR_EVTd3_GCM1.GCM1_peak_2066	chr8	274409	274682	+	162	NA	Intergenic	Intergenic	42089	NM_001042415	169270	Hs.591388	NM_173539	ENSG00000172748	ZNF596	-	zinc finger protein 596	protein-coding	0.021978	0.543796
peak_call/SR_EVTd3_GCM1/GCM1/SR_EVTd3_GCM1.GCM1_peak_1253	chr2	86336532	86337013	+	161	NA	intron (NM_001164730, intron 1 of 6)	intron (NM_001164730, intron 1 of 6)	854	NM_022912	65055	Hs.368884	NM_022912	ENSG00000068615	REEP1	C2orf23|HMN5B|SPG31|Yip2a	receptor accessory protein 1	protein-coding	0.039501	0.574689
peak_call/SR_EVTd3_GCM1/GCM1/SR_EVTd3_GCM1.GCM1_peak_1138	chr19	40795910	40796710	+	161	NA	intron (NR_037791, intron 7 of 11)	intron (NR_037791, intron 7 of 11)	-2881	NM_080732	112398	Hs.515417	NM_017555	ENSG00000269858	EGLN2	EIT-6|EIT6|HIF-PH1|HIFPH1|HPH-1|HPH-3|PHD1	egl-9 family hypoxia inducible factor 2	protein-coding	0.02375	0.563046
peak_call/SR_EVTd3_GCM1/GCM1/SR_EVTd3_GCM1.GCM1_peak_772	chr15	74890574	74890853	+	160	NA	intron (NM_001289157, intron 2 of 6)	intron (NM_001289157, intron 2 of 6)	671	NM_002435	4351	Hs.75694	NM_002435	ENSG00000178802	MPI	CDG1B|PMI|PMI1	mannose phosphate isomerase	protein-coding	0.021505	0.539286
peak_call/SR_EVTd3_GCM1/GCM1/SR_EVTd3_GCM1.GCM1_peak_2271	chrX	52975635	52976007	+	160	NA	intron (NM_001242492, intron 1 of 4)	intron (NM_001242492, intron 1 of 4)	-11599	NM_001321186	727866	Hs.6451	NM_001099684	ENSG00000179304	FAM156B	TMEM29B	family with sequence similarity 156 member B	protein-coding	0.021505	0.546917
peak_call/SR_EVTd3_GCM1/GCM1/SR_EVTd3_GCM1.GCM1_peak_1781	chr5	131164381	131164896	+	160	NA	intron (NM_005340, intron 1 of 2)	CpG	618	NM_005340	3094	Hs.483305	NM_005340	ENSG00000169567	HINT1	HINT|NMAN|PKCI-1|PRKCNH1	histidine triad nucleotide binding protein 1	protein-coding	0.097087	0.687984
peak_call/SR_EVTd3_GCM1/GCM1/SR_EVTd3_GCM1.GCM1_peak_1088	chr19	5910332	5910641	+	160	NA	3' UTR (NM_001017921, exon 2 of 2)	3' UTR (NM_001017921, exon 2 of 2)	-3768	NM_080590	828	Hs.584744	NM_004058	ENSG00000105519	CAPS	CAPS1	calcyphosine	protein-coding	0.042071	0.551613
peak_call/SR_EVTd3_GCM1/GCM1/SR_EVTd3_GCM1.GCM1_peak_1629	chr3	194333504	194334049	+	160	NA	Intergenic	CpG	17552	NM_001080513	1370	Hs.528368	NM_001309	ENSG00000178772	CPN2	ACBP	carboxypeptidase N subunit 2	protein-coding	0.111927	0.675824
peak_call/SR_EVTd3_GCM1/GCM1/SR_EVTd3_GCM1.GCM1_peak_1420	chr21	45374296	45374671	+	160	NA	Intergenic	Intergenic	-30682	NM_130445	80781	Hs.517356	NM_030582	ENSG00000182871	COL18A1	KNO|KNO1|KS	collagen type XVIII alpha 1 chain	protein-coding	0.013333	0.643617
peak_call/SR_EVTd3_GCM1/GCM1/SR_EVTd3_GCM1.GCM1_peak_1809	chr5	174343816	174344199	+	159	NA	intron (NR_125806, intron 1 of 5)	intron (NR_125806, intron 1 of 5)	7653	NR_125806	101928176	Hs.436014	NR_125806	ENSG00000249306	LINC01411	-	long intergenic non-protein coding RNA 1411	ncRNA	0.015666	0.515625
peak_call/SR_EVTd3_GCM1/GCM1/SR_EVTd3_GCM1.GCM1_peak_1254	chr2	86337290	86338031	+	158	NA	promoter-TSS (NM_001371280)	promoter-TSS (NM_001371280)	-34	NM_001371279									0.122807	0.734501
peak_call/SR_EVTd3_GCM1/GCM1/SR_EVTd3_GCM1.GCM1_peak_5	chr1	1580649	1581077	+	158	NA	Intergenic	LTR5_Hs|LTR|ERVK	-6000	NM_014188	29101	Hs.30026	NM_014188	ENSG00000160075	SSU72	HSPC182|PNAS-120	SSU72 homolog, RNA polymerase II CTD phosphatase	protein-coding	0.021028	0.496503
peak_call/SR_EVTd3_GCM1/GCM1/SR_EVTd3_GCM1.GCM1_peak_896	chr16	85475215	85475565	+	158	NA	Intergenic	Intergenic	-136019	NM_001134473	23199	Hs.461647	NM_014615	ENSG00000131149	GSE1	CRHSP24|KIAA0182	Gse1 coiled-coil protein	protein-coding	0.022857	0.606838
peak_call/SR_EVTd3_GCM1/GCM1/SR_EVTd3_GCM1.GCM1_peak_1474	chr22	44747258	44747645	+	158	NA	intron (NM_181334, intron 4 of 14)	MER41B|LTR|ERV1	-5107	NM_181335	23779	Hs.102336	NM_181335	ENSG00000241484	ARHGAP8	BPGAP1|PP610	Rho GTPase activating protein 8	protein-coding	0.02584	0.520619
peak_call/SR_EVTd3_GCM1/GCM1/SR_EVTd3_GCM1.GCM1_peak_1445	chr22	31618106	31618497	+	157	NA	TTS (NM_001326411)	TTS (NM_001326411)	3230	NR_106959	102465666		NR_106959	ENSG00000284082	MIR7109	hsa-mir-7109	microRNA 7109	ncRNA	0.040921	0.665816
peak_call/SR_EVTd3_GCM1/GCM1/SR_EVTd3_GCM1.GCM1_peak_1106	chr19	16076028	16076449	+	157	NA	promoter-TSS (NM_001367837)	promoter-TSS (NM_001367837)	-257	NM_001367837	7171	Hs.631618	NM_003290	ENSG00000167460	TPM4	HEL-S-108	tropomyosin 4	protein-coding	0.095012	0.687204
peak_call/SR_EVTd3_GCM1/GCM1/SR_EVTd3_GCM1.GCM1_peak_1917	chr6	144284743	144285375	+	156	NA	Intergenic	CpG	-6678	NM_007124	7402	Hs.133135	NM_007124	ENSG00000152818	UTRN	DMDL|DRP|DRP1	utrophin	protein-coding	0.112342	0.71722
peak_call/SR_EVTd3_GCM1/GCM1/SR_EVTd3_GCM1.GCM1_peak_145	chr1	161017325	161017729	+	156	NA	intron (NM_001348091, intron 1 of 8)	LTR5_Hs|LTR|ERVK	3625	NM_016946	50848	Hs.517293	NM_016946	ENSG00000158769	F11R	CD321|JAM|JAM1|JAMA|JCAM|KAT|PAM-1	F11 receptor	protein-coding	0.024752	0.464198
peak_call/SR_EVTd3_GCM1/GCM1/SR_EVTd3_GCM1.GCM1_peak_1328	chr20	3871092	3871544	+	156	NA	non-coding (NR_037921, exon 6 of 6)	non-coding (NR_037921, exon 6 of 6)	-17463	NM_024960	80025	Hs.114180	NM_024960	ENSG00000125779	PANK2	C20orf48|HARP|HSS|NBIA1|PKAN	pantothenate kinase 2	protein-coding	0.019912	0.549669
peak_call/SR_EVTd3_GCM1/GCM1/SR_EVTd3_GCM1.GCM1_peak_1039	chr18	2002653	2003026	+	156	NA	Intergenic	LTR9D|LTR|ERV1	568666	NM_022840	64863	Hs.126888	NM_022840	ENSG00000101574	METTL4	HsT661	methyltransferase like 4	protein-coding	0.018767	0.486631
peak_call/SR_EVTd3_GCM1/GCM1/SR_EVTd3_GCM1.GCM1_peak_1876	chr6	48614391	48614754	+	156	NA	Intergenic	L2a|LINE|L2	-545883	NM_001013732	442213	Hs.659409	NM_207499	ENSG00000244694	PTCHD4	C6orf138|PTCH53|dJ402H5.2	patched domain containing 4	protein-coding	0.016529	0.431319
peak_call/SR_EVTd3_GCM1/GCM1/SR_EVTd3_GCM1.GCM1_peak_335	chr10	119413396	119414170	+	155	NA	intron (NM_005308, intron 4 of 15)	MIRc|SINE|MIR	35811	NR_039829	100616398		NR_039829	ENSG00000265719	MIR4681	-	microRNA 4681	ncRNA	0.029716	0.583226
peak_call/SR_EVTd3_GCM1/GCM1/SR_EVTd3_GCM1.GCM1_peak_446	chr11	76660847	76661125	+	155	NA	exon (NM_001128922, exon 3 of 3)	exon (NM_001128922, exon 3 of 3)	8952	NM_001370189	2615	Hs.151641	NM_005512	ENSG00000137507	LRRC32	D11S833E|GARP	leucine rich repeat containing 32	protein-coding	0.05036	0.623656
peak_call/SR_EVTd3_GCM1/GCM1/SR_EVTd3_GCM1.GCM1_peak_670	chr14	70189031	70189314	+	155	NA	promoter-TSS (NR_104122)	promoter-TSS (NR_104122)	-102	NM_033262	6547	Hs.337696	NM_033262	ENSG00000100678	SLC8A3	NCX3	solute carrier family 8 member A3	protein-coding	0.116608	0.669014
peak_call/SR_EVTd3_GCM1/GCM1/SR_EVTd3_GCM1.GCM1_peak_1365	chr20	50039723	50040382	+	155	NA	TTS (NR_051976)	TTS (NR_051976)	1577	NR_051976	100887755	Hs.195705	NR_051976		TRERNA1	LINC00651|treRNA	translation regulatory long non-coding RNA 1	ncRNA	0.015175	0.592424
peak_call/SR_EVTd3_GCM1/GCM1/SR_EVTd3_GCM1.GCM1_peak_297	chr10	71765363	71765811	+	154	NA	intron (NM_022153, intron 1 of 6)	intron (NM_022153, intron 1 of 6)	7933	NM_022153	64115	Hs.47382	NM_022153	ENSG00000107738	VSIR	B7-H5|B7H5|C10orf54|DD1alpha|Dies1|GI24|PD-1H|PP2135|SISP1|VISTA	V-set immunoregulatory receptor	protein-coding	0.013393	0.583519
peak_call/SR_EVTd3_GCM1/GCM1/SR_EVTd3_GCM1.GCM1_peak_1978	chr7	47557958	47558218	+	154	NA	intron (NM_022748, intron 1 of 30)	intron (NM_022748, intron 1 of 30)	24023	NM_022748	64759	Hs.520814	NM_022748	ENSG00000136205	TNS3	TEM6|TENS1	tensin 3	protein-coding	0.023077	0.574713
peak_call/SR_EVTd3_GCM1/GCM1/SR_EVTd3_GCM1.GCM1_peak_1897	chr6	108967124	108967414	+	154	NA	intron (NM_001286609, intron 16 of 16)	intron (NM_001286609, intron 16 of 16)	41719	NM_001199934	27244	Hs.591336	NM_014454	ENSG00000080546	SESN1	PA26|SEST1	sestrin 1	protein-coding	0.017241	0.556701
peak_call/SR_EVTd3_GCM1/GCM1/SR_EVTd3_GCM1.GCM1_peak_861	chr16	67245918	67246285	+	152	NA	intron (NM_013241, intron 1 of 21)	intron (NM_013241, intron 1 of 21)	1380	NM_013241	29109	Hs.95231	NM_013241	ENSG00000135723	FHOD1	FHOS	formin homology 2 domain containing 1	protein-coding	0.046322	0.652174
peak_call/SR_EVTd3_GCM1/GCM1/SR_EVTd3_GCM1.GCM1_peak_1122	chr19	29819816	29820367	+	152	NA	intron (NM_001322261, intron 6 of 10)	Tigger7|DNA|TcMar-Tigger	8100	NM_001238	898	Hs.244723	NM_001238	ENSG00000105173	CCNE1	CCNE|pCCNE1	cyclin E1	protein-coding	0.014519	0.51087
peak_call/SR_EVTd3_GCM1/GCM1/SR_EVTd3_GCM1.GCM1_peak_1607	chr3	159819746	159820037	+	151	NA	intron (NM_001197113, intron 5 of 10)	intron (NM_001197113, intron 5 of 10)	-19970	NM_001197109	29970	Hs.134665	NM_014575	ENSG00000151967	SCHIP1	SCHIP-1	schwannomin interacting protein 1	protein-coding	0.003436	0.554795
peak_call/SR_EVTd3_GCM1/GCM1/SR_EVTd3_GCM1.GCM1_peak_942	chr17	30226173	30226542	+	151	NA	intron (NM_001045, intron 1 of 14)	intron (NM_001045, intron 1 of 14)	9340	NM_001045	6532	Hs.29792	NM_001045	ENSG00000108576	SLC6A4	5-HTT|5-HTTLPR|5HTT|HTT|OCD1|SERT|SERT1|hSERT	solute carrier family 6 member 4	protein-coding	0.03252	0.535135
peak_call/SR_EVTd3_GCM1/GCM1/SR_EVTd3_GCM1.GCM1_peak_1018	chr17	77280865	77281171	+	151	NA	promoter-TSS (NM_001293695)	promoter-TSS (NM_001293695)	-481	NM_001113491	10801	Hs.440932	NM_006640	ENSG00000184640	SEPTIN9	AF17q25|MSF|MSF1|NAPB|PNUTL4|SEPT9|SINT1|SeptD1	septin 9	protein-coding	0.137255	0.807818
peak_call/SR_EVTd3_GCM1/GCM1/SR_EVTd3_GCM1.GCM1_peak_530	chr12	95790220	95790849	+	151	NA	promoter-TSS (NM_001329702)	promoter-TSS (NM_001329702)	230	NM_001329700	59277	Hs.201034	NM_021229	ENSG00000074527	NTN4	PRO3091	netrin 4	protein-coding	0.116057	0.760317
peak_call/SR_EVTd3_GCM1/GCM1/SR_EVTd3_GCM1.GCM1_peak_764	chr15	70440531	70440798	+	151	NA	Intergenic	Intergenic	65264	NR_146562	105370880		NR_146562	ENSG00000259473	LINC02205	-	long intergenic non-protein coding RNA 2205	ncRNA	0.022472	0.585821
peak_call/SR_EVTd3_GCM1/GCM1/SR_EVTd3_GCM1.GCM1_peak_1573	chr3	125913755	125914029	+	151	NA	Intergenic	AluSq2|SINE|Alu	-2709	NR_024250	100125556	Hs.553949	NR_024250	ENSG00000171084	FAM86JP	-	family with sequence similarity 86, member A pseudogene	pseudo	0.032847	0.516364
peak_call/SR_EVTd3_GCM1/GCM1/SR_EVTd3_GCM1.GCM1_peak_473	chr11	134064276	134064643	+	151	NA	Intergenic	Intergenic	-4466	NM_001205329	83700	Hs.150718	NM_032801	ENSG00000166086	JAM3	JAM-2|JAM-3|JAM-C|JAMC	junctional adhesion molecule 3	protein-coding	0.021798	0.540761
peak_call/SR_EVTd3_GCM1/GCM1/SR_EVTd3_GCM1.GCM1_peak_1123	chr19	29841281	29841724	+	150	NA	Intergenic	Intergenic	29511	NM_001238	898	Hs.244723	NM_001238	ENSG00000105173	CCNE1	CCNE|pCCNE1	cyclin E1	protein-coding	0.011287	0.527027
peak_call/SR_EVTd3_GCM1/GCM1/SR_EVTd3_GCM1.GCM1_peak_129	chr1	150535950	150536311	+	149	NA	Intergenic	L2b|LINE|L2	-13239	NM_019032	54507	Hs.516243	NM_019032	ENSG00000143382	ADAMTSL4	ADAMTSL-4|ECTOL2|TSRC1	ADAMTS like 4	protein-coding	0.00831	0.494475
peak_call/SR_EVTd3_GCM1/GCM1/SR_EVTd3_GCM1.GCM1_peak_2203	chr9	107624442	107624948	+	149	NA	Intergenic	Intergenic	-134926	NM_004235	9314	Hs.376206	NM_004235	ENSG00000136826	KLF4	EZF|GKLF	Kruppel like factor 4	protein-coding	0.025692	0.536489
peak_call/SR_EVTd3_GCM1/GCM1/SR_EVTd3_GCM1.GCM1_peak_2249	chr9	136610425	136610934	+	149	NA	Intergenic	Intergenic	6502	NR_135288	401561	Hs.609301	NR_135288	ENSG00000279141	LINC01451	HCCAT4	long intergenic non-protein coding RNA 1451	ncRNA	0.041257	0.688235
peak_call/SR_EVTd3_GCM1/GCM1/SR_EVTd3_GCM1.GCM1_peak_979	chr17	61294717	61295015	+	149	NA	intron (NM_001330413, intron 23 of 25)	intron (NM_001330413, intron 23 of 25)	72838	NR_136397	101927855	Hs.662123	NR_136397	ENSG00000267131	LOC101927855	-	uncharacterized LOC101927855	ncRNA	0.006711	0.464883
peak_call/SR_EVTd3_GCM1/GCM1/SR_EVTd3_GCM1.GCM1_peak_1749	chr5	55928194	55928603	+	149	NA	Intergenic	LTR16A2|LTR|ERVL	66565	NM_001364277	3572	Hs.532082	NM_002184	ENSG00000134352	IL6ST	CD130|CDW130|GP130|IL-6RB	interleukin 6 signal transducer	protein-coding	0.017115	0.546341
peak_call/SR_EVTd3_GCM1/GCM1/SR_EVTd3_GCM1.GCM1_peak_1442	chr22	30308126	30308489	+	149	NA	intron (NM_001204240, intron 1 of 8)	(GCCTGCAT)n|Simple_repeat|Simple_repeat	18634	NM_031937	83874	Hs.655273	NM_031937	ENSG00000099992	TBC1D10A	EPI64|TBC1D10|dJ130H16.1|dJ130H16.2	TBC1 domain family member 10A	protein-coding	0.00551	0.502747
peak_call/SR_EVTd3_GCM1/GCM1/SR_EVTd3_GCM1.GCM1_peak_1209	chr2	17878718	17879139	+	149	NA	intron (NM_002252, intron 1 of 2)	CpG	261	NM_002252	3790	Hs.414489	NM_002252	ENSG00000170745	KCNS3	KV9.3	potassium voltage-gated channel modifier subfamily S member 3	protein-coding	0.099762	0.684834
peak_call/SR_EVTd3_GCM1/GCM1/SR_EVTd3_GCM1.GCM1_peak_1945	chr7	1027941	1028503	+	148	NA	intron (NR_134538, intron 1 of 1)	CpG	147	NR_146967	84310	Hs.653258	NM_032350	ENSG00000146540	C7orf50	YCR016W	chromosome 7 open reading frame 50	protein-coding	0.126335	0.793961
peak_call/SR_EVTd3_GCM1/GCM1/SR_EVTd3_GCM1.GCM1_peak_1258	chr2	96816441	96816784	+	148	NA	exon (NM_017623, exon 1 of 8)	exon (NM_017623, exon 1 of 8)	344	NM_199078	26505	Hs.711617	NM_017623	ENSG00000168763	CNNM3	ACDP3	cyclin and CBS domain divalent metal cation transport mediator 3	protein-coding	0.134111	0.799419
peak_call/SR_EVTd3_GCM1/GCM1/SR_EVTd3_GCM1.GCM1_peak_470	chr11	120325195	120325585	+	148	NA	promoter-TSS (NM_001198670)	promoter-TSS (NM_001198670)	91	NM_001198673	219902	Hs.643516	NM_174926	ENSG00000181264	TLCD5	TMEM136	TLC domain containing 5	protein-coding	0.125641	0.769821
peak_call/SR_EVTd3_GCM1/GCM1/SR_EVTd3_GCM1.GCM1_peak_2184	chr9	88534700	88535168	+	148	NA	promoter-TSS (NM_001161625)	promoter-TSS (NM_001161625)	-167	NM_001161625	158046	Hs.734507	NM_145283	ENSG00000130045	NXNL2	C9orf121|RDCVF2|RdCVF2L	nucleoredoxin like 2	protein-coding	0.07265	0.712154
peak_call/SR_EVTd3_GCM1/GCM1/SR_EVTd3_GCM1.GCM1_peak_1451	chr22	36925945	36926211	+	148	NA	exon (NM_000395, exon 4 of 14)	exon (NM_000395, exon 4 of 14)	12450	NM_000395	1439	Hs.592192	NM_000395	ENSG00000100368	CSF2RB	CD131|CDw131|IL3RB|IL5RB|SMDP5|betaGMR	colony stimulating factor 2 receptor beta common subunit	protein-coding	0.030075	0.617978
peak_call/SR_EVTd3_GCM1/GCM1/SR_EVTd3_GCM1.GCM1_peak_1075	chr19	3055134	3055440	+	148	NA	intron (NM_198969, intron 5 of 6)	intron (NM_198969, intron 5 of 6)	7208	NM_198970	166	Hs.515053	NM_001130	ENSG00000104964	TLE5	AES|AES-1|AES-2|ESP1|GRG|GRG5|Grg-5	TLE family member 5, transcriptional modulator	protein-coding	0.019608	0.534202
peak_call/SR_EVTd3_GCM1/GCM1/SR_EVTd3_GCM1.GCM1_peak_553	chr12	123490053	123490490	+	147	NA	intron (NM_178314, intron 4 of 6)	intron (NM_178314, intron 4 of 6)	29955	NM_001319244	353116	Hs.530315	NM_178314	ENSG00000188026	RILPL1	GOSPEL|RLP1	Rab interacting lysosomal protein like 1	protein-coding	0.011442	0.56621
peak_call/SR_EVTd3_GCM1/GCM1/SR_EVTd3_GCM1.GCM1_peak_1944	chr7	516775	517182	+	147	NA	intron (NM_002607, intron 2 of 6)	CpG	2866	NM_002607	5154	Hs.535898	NM_002607	ENSG00000197461	PDGFA	PDGF-A|PDGF1	platelet derived growth factor subunit A	protein-coding	0.105651	0.713235
peak_call/SR_EVTd3_GCM1/GCM1/SR_EVTd3_GCM1.GCM1_peak_850	chr16	46883916	46884171	+	147	NA	promoter-TSS (NM_133443)	promoter-TSS (NM_133443)	-319	NM_133443	84706	Hs.460693	NM_133443	ENSG00000166123	GPT2	ALT2|GPT 2|MRT49	glutamic--pyruvic transaminase 2	protein-coding	0.070588	0.699219
peak_call/SR_EVTd3_GCM1/GCM1/SR_EVTd3_GCM1.GCM1_peak_801	chr15	96352698	96353064	+	146	NA	Intergenic	Intergenic	19116	NM_001145157	7026	Hs.347991	NM_021005	ENSG00000185551	NR2F2	ARP-1|ARP1|CHTD4|COUPTF2|COUPTFB|COUPTFII|NF-E3|SVP40|TFCOUP2	nuclear receptor subfamily 2 group F member 2	protein-coding	0.021858	0.561308
peak_call/SR_EVTd3_GCM1/GCM1/SR_EVTd3_GCM1.GCM1_peak_835	chr16	25148775	25149242	+	146	NA	promoter-TSS (NR_039998)	promoter-TSS (NR_039998)	24	NR_039998	100506655	Hs.657576	NR_039998	ENSG00000260034	LCMT1-AS2	-	LCMT1 antisense RNA 2	ncRNA	0.027837	0.536325
peak_call/SR_EVTd3_GCM1/GCM1/SR_EVTd3_GCM1.GCM1_peak_257	chr10	29589114	29589365	+	146	NA	intron (NM_001323599, intron 3 of 38)	intron (NM_001323599, intron 3 of 38)	13107	NR_030634	100126327		NR_030634	ENSG00000216035	MIR938	MIRN938|hsa-mir-938	microRNA 938	ncRNA	0.031873	0.511905
peak_call/SR_EVTd3_GCM1/GCM1/SR_EVTd3_GCM1.GCM1_peak_1542	chr3	58724322	58724665	+	145	NA	Intergenic	LTR14|LTR|ERVK	-57719	NM_138805	131177	Hs.61265	NM_138805	ENSG00000198643	FAM3D	EF7|OIT1	family with sequence similarity 3 member D	protein-coding	0.026239	0.456395
peak_call/SR_EVTd3_GCM1/GCM1/SR_EVTd3_GCM1.GCM1_peak_1473	chr22	44707182	44707497	+	145	NA	intron (NM_181334, intron 1 of 14)	intron (NM_181334, intron 1 of 14)	5135	NM_181333	55615	Hs.102336	NM_015366	ENSG00000186654	PRR5	FLJ20185k|PP610|PROTOR-1|PROTOR1	proline rich 5	protein-coding	0.031746	0.689873
peak_call/SR_EVTd3_GCM1/GCM1/SR_EVTd3_GCM1.GCM1_peak_8	chr1	2104967	2105566	+	144	NA	intron (NM_001033582, intron 1 of 14)	intron (NM_001033582, intron 1 of 14)	550	NM_001033582	5590	Hs.496255	NM_002744	ENSG00000067606	PRKCZ	PKC-ZETA|PKC2	protein kinase C zeta	protein-coding	0.036728	0.563333
peak_call/SR_EVTd3_GCM1/GCM1/SR_EVTd3_GCM1.GCM1_peak_933	chr17	18964030	18964368	+	144	NA	intron (NM_001270648, intron 5 of 13)	intron (NM_001270648, intron 5 of 13)	12034	NM_001270648	125206	Hs.462418	NM_152351	ENSG00000154025	SLC5A10	SGLT-5|SGLT5	solute carrier family 5 member 10	protein-coding	0.029586	0.59292
peak_call/SR_EVTd3_GCM1/GCM1/SR_EVTd3_GCM1.GCM1_peak_1974	chr7	44748861	44749211	+	144	NA	intron (NM_031449, intron 1 of 18)	CpG	189	NM_031449	83637	Hs.77978	NM_031449	ENSG00000122515	ZMIZ2	NET27|TRAFIP20|ZIMP7|hZIMP7	zinc finger MIZ-type containing 2	protein-coding	0.134286	0.823362
peak_call/SR_EVTd3_GCM1/GCM1/SR_EVTd3_GCM1.GCM1_peak_250	chr10	21336352	21336934	+	143	NA	Intergenic	Intergenic	36307	NR_155751	105376444	Hs.638243	NR_155751		LINC02643	-	long intergenic non-protein coding RNA 2643	ncRNA	0.012027	0.535163
peak_call/SR_EVTd3_GCM1/GCM1/SR_EVTd3_GCM1.GCM1_peak_26	chr1	11858933	11859598	+	143	NA	promoter-TSS (NM_002521)	promoter-TSS (NM_002521)	-320	NM_002521	4879	Hs.219140	NM_002521	ENSG00000120937	NPPB	BNP	natriuretic peptide B	protein-coding	0.075188	0.653153
peak_call/SR_EVTd3_GCM1/GCM1/SR_EVTd3_GCM1.GCM1_peak_220	chr1	246083141	246083628	+	143	NA	intron (NM_022743, intron 5 of 11)	LTR5_Hs|LTR|ERVK	334028	NM_022743	64754	Hs.567571	NM_022743	ENSG00000185420	SMYD3	KMT3E|ZMYND1|ZNFN3A1|bA74P14.1	SET and MYND domain containing 3	protein-coding	0.028747	0.489754
peak_call/SR_EVTd3_GCM1/GCM1/SR_EVTd3_GCM1.GCM1_peak_2198	chr9	96566395	96566867	+	142	NA	intron (NM_001351570, intron 1 of 13)	CpG	200	NM_001077181	8555	Hs.40582	NM_003671	ENSG00000081377	CDC14B	CDC14B3|Cdc14B1|Cdc14B2|hCDC14B	cell division cycle 14B	protein-coding	0.052966	0.634249
peak_call/SR_EVTd3_GCM1/GCM1/SR_EVTd3_GCM1.GCM1_peak_981	chr17	62861036	62861342	+	142	NA	Intergenic	Intergenic	52687	NR_135634	101927877	Hs.434615	NR_135634	ENSG00000265000	MARCH10-DT	-	MARCH10 divergent transcript	ncRNA	0.003268	0.495114
peak_call/SR_EVTd3_GCM1/GCM1/SR_EVTd3_GCM1.GCM1_peak_1590	chr3	129641197	129641660	+	142	NA	Intergenic	LTR5_Hs|LTR|ERVK	-34689	NM_015103	23129	Hs.301685	NM_015103	ENSG00000004399	PLXND1	PLEXD1	plexin D1	protein-coding	0.019438	0.474138
peak_call/SR_EVTd3_GCM1/GCM1/SR_EVTd3_GCM1.GCM1_peak_1547	chr3	66153399	66153740	+	142	NA	intron (NM_173471, intron 1 of 10)	MER5A|DNA|hAT-Charlie	19959	NM_173471	115286	Hs.379386	NM_173471	ENSG00000144741	SLC25A26	COXPD28|SAMC	solute carrier family 25 member 26	protein-coding	0.02346	0.47076
peak_call/SR_EVTd3_GCM1/GCM1/SR_EVTd3_GCM1.GCM1_peak_2225	chr9	129333797	129334578	+	142	NA	Intergenic	Intergenic	-2736	NR_120686	100506119	Hs.624047	NR_120685	ENSG00000233901	LINC01503	-	long intergenic non-protein coding RNA 1503	ncRNA	0.034571	0.603581
peak_call/SR_EVTd3_GCM1/GCM1/SR_EVTd3_GCM1.GCM1_peak_539	chr12	106178540	106179066	+	141	NA	Intergenic	Intergenic	-38770	NM_014840	9891	Hs.524692	NM_014840	ENSG00000074590	NUAK1	ARK5	NUAK family kinase 1	protein-coding	0.011407	0.495256
peak_call/SR_EVTd3_GCM1/GCM1/SR_EVTd3_GCM1.GCM1_peak_17	chr1	7988659	7989249	+	141	NA	Intergenic	Intergenic	27243	NM_007262	11315	Hs.419640	NM_007262	ENSG00000116288	PARK7	DJ-1|DJ1|GATD2|HEL-S-67p	Parkinsonism associated deglycase	protein-coding	0.001695	0.414552
peak_call/SR_EVTd3_GCM1/GCM1/SR_EVTd3_GCM1.GCM1_peak_1298	chr2	216633626	216633968	+	141	NA	exon (NM_000597, exon 1 of 4)	exon (NM_000597, exon 1 of 4)	377	NM_000597	3485	Hs.438102	NM_000597	ENSG00000115457	IGFBP2	IBP2|IGF-BP53	insulin like growth factor binding protein 2	protein-coding	0.137427	0.772595
peak_call/SR_EVTd3_GCM1/GCM1/SR_EVTd3_GCM1.GCM1_peak_1675	chr4	55360759	55361134	+	141	NA	intron (NM_024592, intron 2 of 4)	AluSp|SINE|Alu	14704	NM_024592	79644	Hs.39311	NM_024592	ENSG00000128039	SRD5A3	CDG1P|CDG1Q|KRIZI|SRD5A2L|SRD5A2L1	steroid 5 alpha-reductase 3	protein-coding	0.021333	0.494681
peak_call/SR_EVTd3_GCM1/GCM1/SR_EVTd3_GCM1.GCM1_peak_912	chr17	1605115	1605452	+	140	NA	promoter-TSS (NM_001284499)	promoter-TSS (NM_001284499)	-249	NM_001284499	124935	Hs.160550	NM_152346	ENSG00000167703	SLC43A2	LAT4	solute carrier family 43 member 2	protein-coding	0.047478	0.656805
peak_call/SR_EVTd3_GCM1/GCM1/SR_EVTd3_GCM1.GCM1_peak_188	chr1	208188159	208188564	+	140	NA	intron (NM_025179, intron 3 of 31)	intron (NM_025179, intron 3 of 31)	56023	NM_025179	5362	Hs.497626	NM_025179	ENSG00000076356	PLXNA2	OCT|PLXN2	plexin A2	protein-coding	0.009877	0.465517
peak_call/SR_EVTd3_GCM1/GCM1/SR_EVTd3_GCM1.GCM1_peak_1311	chr2	232423448	232423707	+	140	NA	Intergenic	LTR5_Hs|LTR|ERVK	16733	NM_031313	251	Hs.333509	NM_031313	ENSG00000163286	ALPG	ALPPL|ALPPL2|GCAP	alkaline phosphatase, germ cell	protein-coding	0.019305	0.453846
peak_call/SR_EVTd3_GCM1/GCM1/SR_EVTd3_GCM1.GCM1_peak_695	chr14	91361205	91361530	+	139	NA	intron (NM_001080414, intron 3 of 29)	intron (NM_001080414, intron 3 of 29)	56453	NM_001080414	440193	Hs.525536	NM_001080414	ENSG00000015133	CCDC88C	DAPLE|HKRP2|HYC1|KIAA1509|SCA40	coiled-coil domain containing 88C	protein-coding	0.030769	0.47546
peak_call/SR_EVTd3_GCM1/GCM1/SR_EVTd3_GCM1.GCM1_peak_1169	chr19	52726130	52726376	+	138	NA	intron (NM_030972, intron 3 of 6)	intron (NM_030972, intron 3 of 6)	3629	NM_030972	81856	Hs.143951	NM_030972	ENSG00000213020	ZNF611	-	zinc finger protein 611	protein-coding	0.04065	0.639676
peak_call/SR_EVTd3_GCM1/GCM1/SR_EVTd3_GCM1.GCM1_peak_2231	chr9	131276538	131276806	+	138	NA	promoter-TSS (NM_033387)	promoter-TSS (NM_033387)	-162	NM_033387	286336	Hs.143878	NM_033387	ENSG00000126882	FAM78A	C9orf59	family with sequence similarity 78 member A	protein-coding	0.156716	0.758364
peak_call/SR_EVTd3_GCM1/GCM1/SR_EVTd3_GCM1.GCM1_peak_754	chr15	64950014	64950301	+	138	NA	intron (NM_182703, intron 14 of 14)	MIR3|SINE|MIR	38255	NM_182703	348094	Hs.207157	NM_182703	ENSG00000166839	ANKDD1A	-	ankyrin repeat and death domain containing 1A	protein-coding	0.003484	0.545139
peak_call/SR_EVTd3_GCM1/GCM1/SR_EVTd3_GCM1.GCM1_peak_1453	chr22	37051241	37051739	+	138	NA	promoter-TSS (NM_001282684)	promoter-TSS (NM_001282684)	-246	NM_001282684	79734	Hs.517597	NM_024681	ENSG00000100379	KCTD17	-	potassium channel tetramerization domain containing 17	protein-coding	0.068273	0.627255
peak_call/SR_EVTd3_GCM1/GCM1/SR_EVTd3_GCM1.GCM1_peak_2090	chr8	37957982	37958373	+	138	NA	Intergenic	Intergenic	8422	NM_000025	155	Hs.2549	NM_000025	ENSG00000188778	ADRB3	BETA3AR	adrenoceptor beta 3	protein-coding	0.025575	0.507653
peak_call/SR_EVTd3_GCM1/GCM1/SR_EVTd3_GCM1.GCM1_peak_1419	chr21	44458106	44458343	+	138	NA	3' UTR (NM_030891, exon 2 of 2)	3' UTR (NM_030891, exon 2 of 2)	2714	NM_030891	81543	Hs.326579	NM_030891	ENSG00000160233	LRRC3	C21orf102|C21orf30|LRRC3DN	leucine rich repeat containing 3	protein-coding	0.016878	0.592437
peak_call/SR_EVTd3_GCM1/GCM1/SR_EVTd3_GCM1.GCM1_peak_2219	chr9	126705866	126706225	+	138	NA	Intergenic	CpG	91602	NM_001174147	4010	Hs.129133	NM_002316	ENSG00000136944	LMX1B	LMX1.2|NPS1	LIM homeobox transcription factor 1 beta	protein-coding	0.058496	0.694444
peak_call/SR_EVTd3_GCM1/GCM1/SR_EVTd3_GCM1.GCM1_peak_441	chr11	75780856	75781400	+	138	NA	intron (NM_001253891, intron 1 of 6)	intron (NM_001253891, intron 1 of 6)	12350	NM_032564	84649	Hs.129798	NM_032564	ENSG00000062282	DGAT2	ARAT|GS1999FULL|HMFN1045	diacylglycerol O-acyltransferase 2	protein-coding	0.005515	0.521101
peak_call/SR_EVTd3_GCM1/GCM1/SR_EVTd3_GCM1.GCM1_peak_185	chr1	205631595	205631989	+	138	NA	5' UTR (NM_001973, exon 1 of 5)	5' UTR (NM_001973, exon 1 of 5)	1080	NM_021795	2005	Hs.497520	NM_001973	ENSG00000158711	ELK4	SAP1	ETS transcription factor ELK4	protein-coding	0.172589	0.797468
peak_call/SR_EVTd3_GCM1/GCM1/SR_EVTd3_GCM1.GCM1_peak_1620	chr3	186640324	186640710	+	137	NA	exon (NM_014375, exon 1 of 7)	exon (NM_014375, exon 1 of 7)	118	NM_001308077	26998	Hs.81073	NM_014375	ENSG00000090512	FETUB	16G2|Gugu|IRL685	fetuin B	protein-coding	0.023316	0.552972
peak_call/SR_EVTd3_GCM1/GCM1/SR_EVTd3_GCM1.GCM1_peak_195	chr1	218368748	218369032	+	137	NA	intron (NR_138149, intron 2 of 7)	L2a|LINE|L2	-23212	NR_046268	728463	Hs.568469	NR_046268	ENSG00000232480	TGFB2-AS1	-	TGFB2 antisense RNA 1 (head to head)	ncRNA	0.021127	0.494737
peak_call/SR_EVTd3_GCM1/GCM1/SR_EVTd3_GCM1.GCM1_peak_1132	chr19	39136278	39136779	+	137	NA	intron (NM_001014834, intron 1 of 7)	intron (NM_001014834, intron 1 of 7)	10742	NM_001014835	10298	Hs.20447	NM_005884	ENSG00000130669	PAK4	-	p21 (RAC1) activated kinase 4	protein-coding	0.00998	0.585657
peak_call/SR_EVTd3_GCM1/GCM1/SR_EVTd3_GCM1.GCM1_peak_636	chr13	113843143	113843573	+	137	NA	TTS (NR_044995)	TTS (NR_044995)	20718	NM_000820	2621	Hs.646346	NM_000820	ENSG00000183087	GAS6	AXLLG|AXSF	growth arrest specific 6	protein-coding	0.053488	0.675174
peak_call/SR_EVTd3_GCM1/GCM1/SR_EVTd3_GCM1.GCM1_peak_1130	chr19	38831113	38831381	+	137	NA	intron (NM_001398, intron 2 of 9)	intron (NM_001398, intron 2 of 9)	547	NM_001398	1891	Hs.196176	NM_001398	ENSG00000104823	ECH1	HPXEL	enoyl-CoA hydratase 1	protein-coding	0.044776	0.568773
peak_call/SR_EVTd3_GCM1/GCM1/SR_EVTd3_GCM1.GCM1_peak_893	chr16	84826065	84826853	+	137	NA	intron (NM_031476, intron 1 of 14)	intron (NM_031476, intron 1 of 14)	6474	NM_031476	83716	Hs.513779	NM_031476	ENSG00000103196	CRISPLD2	CRISP11|LCRISP2|LGL1	cysteine rich secretory protein LCCL domain containing 2	protein-coding	0.022843	0.572877
peak_call/SR_EVTd3_GCM1/GCM1/SR_EVTd3_GCM1.GCM1_peak_1714	chr4	183503968	183504339	+	136	NA	promoter-TSS (NM_001564)	promoter-TSS (NM_001564)	362	NR_033995	389247	Hs.385787	NR_033995		LOC389247	-	uncharacterized LOC389247	ncRNA	0.105121	0.688172
peak_call/SR_EVTd3_GCM1/GCM1/SR_EVTd3_GCM1.GCM1_peak_122	chr1	112722549	112722840	+	136	NA	intron (NM_001004440, intron 2 of 4)	intron (NM_001004440, intron 2 of 4)	2127	NM_001004440	284467	Hs.439116	NM_182759	ENSG00000184599	TAFA3	FAM19A3|TAFA-3	TAFA chemokine like family member 3	protein-coding	0.020619	0.599315
peak_call/SR_EVTd3_GCM1/GCM1/SR_EVTd3_GCM1.GCM1_peak_1198	chr2	10773798	10774584	+	136	NA	intron (NM_001039362, intron 8 of 13)	intron (NM_001039362, intron 8 of 13)	38594	NM_005742	10130	Hs.212102	NM_005742	ENSG00000143870	PDIA6	ERP5|P5|TXNDC7	protein disulfide isomerase family A member 6	protein-coding	0.016539	0.590851
peak_call/SR_EVTd3_GCM1/GCM1/SR_EVTd3_GCM1.GCM1_peak_213	chr1	239899751	239900106	+	136	NA	promoter-TSS (NR_046582)	promoter-TSS (NR_046582)	-56	NR_046582	100873984	Hs.199475	NR_046582	ENSG00000234601	CHRM3-AS1	-	CHRM3 antisense RNA 1	ncRNA	0.008451	0.52809
peak_call/SR_EVTd3_GCM1/GCM1/SR_EVTd3_GCM1.GCM1_peak_466	chr11	118729558	118729996	+	136	NA	Intergenic	LTR5_Hs|LTR|ERVK	-50127	NM_001301065	11181	Hs.129712	NM_007180	ENSG00000118094	TREH	TRE|TREA|TREHD	trehalase	protein-coding	0.02968	0.514806
peak_call/SR_EVTd3_GCM1/GCM1/SR_EVTd3_GCM1.GCM1_peak_1834	chr6	10314079	10314502	+	136	NA	Intergenic	Intergenic	-90212	NR_145448	109729173		NR_145448	ENSG00000285278	TFAP2A-AS2	HIPSTR	TFAP2A antisense RNA 2	ncRNA	0.023641	0.450472
peak_call/SR_EVTd3_GCM1/GCM1/SR_EVTd3_GCM1.GCM1_peak_1510	chr3	23096327	23096622	+	136	NA	Intergenic	Tigger3b|DNA|TcMar-Tigger	106104	NR_136177	100505877	Hs.125904	NR_136176	ENSG00000233153	UBE2E2-AS1	-	UBE2E2 antisense RNA 1 (head to head)	ncRNA	0.010169	0.375
peak_call/SR_EVTd3_GCM1/GCM1/SR_EVTd3_GCM1.GCM1_peak_1557	chr3	111032765	111033116	+	136	NA	Intergenic	Tigger3b|DNA|TcMar-Tigger	37019	NR_045114	100506555	Hs.535689	NR_045114		NECTIN3-AS1	PVRL3-AS1	NECTIN3 antisense RNA 1	ncRNA	0.005698	0.323864
peak_call/SR_EVTd3_GCM1/GCM1/SR_EVTd3_GCM1.GCM1_peak_881	chr16	72990361	72990596	+	136	NA	intron (NM_006885, intron 1 of 9)	intron (NM_006885, intron 1 of 9)	57650	NM_006885	463	Hs.598297	NM_006885	ENSG00000140836	ZFHX3	ATBF1|ATBT|ZNF927	zinc finger homeobox 3	protein-coding	0.025532	0.563559
peak_call/SR_EVTd3_GCM1/GCM1/SR_EVTd3_GCM1.GCM1_peak_2149	chr8	143016507	143016731	+	136	NA	intron (NR_026913, intron 1 of 1)	intron (NR_026913, intron 1 of 1)	1771	NR_026913	100133669	Hs.195309	NR_026913		LY6E-DT	-	LY6E divergent transcript	ncRNA	0.008929	0.488889
peak_call/SR_EVTd3_GCM1/GCM1/SR_EVTd3_GCM1.GCM1_peak_557	chr12	124293103	124293575	+	136	NA	intron (NM_181709, intron 1 of 2)	intron (NM_181709, intron 1 of 2)	-1754	NM_001365156	144347	Hs.432901	NM_181709	ENSG00000178882	RFLNA	CFM2|FAM101A	refilin A	protein-coding	0.014831	0.513742
peak_call/SR_EVTd3_GCM1/GCM1/SR_EVTd3_GCM1.GCM1_peak_2112	chr8	81301138	81301479	+	136	NA	Intergenic	MER4B|LTR|ERV1	20772	NM_001444	2171	Hs.408061	NM_001444	ENSG00000164687	FABP5	E-FABP|EFABP|KFABP|PA-FABP|PAFABP	fatty acid binding protein 5	protein-coding	0.014663	0.44152
peak_call/SR_EVTd3_GCM1/GCM1/SR_EVTd3_GCM1.GCM1_peak_1736	chr5	32585947	32586221	+	136	NA	intron (NM_006713, intron 1 of 4)	CpG	527	NM_006713	10923	Hs.229641	NM_006713	ENSG00000113387	SUB1	P15|PC4|p14	SUB1 regulator of transcription	protein-coding	0.105839	0.701818
peak_call/SR_EVTd3_GCM1/GCM1/SR_EVTd3_GCM1.GCM1_peak_280	chr10	48466251	48467034	+	136	NA	intron (NR_144644, intron 3 of 8)	CpG	27008	NM_001256026	58504	Hs.655672	NM_021226	ENSG00000128805	ARHGAP22	RhoGAP2|RhoGap22	Rho GTPase activating protein 22	protein-coding	0.108557	0.709184
peak_call/SR_EVTd3_GCM1/GCM1/SR_EVTd3_GCM1.GCM1_peak_1719	chr5	635783	635970	+	135	NA	intron (NM_018140, intron 6 of 11)	intron (NM_018140, intron 6 of 11)	23536	NM_018140	55722	Hs.591741	NM_018140	ENSG00000112877	CEP72	-	centrosomal protein 72	protein-coding	0.026738	0.574468
peak_call/SR_EVTd3_GCM1/GCM1/SR_EVTd3_GCM1.GCM1_peak_951	chr17	38455305	38455553	+	135	NA	intron (NM_001199417, intron 1 of 23).2	intron (NM_001199417, intron 1 of 23).2	26965	NM_001199417	57636	Hs.374446	NM_020876	ENSG00000275832	ARHGAP23	-	Rho GTPase activating protein 23	protein-coding	0.004032	0.610442
peak_call/SR_EVTd3_GCM1/GCM1/SR_EVTd3_GCM1.GCM1_peak_1450	chr22	36368495	36368910	+	135	NA	intron (NM_002473, intron 1 of 40)	intron (NM_002473, intron 1 of 40)	19365	NM_002473	4627	Hs.474751	NM_002473	ENSG00000100345	MYH9	BDPLT6|DFNA17|EPSTS|FTNS|MATINS|MHA|NMHC-II-A|NMMHC-IIA|NMMHCA	myosin heavy chain 9	protein-coding	0.024096	0.536058
peak_call/SR_EVTd3_GCM1/GCM1/SR_EVTd3_GCM1.GCM1_peak_114	chr1	94927010	94927575	+	135	NA	promoter-TSS (NM_001286055)	promoter-TSS (NM_001286055)	-69	NM_001286055	1266	Hs.483454	NM_001839	ENSG00000117519	CNN3	-	calponin 3	protein-coding	0.118584	0.780919
peak_call/SR_EVTd3_GCM1/GCM1/SR_EVTd3_GCM1.GCM1_peak_60	chr1	32500384	32500672	+	135	NA	Intergenic	G-rich|Low_complexity|Low_complexity	35456	NM_001145720	728116	Hs.647658	NM_001145720	ENSG00000273274	ZBTB8B	ZNF916B	zinc finger and BTB domain containing 8B	protein-coding	0.135417	0.771626
peak_call/SR_EVTd3_GCM1/GCM1/SR_EVTd3_GCM1.GCM1_peak_2018	chr7	102286152	102286359	+	135	NA	promoter-TSS (NM_001359228)	promoter-TSS (NM_001359228)	-613	NM_001359230	10603	Hs.489448	NM_020979	ENSG00000160999	SH2B2	APS	SH2B adaptor protein 2	protein-coding	0.077295	0.701923
peak_call/SR_EVTd3_GCM1/GCM1/SR_EVTd3_GCM1.GCM1_peak_2119	chr8	95268523	95269104	+	134	NA	promoter-TSS (NR_038201)	promoter-TSS (NR_038201)	-23	NR_038201	100616530	Hs.554328	NR_038201	ENSG00000253773	C8orf37-AS1	-	C8orf37 antisense RNA 1	ncRNA	0.080895	0.678694
peak_call/SR_EVTd3_GCM1/GCM1/SR_EVTd3_GCM1.GCM1_peak_625	chr13	97199972	97200308	+	134	NA	Intergenic	MLT2F|LTR|ERVL	-20518	NR_125725	103625683	Hs.679591	NR_125725	ENSG00000233124	LINC00456	-	long intergenic non-protein coding RNA 456	ncRNA	0.008929	0.504451
peak_call/SR_EVTd3_GCM1/GCM1/SR_EVTd3_GCM1.GCM1_peak_1863	chr6	42043667	42044179	+	134	NA	intron (NM_001287434, intron 1 of 4)	intron (NM_001287434, intron 1 of 4)	4971	NM_001136017	896	Hs.534307	NM_001760	ENSG00000112576	CCND3	-	cyclin D3	protein-coding	0.025391	0.592593
peak_call/SR_EVTd3_GCM1/GCM1/SR_EVTd3_GCM1.GCM1_peak_1398	chr21	30146979	30147368	+	134	NA	Intergenic	LTR19A|LTR|ERV1	19632	NM_012131	26285	Hs.258589	NM_012131	ENSG00000156282	CLDN17	-	claudin 17	protein-coding	0.028278	0.487179
peak_call/SR_EVTd3_GCM1/GCM1/SR_EVTd3_GCM1.GCM1_peak_604	chr13	47782074	47782495	+	134	NA	Intergenic	L1PA2|LINE|L1	150338	NR_047492	100861549	Hs.660978	NR_047492	ENSG00000260388	LINC00562	-	long intergenic non-protein coding RNA 562	ncRNA	0.042755	0.56872
peak_call/SR_EVTd3_GCM1/GCM1/SR_EVTd3_GCM1.GCM1_peak_1600	chr3	149539390	149539777	+	132	NA	intron (NM_001348362, intron 7 of 9)	intron (NM_001348362, intron 7 of 9)	64886	NM_004617	7104	Hs.133527	NM_004617	ENSG00000169903	TM4SF4	ILTMP|il-TMP	transmembrane 4 L six family member 4	protein-coding	0.002584	0.494845
peak_call/SR_EVTd3_GCM1/GCM1/SR_EVTd3_GCM1.GCM1_peak_413	chr11	62471684	62471886	+	132	NA	intron (NM_024060, intron 5 of 5)	intron (NM_024060, intron 5 of 5)	52752	NM_003357	7356	Hs.523732	NM_003357	ENSG00000149021	SCGB1A1	CC10|CC16|CCPBP|CCSP|UGB|UP-1|UP1	secretoglobin family 1A member 1	protein-coding	0.019802	0.596059
peak_call/SR_EVTd3_GCM1/GCM1/SR_EVTd3_GCM1.GCM1_peak_1833	chr6	9875977	9876353	+	132	NA	Intergenic	MLT1A|LTR|ERVL-MaLR	-528337	NR_145448	109729173		NR_145448	ENSG00000285278	TFAP2A-AS2	HIPSTR	TFAP2A antisense RNA 2	ncRNA	0.005319	0.440318
peak_call/SR_EVTd3_GCM1/GCM1/SR_EVTd3_GCM1.GCM1_peak_77	chr1	42817131	42817465	+	132	NA	promoter-TSS (NM_199342)	promoter-TSS (NM_199342)	99	NM_199342	374969	Hs.113919	NM_199342	ENSG00000177868	SVBP	CCDC23	small vasohibin binding protein	protein-coding	0.116766	0.743284
peak_call/SR_EVTd3_GCM1/GCM1/SR_EVTd3_GCM1.GCM1_peak_1185	chr2	6917409	6917676	+	131	NA	5' UTR (NM_001349181, exon 1 of 10)	5' UTR (NM_001349181, exon 1 of 10)	130	NM_014746	9781	Hs.22146	NM_014746	ENSG00000151692	RNF144A	RNF144|UBCE7IP4|hUIP4	ring finger protein 144A	protein-coding	0.164794	0.794776
peak_call/SR_EVTd3_GCM1/GCM1/SR_EVTd3_GCM1.GCM1_peak_1348	chr20	35607509	35607779	+	131	NA	promoter-TSS (NR_119376)	promoter-TSS (NR_119376)	-82	NR_119376	80307	Hs.72222	NR_001442	ENSG00000088340	FER1L4	C20orf124	fer-1 like family member 4 (pseudogene)	pseudo	0.014815	0.619926
peak_call/SR_EVTd3_GCM1/GCM1/SR_EVTd3_GCM1.GCM1_peak_1394	chr21	15208124	15208372	+	131	NA	Intergenic	L2c|LINE|L2	-143248	NM_003489	8204	Hs.155017	NM_003489	ENSG00000180530	NRIP1	CAKUT3|RIP140	nuclear receptor interacting protein 1	protein-coding	0.040323	0.526104
peak_call/SR_EVTd3_GCM1/GCM1/SR_EVTd3_GCM1.GCM1_peak_1310	chr2	232321492	232321992	+	131	NA	intron (NR_046476, intron 14 of 20)	intron (NR_046476, intron 14 of 20)	-57009	NM_001632	250	Hs.284255	NM_001632	ENSG00000163283	ALPP	ALP|ALPI|IAP|PALP|PLAP|PLAP-1	alkaline phosphatase, placental	protein-coding	0.034	0.664671
peak_call/SR_EVTd3_GCM1/GCM1/SR_EVTd3_GCM1.GCM1_peak_1537	chr3	55567662	55567896	+	130	NA	intron (NM_015576, intron 16 of 16)	intron (NM_015576, intron 16 of 16)	-80137	NM_003392	7474	Hs.643085	NM_003392	ENSG00000114251	WNT5A	hWNT5A	Wnt family member 5A	protein-coding	0.012821	0.514894
peak_call/SR_EVTd3_GCM1/GCM1/SR_EVTd3_GCM1.GCM1_peak_1325	chr20	1226121	1226473	+	130	NA	intron (NM_001136566, intron 1 of 13)	CpG	177	NM_001136566	642636	Hs.713451	NM_001136566	ENSG00000244588	RAD21L1	RAD21L|dJ545L17.2	RAD21 cohesin complex component like 1	protein-coding	0.102273	0.708215
peak_call/SR_EVTd3_GCM1/GCM1/SR_EVTd3_GCM1.GCM1_peak_92	chr1	54323425	54323814	+	130	NA	intron (NM_001009955, intron 4 of 16)	intron (NM_001009955, intron 4 of 16)	82775	NM_018070	23648	Hs.476706	NM_018070	ENSG00000157216	SSBP3	CSDP|SSDP|SSDP1	single stranded DNA binding protein 3	protein-coding	0.012853	0.587179
peak_call/SR_EVTd3_GCM1/GCM1/SR_EVTd3_GCM1.GCM1_peak_1717	chr5	82168	82486	+	130	NA	Intergenic	Intergenic	-9841	NM_052909	153478	Hs.535800	NM_052909	ENSG00000153404	PLEKHG4B	-	pleckstrin homology and RhoGEF domain containing G4B	protein-coding	0.022013	0.564263
peak_call/SR_EVTd3_GCM1/GCM1/SR_EVTd3_GCM1.GCM1_peak_170	chr1	185734420	185734717	+	130	NA	5' UTR (NM_031935, exon 1 of 107)	5' UTR (NM_031935, exon 1 of 107)	177	NM_031935	83872	Hs.58877	NM_031935	ENSG00000143341	HMCN1	ARMD1|FBLN6|FIBL-6|FIBL6	hemicentin 1	protein-coding	0.074074	0.64094
peak_call/SR_EVTd3_GCM1/GCM1/SR_EVTd3_GCM1.GCM1_peak_915	chr17	4161196	4161674	+	130	NA	Intergenic	Intergenic	17738	NM_001254755	124936	Hs.513871	NM_144611	ENSG00000167740	CYB5D2	-	cytochrome b5 domain containing 2	protein-coding	0.014644	0.490605
peak_call/SR_EVTd3_GCM1/GCM1/SR_EVTd3_GCM1.GCM1_peak_545	chr12	114799567	114800091	+	130	NA	Intergenic	Intergenic	-115654	NM_005996	6926	Hs.744016	NM_005996	ENSG00000135111	TBX3	TBX3-ISO|UMS|XHL	T-box transcription factor 3	protein-coding	0.022901	0.56
peak_call/SR_EVTd3_GCM1/GCM1/SR_EVTd3_GCM1.GCM1_peak_797	chr15	93109486	93109774	+	130	NA	Intergenic	CpG	-20419	NM_020211	56963	Hs.271277	NM_020211	ENSG00000182175	RGMA	RGM	repulsive guidance molecule BMP co-receptor a	protein-coding	0.072917	0.588235
peak_call/SR_EVTd3_GCM1/GCM1/SR_EVTd3_GCM1.GCM1_peak_1683	chr4	83013025	83013248	+	129	NA	promoter-TSS (NM_001115007)	promoter-TSS (NM_001115007)	-195	NM_001115007	132660	Hs.96952	NM_194282	ENSG00000189308	LIN54	CXCDC1|JC8.6|MIP120|TCX1	lin-54 DREAM MuvB core complex component	protein-coding	0.116592	0.660714
peak_call/SR_EVTd3_GCM1/GCM1/SR_EVTd3_GCM1.GCM1_peak_1171	chr19	52787044	52787428	+	129	NA	promoter-TSS (NM_198457)	promoter-TSS (NM_198457)	-445	NM_001321867	162966	Hs.696848	NM_198457	ENSG00000189190	ZNF600	KR-ZNF1	zinc finger protein 600	protein-coding	0.033854	0.555844
peak_call/SR_EVTd3_GCM1/GCM1/SR_EVTd3_GCM1.GCM1_peak_1759	chr5	91280619	91280975	+	129	NA	Intergenic	CpG	33605	NR_103548	100505994	Hs.628363	NR_103548	ENSG00000248323	LUCAT1	SCAL1|SCAT5	lung cancer associated transcript 1	ncRNA	0.08427	0.627451
peak_call/SR_EVTd3_GCM1/GCM1/SR_EVTd3_GCM1.GCM1_peak_159	chr1	180165881	180166312	+	129	NA	intron (NM_002826, intron 1 of 11)	intron (NM_002826, intron 1 of 11)	11227	NM_002826	5768	Hs.719176	NM_002826	ENSG00000116260	QSOX1	Q6|QSCN6	quiescin sulfhydryl oxidase 1	protein-coding	0.009281	0.543981
peak_call/SR_EVTd3_GCM1/GCM1/SR_EVTd3_GCM1.GCM1_peak_2053	chr7	149477745	149478077	+	129	NA	intron (NM_152557, intron 4 of 6)	intron (NM_152557, intron 4 of 6)	-16849	NM_015694	27153	Hs.38512	NM_015694	ENSG00000196453	ZNF777	-	zinc finger protein 777	protein-coding	0.018072	0.591592
peak_call/SR_EVTd3_GCM1/GCM1/SR_EVTd3_GCM1.GCM1_peak_1016	chr17	77036736	77037011	+	129	NA	Intergenic	Intergenic	-51770	NR_027058	654434	Hs.720923	NR_027058	ENSG00000234912	SNHG20	C17orf86|LINC00338|NCRNA00338|SCARNA16HG	small nucleolar RNA host gene 20	ncRNA	0.04	0.59058
peak_call/SR_EVTd3_GCM1/GCM1/SR_EVTd3_GCM1.GCM1_peak_1149	chr19	45442768	45443026	+	128	NA	intron (NM_001369412, intron 1 of 9)	intron (NM_001369412, intron 1 of 9)	6243	NR_106736	102464836		NR_106736	ENSG00000275726	MIR6088	hsa-mir-6088	microRNA 6088	ncRNA	0.023256	0.548263
peak_call/SR_EVTd3_GCM1/GCM1/SR_EVTd3_GCM1.GCM1_peak_1512	chr3	30581276	30581554	+	128	NA	Intergenic	Intergenic	-25087	NM_001024847	7048	Hs.82028	NM_003242	ENSG00000163513	TGFBR2	AAT3|FAA3|LDS1B|LDS2|LDS2B|MFS2|RIIC|TAAD2|TBR-ii|TBRII|TGFR-2|TGFbeta-RII	transforming growth factor beta receptor 2	protein-coding	0.017986	0.476703
peak_call/SR_EVTd3_GCM1/GCM1/SR_EVTd3_GCM1.GCM1_peak_2192	chr9	91193132	91193929	+	128	NA	Intergenic	CpG	74468	NR_135306	100129347	Hs.522287	NR_135306	ENSG00000229694	LINC00484	C9orf73	long intergenic non-protein coding RNA 484	ncRNA	0.077792	0.581454
peak_call/SR_EVTd3_GCM1/GCM1/SR_EVTd3_GCM1.GCM1_peak_687	chr14	77498857	77499325	+	128	NA	promoter-TSS (NM_182509)	promoter-TSS (NM_182509)	-275	NM_199296	145501	Hs.29742	NM_182509	ENSG00000100593	ISM2	TAIL1|THSD3	isthmin 2	protein-coding	0.143162	0.776119
peak_call/SR_EVTd3_GCM1/GCM1/SR_EVTd3_GCM1.GCM1_peak_823	chr16	8949490	8949827	+	127	NA	promoter-TSS (NR_135826)	promoter-TSS (NR_135826)	-4	NR_135826	7874	Hs.386939	NM_003470	ENSG00000187555	USP7	HAUSP|TEF1	ubiquitin specific peptidase 7	protein-coding	0.008902	0.508876
peak_call/SR_EVTd3_GCM1/GCM1/SR_EVTd3_GCM1.GCM1_peak_747	chr15	58469923	58470230	+	127	NA	intron (NR_120338, intron 2 of 2)	AluJb|SINE|Alu	28659	NR_120338	101928694	Hs.655781	NR_120338	ENSG00000259293	LIPC-AS1	-	LIPC antisense RNA 1	ncRNA	0.013029	0.474026
peak_call/SR_EVTd3_GCM1/GCM1/SR_EVTd3_GCM1.GCM1_peak_2160	chr8	144796354	144796947	+	127	NA	Intergenic	LTR5_Hs|LTR|ERVK	-2226	NM_213605	340385	Hs.521942	NM_213605	ENSG00000197363	ZNF517	-	zinc finger protein 517	protein-coding	0.01855	0.456229
peak_call/SR_EVTd3_GCM1/GCM1/SR_EVTd3_GCM1.GCM1_peak_2152	chr8	143849965	143850271	+	126	NA	Intergenic	LTR5_Hs|LTR|ERVK	-9145	NM_178564	340371	Hs.521926	NM_178564	ENSG00000185189	NRBP2	TRG16|pp9320	nuclear receptor binding protein 2	protein-coding	0.022876	0.482085
peak_call/SR_EVTd3_GCM1/GCM1/SR_EVTd3_GCM1.GCM1_peak_1583	chr3	128442077	128442391	+	126	NA	Intergenic	Intergenic	-21360	NR_037890	285224	Hs.683815	NR_037890	ENSG00000242049	DNAJB8-AS1	-	DNAJB8 antisense RNA 1	ncRNA	0.022293	0.6
peak_call/SR_EVTd3_GCM1/GCM1/SR_EVTd3_GCM1.GCM1_peak_558	chr12	124481316	124481691	+	125	NA	intron (NM_001077261, intron 5 of 47)	L2a|LINE|L2	86109	NM_006312	9612	Hs.137510	NM_006312	ENSG00000196498	NCOR2	CTG26|N-CoR2|SMAP270|SMRT|SMRTE|SMRTE-tau|TNRC14|TRAC|TRAC-1|TRAC1	nuclear receptor corepressor 2	protein-coding	0.032	0.670213
peak_call/SR_EVTd3_GCM1/GCM1/SR_EVTd3_GCM1.GCM1_peak_436	chr11	69818656	69819103	+	125	NA	exon (NM_005247, exon 1 of 3)	exon (NM_005247, exon 1 of 3)	537	NM_005247	2248	Hs.37092	NM_005247	ENSG00000186895	FGF3	HBGF-3|INT2	fibroblast growth factor 3	protein-coding	0.134228	0.754464
peak_call/SR_EVTd3_GCM1/GCM1/SR_EVTd3_GCM1.GCM1_peak_987	chr17	66952169	66952453	+	125	NA	Intergenic	Intergenic	-12396	NM_014405	27092	Hs.514423	NM_014405	ENSG00000075461	CACNG4	-	calcium voltage-gated channel auxiliary subunit gamma 4	protein-coding	0.024648	0.512281
peak_call/SR_EVTd3_GCM1/GCM1/SR_EVTd3_GCM1.GCM1_peak_757	chr15	66803246	66803470	+	124	NA	Intergenic	Intergenic	101122	NR_027654	4091	Hs.153863	NM_005585	ENSG00000137834	SMAD6	AOVD2|HsT17432|MADH6|MADH7	SMAD family member 6	protein-coding	0.040179	0.675556
peak_call/SR_EVTd3_GCM1/GCM1/SR_EVTd3_GCM1.GCM1_peak_1260	chr2	96870078	96870397	+	124	NA	promoter-TSS (NM_017789)	promoter-TSS (NM_017789)	-157	NM_017789	54910	Hs.516220	NM_017789	ENSG00000168758	SEMA4C	M-SEMA-F|SEMACL1|SEMAF|SEMAI	semaphorin 4C	protein-coding	0.106583	0.75
peak_call/SR_EVTd3_GCM1/GCM1/SR_EVTd3_GCM1.GCM1_peak_1990	chr7	74633645	74633936	+	124	NA	Intergenic	Intergenic	-23875	NM_001280800	2969	Hs.647041	NM_001518	ENSG00000263001	GTF2I	BAP135|BTKAP1|DIWS|GTFII-I|IB291|SPIN|TFII-I|WBS|WBSCR6	general transcription factor IIi	protein-coding	0.013746	0.530822
peak_call/SR_EVTd3_GCM1/GCM1/SR_EVTd3_GCM1.GCM1_peak_465	chr11	118715869	118716264	+	124	NA	Intergenic	MER4CL34|LTR|ERV1	-36416	NM_001301065	11181	Hs.129712	NM_007180	ENSG00000118094	TREH	TRE|TREA|TREHD	trehalase	protein-coding	0.010127	0.434343
peak_call/SR_EVTd3_GCM1/GCM1/SR_EVTd3_GCM1.GCM1_peak_1360	chr20	48184312	48184624	+	124	NA	Intergenic	Intergenic	-175443	NR_026958	284749	Hs.299080	NR_026958	ENSG00000235621	LINC00494	-	long intergenic non-protein coding RNA 494	ncRNA	0.003205	0.507987
peak_call/SR_EVTd3_GCM1/GCM1/SR_EVTd3_GCM1.GCM1_peak_2116	chr8	91040190	91040514	+	124	NA	intron (NM_018710, intron 1 of 6)	intron (NM_018710, intron 1 of 6)	507	NM_018710	55529	Hs.202517	NM_018710	ENSG00000155099	PIP4P2	TMEM55A	phosphatidylinositol-4,5-bisphosphate 4-phosphatase 2	protein-coding	0.012346	0.516923
peak_call/SR_EVTd3_GCM1/GCM1/SR_EVTd3_GCM1.GCM1_peak_587	chr13	32890220	32890564	+	124	NA	intron (NR_047020, intron 3 of 4)	ERVL-E-int|LTR|ERVL	21260	NR_047020	100874167	Hs.406290	NR_047020		LINC00423	-	long intergenic non-protein coding RNA 423	ncRNA	0.008721	0.498551
peak_call/SR_EVTd3_GCM1/GCM1/SR_EVTd3_GCM1.GCM1_peak_1613	chr3	180602343	180602672	+	124	NA	intron (NM_001288582, intron 1 of 12)	CpG	344	NM_001288582	151613	Hs.43213	NM_133462	ENSG00000163728	TTC14	DRDL5813|PRO19630	tetratricopeptide repeat domain 14	protein-coding	0.082067	0.651515
peak_call/SR_EVTd3_GCM1/GCM1/SR_EVTd3_GCM1.GCM1_peak_1104	chr19	14206311	14206576	+	124	NA	promoter-TSS (NM_014921)	promoter-TSS (NM_014921)	-274	NM_001008701	22859	Hs.94229	NM_014921	ENSG00000072071	ADGRL1	CIRL1|CL1|LEC2|LPHN1	adhesion G protein-coupled receptor L1	protein-coding	0.166038	0.838346
peak_call/SR_EVTd3_GCM1/GCM1/SR_EVTd3_GCM1.GCM1_peak_843	chr16	30748753	30749309	+	124	NA	intron (NM_001172432, intron 2 of 10)	(GGT)n|Simple_repeat|Simple_repeat	606	NM_000294	5261	Hs.65735	NM_000294	ENSG00000156873	PHKG2	GSD9C	phosphorylase kinase catalytic subunit gamma 2	protein-coding	0.03777	0.639138
peak_call/SR_EVTd3_GCM1/GCM1/SR_EVTd3_GCM1.GCM1_peak_1194	chr2	10340551	10340913	+	123	NA	intron (NM_001258357, intron 1 of 4)	intron (NM_001258357, intron 1 of 4)	10569	NM_001258357	3241	Hs.580427	NM_002149	ENSG00000115756	HPCAL1	BDR1|HLP2|VILIP-3	hippocalcin like 1	protein-coding	0.019337	0.548209
peak_call/SR_EVTd3_GCM1/GCM1/SR_EVTd3_GCM1.GCM1_peak_1456	chr22	37525383	37525712	+	123	NA	Intergenic	Intergenic	-6132	NM_014550	29775	Hs.57973	NM_014550	ENSG00000100065	CARD10	BIMP1|CARMA3	caspase recruitment domain family member 10	protein-coding	0.021277	0.639394
peak_call/SR_EVTd3_GCM1/GCM1/SR_EVTd3_GCM1.GCM1_peak_1841	chr6	14924152	14924431	+	123	NA	Intergenic	MER20|DNA|hAT-Charlie	-321778	NM_004973	3720	Hs.269059	NM_004973	ENSG00000008083	JARID2	JMJ	jumonji and AT-rich interaction domain containing 2	protein-coding	0.017921	0.492857
peak_call/SR_EVTd3_GCM1/GCM1/SR_EVTd3_GCM1.GCM1_peak_1189	chr2	9972784	9973160	+	123	NA	intron (NM_198182, intron 8 of 15)	intron (NM_198182, intron 8 of 15)	21279	NM_198182	29841	Hs.418493	NM_198182	ENSG00000134317	GRHL1	LBP32|MGR|NH32|TFCP2L2	grainyhead like transcription factor 1	protein-coding	0.015957	0.501326
peak_call/SR_EVTd3_GCM1/GCM1/SR_EVTd3_GCM1.GCM1_peak_1787	chr5	135491529	135491879	+	123	NA	Intergenic	CpG	-39353	NM_001099221	497189	Hs.552091	NM_001099221	ENSG00000255833	TIFAB	-	TIFA inhibitor	protein-coding	0.077143	0.669516
peak_call/SR_EVTd3_GCM1/GCM1/SR_EVTd3_GCM1.GCM1_peak_74	chr1	41483339	41483649	+	123	NA	intron (NM_001956, intron 2 of 4)	intron (NM_001956, intron 2 of 4)	1189	NM_001956	1907	Hs.1407	NM_001956	ENSG00000127129	EDN2	ET-2|ET2|PPET2	endothelin 2	protein-coding	0.032258	0.559486
peak_call/SR_EVTd3_GCM1/GCM1/SR_EVTd3_GCM1.GCM1_peak_1476	chr22	45580778	45581056	+	123	NA	intron (NM_006486, intron 16 of 16)	intron (NM_006486, intron 16 of 16)	24730	NR_131244	100506737	Hs.517692	NR_131244	ENSG00000238120	LINC01589	TCONS_00029353	long intergenic non-protein coding RNA 1589	ncRNA	0.053957	0.530466
peak_call/SR_EVTd3_GCM1/GCM1/SR_EVTd3_GCM1.GCM1_peak_52	chr1	25588061	25588756	+	123	NA	Intergenic	LTR5_Hs|LTR|ERVK	-29060	NM_001289010	57134	Hs.197043	NM_020379	ENSG00000117643	MAN1C1	HMIC|MAN1A3|MAN1C|pp6318	mannosidase alpha class 1C member 1	protein-coding	0.018705	0.482759
peak_call/SR_EVTd3_GCM1/GCM1/SR_EVTd3_GCM1.GCM1_peak_1292	chr2	190880683	190881206	+	123	NA	5' UTR (NM_001256310, exon 1 of 15)	5' UTR (NM_001256310, exon 1 of 15)	123	NM_001256310	2744	Hs.116448	NM_014905	ENSG00000115419	GLS	AAD20|CASGID|EIEE71|GAC|GAM|GDPAG|GLS1|KGA	glutaminase	protein-coding	0.105163	0.679389
peak_call/SR_EVTd3_GCM1/GCM1/SR_EVTd3_GCM1.GCM1_peak_742	chr15	52528852	52529315	+	123	NA	promoter-TSS (NM_000259)	promoter-TSS (NM_000259)	-33	NM_000259	4644	Hs.21213	NM_000259	ENSG00000197535	MYO5A	GS1|MYH12|MYO5|MYR12	myosin VA	protein-coding	0.142549	0.790948
peak_call/SR_EVTd3_GCM1/GCM1/SR_EVTd3_GCM1.GCM1_peak_1323	chr2	240452636	240453314	+	123	NA	intron (NR_161169, intron 1 of 2)	CpG	-3026	NR_029702	406941		NR_029702	ENSG00000207611	MIR149	MIRN149|mir-149	microRNA 149	ncRNA	0.143068	0.802651
peak_call/SR_EVTd3_GCM1/GCM1/SR_EVTd3_GCM1.GCM1_peak_573	chr13	20967427	20967677	+	123	NA	Intergenic	LTR38A1|LTR|ERV1	-18124	NR_104058	101930748	Hs.637638	NR_104058	ENSG00000233780	LINC00367	-	long intergenic non-protein coding RNA 367	ncRNA	0.02	0.474104
peak_call/SR_EVTd3_GCM1/GCM1/SR_EVTd3_GCM1.GCM1_peak_1543	chr3	63874764	63875160	+	123	NA	intron (NM_000333, intron 1 of 12)	MLT1A0|LTR|ERVL-MaLR	10405	NM_000333	6314	Hs.476595	NM_000333	ENSG00000163635	ATXN7	ADCAII|OPCA3|SCA7|SGF73	ataxin 7	protein-coding	0.007576	0.413098
peak_call/SR_EVTd3_GCM1/GCM1/SR_EVTd3_GCM1.GCM1_peak_2268	chrX	49853665	49854052	+	123	NA	Intergenic	ERV3-16A3_I-int|LTR|ERVL	24555	NM_007003	9506	Hs.441038	NM_007003	ENSG00000101951	PAGE4	CT16.7|GAGE-9|GAGEC1|JM-27|JM27|PAGE-1|PAGE-4	PAGE family member 4	protein-coding	0.015504	0.510309
peak_call/SR_EVTd3_GCM1/GCM1/SR_EVTd3_GCM1.GCM1_peak_590	chr13	40563775	40564022	+	122	NA	intron (NM_002015, intron 1 of 2)	intron (NM_002015, intron 1 of 2)	-82892	NR_024507	646982	Hs.287664	NR_024505	ENSG00000215483	LINC00598	lncFOXO1	long intergenic non-protein coding RNA 598	ncRNA	0.016194	0.487903
peak_call/SR_EVTd3_GCM1/GCM1/SR_EVTd3_GCM1.GCM1_peak_86	chr1	46448171	46448384	+	122	NA	intron (NR_121680, intron 1 of 2)	CpG	1427	NR_121680	101929651	Hs.638707	NR_121680	ENSG00000224863	LINC01398	-	long intergenic non-protein coding RNA 1398	ncRNA	0.15493	0.761682
peak_call/SR_EVTd3_GCM1/GCM1/SR_EVTd3_GCM1.GCM1_peak_1999	chr7	92478095	92478374	+	122	NA	promoter-TSS (NM_001130925)	promoter-TSS (NM_001130925)	-288	NM_001130925	30816		NM_014590	ENSG00000242950	ERVW-1	ENV|ENVW|ERVWE1|HERV-7q|HERV-W-ENV|HERV7Q|HERVW|HERVWENV	endogenous retrovirus group W member 1, envelope	protein-coding	0.017921	0.496429
peak_call/SR_EVTd3_GCM1/GCM1/SR_EVTd3_GCM1.GCM1_peak_225	chr10	547674	548073	+	121	NA	intron (NM_014974, intron 1 of 36)	intron (NM_014974, intron 1 of 36)	-80691	NR_147612	101930421	Hs.654707	NR_147612	ENSG00000225140	LOC101930421	-	uncharacterized LOC101930421	ncRNA	0.012531	0.51
peak_call/SR_EVTd3_GCM1/GCM1/SR_EVTd3_GCM1.GCM1_peak_1327	chr20	3483530	3483733	+	121	NA	intron (NM_001323332, intron 1 of 25)	AluJb|SINE|Alu	12613	NM_139321	8455	Hs.276252	NM_012070	ENSG00000088812	ATRN	DPPT-L|MGCA	attractin	protein-coding	0.009852	0.490196
peak_call/SR_EVTd3_GCM1/GCM1/SR_EVTd3_GCM1.GCM1_peak_2052	chr7	148958154	148958519	+	121	NA	Intergenic	Intergenic	-4979	NR_004393	6086		NR_004393	ENSG00000252316	RNY4	HY4|Y4	RNA, Ro60-associated Y4	ncRNA	0.027397	0.519126
peak_call/SR_EVTd3_GCM1/GCM1/SR_EVTd3_GCM1.GCM1_peak_178	chr1	201761833	201762130	+	121	NA	intron (NM_001167738, intron 1 of 26)	AluJr|SINE|Alu	22081	NM_001167738	89796	Hs.585374	NM_020443	ENSG00000134369	NAV1	POMFIL3|STEERIN1|UNC53H1	neuron navigator 1	protein-coding	0.013468	0.466443
peak_call/SR_EVTd3_GCM1/GCM1/SR_EVTd3_GCM1.GCM1_peak_2043	chr7	138981387	138981842	+	121	NA	promoter-TSS (NM_001164665)	promoter-TSS (NM_001164665)	-225	NM_020910	57670	Hs.605380	NM_020910	ENSG00000122778	KIAA1549	-	KIAA1549	protein-coding	0.147253	0.824561
peak_call/SR_EVTd3_GCM1/GCM1/SR_EVTd3_GCM1.GCM1_peak_1635	chr4	676132	676613	+	121	NA	intron (NM_001363650, intron 2 of 7)	intron (NM_001363650, intron 2 of 7)	-1550	NM_002477	4636	Hs.410970	NM_002477	ENSG00000215375	MYL5	MYLC2	myosin light chain 5	protein-coding	0.024948	0.591286
peak_call/SR_EVTd3_GCM1/GCM1/SR_EVTd3_GCM1.GCM1_peak_291	chr10	69338129	69338357	+	121	NA	intron (NM_001322367, intron 1 of 16)	intron (NM_001322367, intron 1 of 16)	19396	NM_001322367	3098	Hs.370365	NM_000188	ENSG00000156515	HK1	HK|HK1-ta|HK1-tb|HK1-tc|HKD|HKI|HMSNR|HXK1|RP79|hexokinase	hexokinase 1	protein-coding	0.030702	0.606987
peak_call/SR_EVTd3_GCM1/GCM1/SR_EVTd3_GCM1.GCM1_peak_1373	chr20	57391079	57391970	+	121	NA	5' UTR (NM_001291780, exon 1 of 5)	5' UTR (NM_001291780, exon 1 of 5)	128	NM_183425	55544	Hs.236361	NM_017495	ENSG00000132819	RBM38	HSRNASEB|RNPC1|SEB4B|SEB4D|dJ800J21.2	RNA binding motif protein 38	protein-coding	0.147026	0.784753
peak_call/SR_EVTd3_GCM1/GCM1/SR_EVTd3_GCM1.GCM1_peak_184	chr1	205456925	205457165	+	121	NA	promoter-TSS (NR_103783)	promoter-TSS (NR_103783)	-959	NR_103783	101669762	Hs.666219	NR_103783		BLACAT1	LINC00912|linc-UBC1|onco-lncRNA-30	bladder cancer associated transcript 1	ncRNA	0.141667	0.738589
peak_call/SR_EVTd3_GCM1/GCM1/SR_EVTd3_GCM1.GCM1_peak_478	chr12	3076901	3077433	+	120	NA	promoter-TSS (NM_006675)	promoter-TSS (NM_006675)	-188	NM_001168320	10867	Hs.504517	NM_006675	ENSG00000011105	TSPAN9	NET-5|NET5|PP1057	tetraspanin 9	protein-coding	0.116541	0.787992
peak_call/SR_EVTd3_GCM1/GCM1/SR_EVTd3_GCM1.GCM1_peak_368	chr11	2752433	2752809	+	120	NA	intron (NM_181798, intron 11 of 15)	MLT1A0|LTR|ERVL-MaLR	-52623	NR_002728	10984	Hs.604823	NR_002728	ENSG00000269821	KCNQ1OT1	KCNQ1-AS2|KCNQ10T1|Kncq1|KvDMR1|KvLQT1-AS|LIT1|NCRNA00012	KCNQ1 opposite strand/antisense transcript 1	ncRNA	0.023936	0.522546
peak_call/SR_EVTd3_GCM1/GCM1/SR_EVTd3_GCM1.GCM1_peak_756	chr15	65733950	65734386	+	120	NA	intron (NM_005848, intron 7 of 31)	LTR5_Hs|LTR|ERVK	-14836	NR_039736	100616379		NR_039736	ENSG00000264737	MIR4511	mir-4511	microRNA 4511	ncRNA	0.025229	0.491991
peak_call/SR_EVTd3_GCM1/GCM1/SR_EVTd3_GCM1.GCM1_peak_1501	chr3	12464978	12465502	+	119	NA	Intergenic	Intergenic	-19192	NM_001321277	80746	Hs.335550	NM_025265	ENSG00000154743	TSEN2	PCH2B|SEN2|SEN2L	tRNA splicing endonuclease subunit 2	protein-coding	0.017176	0.43619
peak_call/SR_EVTd3_GCM1/GCM1/SR_EVTd3_GCM1.GCM1_peak_100	chr1	67818994	67819375	+	119	NA	intron (NM_018841, intron 1 of 3)	L2c|LINE|L2	-13104	NR_040077	100289178	Hs.677603	NR_040077	ENSG00000232284	GNG12-AS1	-	GNG12, DIRAS3 and WLS antisense RNA 1	ncRNA	0.010499	0.492147
peak_call/SR_EVTd3_GCM1/GCM1/SR_EVTd3_GCM1.GCM1_peak_1336	chr20	18272379	18272784	+	119	NA	Intergenic	Intergenic	-15647	NM_001283003	7692	Hs.472221	NM_003434	ENSG00000125846	ZNF133	ZNF150|pHZ-13|pHZ-66	zinc finger protein 133	protein-coding	0.012346	0.428571
peak_call/SR_EVTd3_GCM1/GCM1/SR_EVTd3_GCM1.GCM1_peak_1890	chr6	90285595	90285852	+	119	NA	intron (NM_021813, intron 1 of 8)	intron (NM_021813, intron 1 of 8)	11120	NM_021813	60468	Hs.269764	NM_021813	ENSG00000112182	BACH2	BTBD25|IMD60	BTB domain and CNC homolog 2	protein-coding	0.011673	0.546512
peak_call/SR_EVTd3_GCM1/GCM1/SR_EVTd3_GCM1.GCM1_peak_705	chr14	102796887	102797187	+	119	NA	intron (NM_001199427, intron 1 of 7)	intron (NM_001199427, intron 1 of 7)	19558	NM_145726	7187	Hs.510528	NM_003300	ENSG00000131323	TRAF3	CAP-1|CAP1|CD40bp|CRAF1|IIAE5|LAP1|RNF118	TNF receptor associated factor 3	protein-coding	0.013333	0.504983
peak_call/SR_EVTd3_GCM1/GCM1/SR_EVTd3_GCM1.GCM1_peak_2071	chr8	17800900	17801611	+	119	NA	promoter-TSS (NR_156437)	promoter-TSS (NR_156437)	-31	NR_156437	57509	Hs.7946	NM_020749	ENSG00000129422	MTUS1	ATBP|ATIP|ATIP3|ICIS|MP44|MTSG1	microtubule associated scaffold protein 1	protein-coding	0.123769	0.757022
[truncated: 1,724 more rows]

## Sheet: bdgdiff_EVTspec-vs-TSC_ATAC
track name="condition 2 (peaks)" description="unique regions in condition 2" visibility=1
[truncated: 4,212 more rows]

## Sheet: bdgdiff_TSCspec-vs-EVT_ATAC
track name="condition 1 (peaks)" description="unique regions in condition 1" visibility=1
[truncated: 40,454 more rows]

[truncated: 4 more sheets: bdgdiff_TSC-EVT_common_ATAC, bdgdiff_STBspec-vs-TSC_ATAC, bdgdiff_TSCspec-vs-STB_ATAC, bdgdiff_TSC-STB-common_ATAC]
